# Supplementary material for: The lysosomal proteome of senescent cells contributes to the senescence secretome
Source: Aging Cell. 2022 Sep 10;21(10):e13707. doi: 10.1111/acel.13707 (PMC9577959; doi:10.1111/acel.13707)
Supplement: Supplementary file 2 — Appendix S1 [file ACEL-21-e13707-s004.xlsx]

## Sheet: Resident CMA all
	Ranked list of resident proteins in CMA lysosomes according to their enrichment in senescent cells compared to control cells (n=2670)
	Uniprot IDs	Protein name	Gene	Log2 (SEN Veh / CTRL Veh)	Fold UP in SEN	P value	Classification
	P83111	Serine beta-lactamase-like protein LACTB, mitochondrial	LACTB	4.89542	29.7624	3.07363e-05	higher levels in Palbo
	Q8NBM8	Prenylcysteine oxidase-like	PCYOX1L	4.60734	24.3751	5e-10	higher levels in Palbo
	P34059	N-acetylgalactosamine-6-sulfatase	GALNS	4.46659	22.1094	1e-10	higher levels in Palbo
	P13686	Tartrate-resistant acid phosphatase type 5	ACP5	4.35587	20.4761	2e-10	higher levels in Palbo
	Q9BPW8	Protein NipSnap homolog 1	NIPSNAP1	4.30838	19.813	2.072e-07	higher levels in Palbo
	P10253	Lysosomal alpha-glucosidase;76 kDa lysosomal alpha-glucosidase;70 kDa lysosomal alpha-glucosidase	GAA	4.26005	19.1603	9.9e-09	higher levels in Palbo
	P15289	Arylsulfatase A;Arylsulfatase A component B;Arylsulfatase A component C	ARSA	4.2055	18.4494	3.7e-09	higher levels in Palbo
	Q9UBX1	Cathepsin F	CTSF	4.13974	17.6273	0	higher levels in Palbo
	P28068	HLA class II histocompatibility antigen, DM beta chain	HLA-DMB	4.06446	16.7311	6.3399e-06	higher levels in Palbo
	Q01459	Di-N-acetylchitobiase	CTBS	3.99285	15.9209	3.3e-09	higher levels in Palbo
	Q8NCN5	Pyruvate dehydrogenase phosphatase regulatory subunit, mitochondrial	PDPR	3.87589	14.6811	3.8468e-06	higher levels in Palbo
	P22304	Iduronate 2-sulfatase;Iduronate 2-sulfatase 42 kDa chain;Iduronate 2-sulfatase 14 kDa chain	IDS	3.82907	14.2124	1.558e-07	higher levels in Palbo
	P11217	Glycogen phosphorylase, muscle form	PYGM	3.81544	14.0787	2.004e-07	higher levels in Palbo
	O00462	Beta-mannosidase	MANBA	3.81544	14.0787	7.5e-09	higher levels in Palbo
	Q9Y646	Carboxypeptidase Q	CPQ	3.77648	13.7036	4e-10	higher levels in Palbo
	P05161	Ubiquitin-like protein ISG15	ISG15	3.77041	13.646	4.1e-08	higher levels in Palbo
	P51688	N-sulphoglucosamine sulphohydrolase	SGSH	3.73988	13.3603	3e-10	higher levels in Palbo
	Q16698	2,4-dienoyl-CoA reductase, mitochondrial	DECR1	3.67691	12.7897	3e-10	higher levels in Palbo
	Q9UIJ7	GTP:AMP phosphotransferase AK3, mitochondrial	AK3	3.63702	12.4409	8.2e-09	higher levels in Palbo
	P21439	Multidrug resistance protein 3	ABCB4	3.62685	12.3535	8e-10	higher levels in Palbo
	Q96AQ6	Pre-B-cell leukemia transcription factor-interacting protein 1	PBXIP1	3.6107	12.216	6.3e-09	higher levels in Palbo
	Q9P0P8	Uncharacterized protein C6orf203	C6orf203	3.5483	11.6989	2.34e-08	higher levels in Palbo
	P38117	Electron transfer flavoprotein subunit beta	ETFB	3.47892	11.1496	1.99e-08	higher levels in Palbo
	P09914	Interferon-induced protein with tetratricopeptide repeats 1	IFIT1	3.46415	11.0361	6.6e-09	higher levels in Palbo
	Q5Y7A7;P01912	HLA class II histocompatibility antigen, DRB1-13 beta chain;HLA class II histocompatibility antigen, DRB1-3 chain	HLA-DRB1	3.39241	10.5007	0	higher levels in Palbo
	Q9HCM1	Uncharacterized protein KIAA1551	KIAA1551	3.3518	10.2092	1	similar levels in both
	P20036	HLA class II histocompatibility antigen, DP alpha 1 chain	HLA-DPA1	3.33965	10.1236	7.5e-09	higher levels in Palbo
	Q96CM8	Acyl-CoA synthetase family member 2, mitochondrial	ACSF2	3.30823	9.90551	1.216e-07	higher levels in Palbo
	P79483;Q9TQE0;P13761	HLA class II histocompatibility antigen, DR beta 3 chain;HLA class II histocompatibility antigen, DRB1-9 beta chain;HLA class II histocompatibility antigen, DRB1-7 beta chain	HLA-DRB3	3.22757	9.36689	0	higher levels in Palbo
	Q9ULL4	Plexin-B3	PLXNB3	3.17676	9.04271	1.71977e-05	higher levels in Palbo
	P10321	HLA class I histocompatibility antigen, Cw-7 alpha chain	HLA-C	3.16726	8.9834	0.000927645	higher levels in Palbo
	P17900	Ganglioside GM2 activator;Ganglioside GM2 activator isoform short	GM2A	3.15726	8.92131	2.27944e-05	higher levels in Palbo
	O14879	Interferon-induced protein with tetratricopeptide repeats 3	IFIT3	3.14634	8.85405	6e-10	higher levels in Palbo
	O43772	Mitochondrial carnitine/acylcarnitine carrier protein	SLC25A20	3.13287	8.77178	2.67e-08	higher levels in Palbo
	P50336	Protoporphyrinogen oxidase	PPOX	3.11488	8.66308	9.4989e-06	higher levels in Palbo
	P43155	Carnitine O-acetyltransferase	CRAT	3.11029	8.63556	1.53476e-05	higher levels in Palbo
	P04179	Superoxide dismutase [Mn], mitochondrial	SOD2	3.10845	8.62458	1.363e-07	higher levels in Palbo
	P27144	Adenylate kinase 4, mitochondrial	AK4	3.10383	8.59699	9.545e-07	higher levels in Palbo
	Q8WUY8	N-acetyltransferase 14	NAT14	3.05247	8.29628	4.9e-08	higher levels in Palbo
	P78536	Disintegrin and metalloproteinase domain-containing protein 17	ADAM17	3.05072	8.28627	2.346e-07	higher levels in Palbo
	P43353;P48448	Aldehyde dehydrogenase family 3 member B1	ALDH3B1	3.04456	8.25094	5e-10	higher levels in Palbo
	Q9Y2G5	GDP-fucose protein O-fucosyltransferase 2	POFUT2	3.03862	8.21707	1.3638e-06	higher levels in Palbo
	P04062	Glucosylceramidase	GBA	3.01946	8.10866	0	higher levels in Palbo
	Q86UY8	5-nucleotidase domain-containing protein 3	NT5DC3	3.0084	8.0467	1.028e-07	higher levels in Palbo
	Q8NFV4	Alpha/beta hydrolase domain-containing protein 11	ABHD11	2.99835	7.99086	2.78e-08	higher levels in Palbo
	O00754	Lysosomal alpha-mannosidase;Lysosomal alpha-mannosidase A peptide;Lysosomal alpha-mannosidase B peptide;Lysosomal alpha-mannosidase C peptide;Lysosomal alpha-mannosidase D peptide;Lysosomal alpha-mannosidase E peptide	MAN2B1	2.99269	7.95956	0	higher levels in Palbo
	P01903	HLA class II histocompatibility antigen, DR alpha chain	HLA-DRA	2.96381	7.8018	0	higher levels in Palbo
	Q9BZ67;Q9BZ68	FERM domain-containing protein 8	FRMD8	2.94673	7.71001	0.000182488	higher levels in Palbo
	Q9P2E9;REV__Q9P2M7	Ribosome-binding protein 1	RRBP1	2.91833	7.5597	5.9765e-06	higher levels in Palbo
	Q99519	Sialidase-1	NEU1	2.91576	7.54624	2.3e-09	higher levels in Palbo
	Q9HCC0	Methylcrotonoyl-CoA carboxylase beta chain, mitochondrial	MCCC2	2.90489	7.48962	1.2e-08	higher levels in Palbo
	Q6UVY6	DBH-like monooxygenase protein 1	MOXD1	2.89353	7.43087	2.1e-09	higher levels in Palbo
	Q9UJ14	Gamma-glutamyltransferase 7;Gamma-glutamyltransferase 7 heavy chain;Gamma-glutamyltransferase 7 light chain	GGT7	2.88347	7.37924	0.000199829	higher levels in Palbo
	Q9HAT2	Sialate O-acetylesterase	SIAE	2.86136	7.26702	2e-10	higher levels in Palbo
	P54802	Alpha-N-acetylglucosaminidase;Alpha-N-acetylglucosaminidase 82 kDa form;Alpha-N-acetylglucosaminidase 77 kDa form	NAGLU	2.86055	7.26291	3.1204e-06	higher levels in Palbo
	Q8NCC3	Group XV phospholipase A2	PLA2G15	2.84384	7.17926	1.193e-07	higher levels in Palbo
	P04229;Q29974;Q30154;P13760;Q30167;P13762	HLA class II histocompatibility antigen, DRB1-1 beta chain;HLA class II histocompatibility antigen, DRB1-16 beta chain;HLA class II histocompatibility antigen, DR beta 5 chain;HLA class II histocompatibility antigen, DRB1-4 beta chain;HLA class II histocompatibility antigen, DRB1-10 beta chain	HLA-DRB1	2.84114	7.16587	0	higher levels in Palbo
	P30536	Translocator protein	TSPO	2.83649	7.14279	4e-09	higher levels in Palbo
	Q9UHL4	Dipeptidyl peptidase 2	DPP7	2.8107	7.01624	1.79e-08	higher levels in Palbo
	O15382	Branched-chain-amino-acid aminotransferase, mitochondrial	BCAT2	2.80994	7.01255	5.5e-09	higher levels in Palbo
	Q9Y697	Cysteine desulfurase, mitochondrial	NFS1	2.78787	6.90611	1.4e-09	higher levels in Palbo
	P04066	Tissue alpha-L-fucosidase	FUCA1	2.77889	6.86322	2.623e-07	higher levels in Palbo
	Q8NHP8	Putative phospholipase B-like 2;Putative phospholipase B-like 2 32 kDa form;Putative phospholipase B-like 2 45 kDa form	PLBD2	2.7721	6.83103	0	higher levels in Palbo
	Q96ER9	Coiled-coil domain-containing protein 51	CCDC51	2.76515	6.79817	2.64716e-05	higher levels in Palbo
	Q9P2R7	Succinyl-CoA ligase [ADP-forming] subunit beta, mitochondrial	SUCLA2	2.762	6.78337	5.1532e-06	higher levels in Palbo
	Q9P0J1	[Pyruvate dehydrogenase [acetyl-transferring]]-phosphatase 1, mitochondrial	PDP1	2.74857	6.72049	1.1856e-06	higher levels in Palbo
	Q13510	Acid ceramidase;Acid ceramidase subunit alpha;Acid ceramidase subunit beta	ASAH1	2.74158	6.68803	0	higher levels in Palbo
	Q9UHQ9	NADH-cytochrome b5 reductase 1	CYB5R1	2.73978	6.6797	3.84e-08	higher levels in Palbo
	O75323	Protein NipSnap homolog 2	GBAS	2.72951	6.63229	3.487e-07	higher levels in Palbo
	Q9H2U2	Inorganic pyrophosphatase 2, mitochondrial	PPA2	2.71808	6.57997	1e-10	higher levels in Palbo
	Q9NRK6	ATP-binding cassette sub-family B member 10, mitochondrial	ABCB10	2.70962	6.54149	1	similar levels in both
	P42765	3-ketoacyl-CoA thiolase, mitochondrial	ACAA2	2.70331	6.51295	8e-07	higher levels in Palbo
	Q9H7Z7	Prostaglandin E synthase 2;Prostaglandin E synthase 2 truncated form	PTGES2	2.66782	6.35469	5.9e-09	higher levels in Palbo
	Q9BZL4	Protein phosphatase 1 regulatory subunit 12C	PPP1R12C	2.66392	6.33751	2.265e-07	higher levels in Palbo
	Q9HBH1	Peptide deformylase, mitochondrial	PDF	2.65191	6.285	0.00017564	higher levels in Palbo
	Q12913	Receptor-type tyrosine-protein phosphatase eta	PTPRJ	2.65178	6.28442	3.31469e-05	higher levels in Palbo
	P45954	Short/branched chain specific acyl-CoA dehydrogenase, mitochondrial	ACADSB	2.64483	6.25423	3.3e-09	higher levels in Palbo
	P07099	Epoxide hydrolase 1	EPHX1	2.63768	6.22329	2.75435e-05	higher levels in Palbo
	P38571	Lysosomal acid lipase/cholesteryl ester hydrolase	LIPA	2.63241	6.20062	0.000347475	higher levels in Palbo
	P15586	N-acetylglucosamine-6-sulfatase	GNS	2.62837	6.18327	5.7e-09	higher levels in Palbo
	Q9BWM7	Sideroflexin-3	SFXN3	2.62442	6.16638	7.8e-09	higher levels in Palbo
	Q15165	Serum paraoxonase/arylesterase 2	PON2	2.5991	6.05907	3.5809e-06	higher levels in Palbo
	P30084	Enoyl-CoA hydratase, mitochondrial	ECHS1	2.57753	5.96916	1e-10	higher levels in Palbo
	P24844	Myosin regulatory light polypeptide 9	MYL9	2.57467	5.95736	1.5229e-06	higher levels in Palbo
	P17405	Sphingomyelin phosphodiesterase	SMPD1	2.5742	5.95541	2.959e-07	higher levels in Palbo
	Q9NR28	Diablo homolog, mitochondrial	DIABLO	2.57364	5.95308	6.357e-07	higher levels in Palbo
	O75503	Ceroid-lipofuscinosis neuronal protein 5	CLN5	2.56961	5.93648	6.2e-09	higher levels in Palbo
	P07711;Q5NE16;P43235;O60911	Cathepsin L1;Cathepsin L1 heavy chain;Cathepsin L1 light chain	CTSL	2.55994	5.89685	0.000131196	higher levels in Palbo
	O00584	Ribonuclease T2	RNASET2	2.55248	5.86643	2.28e-08	higher levels in Palbo
	O43759	Synaptogyrin-1	SYNGR1	2.55084	5.85976	7e-09	higher levels in Palbo
	Q7Z434	Mitochondrial antiviral-signaling protein	MAVS	2.54294	5.82775	2.116e-07	higher levels in Palbo
	P06396	Gelsolin	GSN	2.53414	5.7923	3e-10	higher levels in Palbo
	O14773	Tripeptidyl-peptidase 1	TPP1	2.52668	5.76243	0	higher levels in Palbo
	Q9NQH7	Probable Xaa-Pro aminopeptidase 3	XPNPEP3	2.51117	5.70082	0.000434828	higher levels in Palbo
	P17050	Alpha-N-acetylgalactosaminidase	NAGA	2.50749	5.68628	3.45e-08	higher levels in Palbo
	P22570	NADPH:adrenodoxin oxidoreductase, mitochondrial	FDXR	2.50691	5.68401	1.1903e-06	higher levels in Palbo
	O95299	NADH dehydrogenase [ubiquinone] 1 alpha subcomplex subunit 10, mitochondrial	NDUFA10	2.50054	5.65897	0.000177561	higher levels in Palbo
	Q9Y2Q5	Ragulator complex protein LAMTOR2	LAMTOR2	2.49802	5.6491	6e-10	higher levels in Palbo
	P61916	Epididymal secretory protein E1	NPC2	2.48136	5.58425	2.6e-09	higher levels in Palbo
	P11498	Pyruvate carboxylase, mitochondrial	PC	2.45607	5.4872	0.000173857	higher levels in Palbo
	Q8WW59	SPRY domain-containing protein 4	SPRYD4	2.45576	5.48602	0.000474438	higher levels in Palbo
	Q96RQ3	Methylcrotonoyl-CoA carboxylase subunit alpha, mitochondrial	MCCC1	2.44106	5.4304	3.66167e-05	higher levels in Palbo
	Q460N5	Poly [ADP-ribose] polymerase 14	PARP14	2.43789	5.41849	1.649e-07	higher levels in Palbo
	Q6UXV4	MICOS complex subunit MIC27	APOOL	2.42984	5.38835	2.3652e-06	higher levels in Palbo
	Q86Y79	Probable peptidyl-tRNA hydrolase	PTRH1	2.41935	5.3493	0.00559783	higher levels in Palbo
	P31937	3-hydroxyisobutyrate dehydrogenase, mitochondrial	HIBADH	2.41751	5.34247	3.32177e-05	higher levels in Palbo
	P51553	Isocitrate dehydrogenase [NAD] subunit gamma, mitochondrial	IDH3G	2.40714	5.3042	0.000208277	higher levels in Palbo
	P06280	Alpha-galactosidase A	GLA	2.38746	5.23236	3.16884e-05	higher levels in Palbo
	Q03518	Antigen peptide transporter 1	TAP1	2.386	5.22705	5.88912e-05	higher levels in Palbo
	P39210	Protein Mpv17	MPV17	2.36851	5.16407	7.9054e-06	higher levels in Palbo
	Q8NBL1	Protein O-glucosyltransferase 1	POGLUT1	2.36422	5.14873	0.000446955	higher levels in Palbo
	P16278	Beta-galactosidase	GLB1	2.35702	5.12312	0	higher levels in Palbo
	Q9BV20	Methylthioribose-1-phosphate isomerase	MRI1	2.34741	5.08909	0.122592	similar levels in both
	Q8IVP5	FUN14 domain-containing protein 1	FUNDC1	2.34717	5.08826	2.80024e-05	higher levels in Palbo
	P07339	Cathepsin D;Cathepsin D light chain;Cathepsin D heavy chain	CTSD	2.34575	5.08326	0	higher levels in Palbo
	P13804	Electron transfer flavoprotein subunit alpha, mitochondrial	ETFA	2.34543	5.0821	1.41e-08	higher levels in Palbo
	Q9BW92	Threonine--tRNA ligase, mitochondrial	TARS2	2.31636	4.98073	0.00251529	higher levels in Palbo
	Q08380	Galectin-3-binding protein	LGALS3BP	2.31103	4.96238	7.4e-09	higher levels in Palbo
	Q15526	Surfeit locus protein 1	SURF1	2.30675	4.94767	1.3e-09	higher levels in Palbo
	Q15582	Transforming growth factor-beta-induced protein ig-h3	TGFBI	2.3062	4.94577	8.15e-08	higher levels in Palbo
	Q9Y3D7	Mitochondrial import inner membrane translocase subunit TIM16	PAM16	2.30317	4.9354	0.0072339	higher levels in Palbo
	Q96GK7	Fumarylacetoacetate hydrolase domain-containing protein 2A	FAHD2A	2.30112	4.9284	5.36151e-05	higher levels in Palbo
	Q9NVC3	Putative sodium-coupled neutral amino acid transporter 7	SLC38A7	2.29845	4.91928	1.73195e-05	higher levels in Palbo
	Q9NXJ5	Pyroglutamyl-peptidase 1	PGPEP1	2.2949	4.90719	0.000244926	higher levels in Palbo
	O43837	Isocitrate dehydrogenase [NAD] subunit beta, mitochondrial	IDH3B	2.28946	4.88872	0.000449212	higher levels in Palbo
	Q9NPJ3	Acyl-coenzyme A thioesterase 13;Acyl-coenzyme A thioesterase 13, N-terminally processed	ACOT13	2.28699	4.88037	1.7795e-06	higher levels in Palbo
	P51798	H(+)/Cl(-) exchange transporter 7	CLCN7	2.27506	4.84018	4.03e-08	higher levels in Palbo
	P22830	Ferrochelatase, mitochondrial	FECH	2.26336	4.8011	7.9831e-06	higher levels in Palbo
	P30043	Flavin reductase (NADPH)	BLVRB	2.25063	4.7589	5.3756e-06	higher levels in Palbo
	P01906;P01909	HLA class II histocompatibility antigen, DQ alpha 2 chain	HLA-DQA2	2.24973	4.75595	6e-10	higher levels in Palbo
	Q6PCB7	Long-chain fatty acid transport protein 1	SLC27A1	2.2474	4.74827	1.86613e-05	higher levels in Palbo
	O95831	Apoptosis-inducing factor 1, mitochondrial	AIFM1	2.2473	4.74795	1.18e-08	higher levels in Palbo
	P10619	Lysosomal protective protein;Lysosomal protective protein 32 kDa chain;Lysosomal protective protein 20 kDa chain	CTSA	2.24528	4.74129	5e-10	higher levels in Palbo
	Q99798	Aconitate hydratase, mitochondrial	ACO2	2.24277	4.73304	8.8e-09	higher levels in Palbo
	Q01484	Ankyrin-2	ANK2	2.23989	4.7236	0.00467293	higher levels in Palbo
	Q96DB5	Regulator of microtubule dynamics protein 1	RMDN1	2.23929	4.72166	7.592e-07	higher levels in Palbo
	Q9Y624	Junctional adhesion molecule A	F11R	2.23705	4.71433	0.00019081	higher levels in Palbo
	Q03519	Antigen peptide transporter 2	TAP2	2.23588	4.71049	1.624e-07	higher levels in Palbo
	P07858	Cathepsin B;Cathepsin B light chain;Cathepsin B heavy chain	CTSB	2.23434	4.70546	0	higher levels in Palbo
	Q86WA9	Sodium-independent sulfate anion transporter	SLC26A11	2.22843	4.68624	1.23233e-05	higher levels in Palbo
	O94875	Sorbin and SH3 domain-containing protein 2	SORBS2	2.22466	4.67402	3.2677e-06	higher levels in Palbo
	Q95IE3	HLA class II histocompatibility antigen, DRB1-12 beta chain	HLA-DRB1	2.21934	4.65682	1.6849e-05	higher levels in Palbo
	P15144	Aminopeptidase N	ANPEP	2.21662	4.64803	2.59546e-05	higher levels in Palbo
	Q6NUT3	Major facilitator superfamily domain-containing protein 12	MFSD12	2.21266	4.6353	3.909e-07	higher levels in Palbo
	Q5ST30	Valine--tRNA ligase, mitochondrial	VARS2	2.21174	4.63233	1	similar levels in both
	Q13938	Calcyphosin	CAPS	2.20684	4.61663	5.8753e-06	higher levels in Palbo
	Q53EL6	Programmed cell death protein 4	PDCD4	2.19862	4.59039	8.789e-07	higher levels in Palbo
	Q5JS37	NHL repeat-containing protein 3	NHLRC3	2.19658	4.58393	6.2557e-06	higher levels in Palbo
	Q7Z3D6	UPF0317 protein C14orf159, mitochondrial	C14orf159	2.19016	4.56358	8.9386e-06	higher levels in Palbo
	Q9NX40	OCIA domain-containing protein 1	OCIAD1	2.17158	4.50516	0.000543908	higher levels in Palbo
	Q6NVY1	3-hydroxyisobutyryl-CoA hydrolase, mitochondrial	HIBCH	2.16748	4.49239	4.755e-07	higher levels in Palbo
	Q13488	V-type proton ATPase 116 kDa subunit a isoform 3	TCIRG1	2.15723	4.46056	6e-10	higher levels in Palbo
	Q8TB36	Ganglioside-induced differentiation-associated protein 1	GDAP1	2.15652	4.45839	0.000596754	higher levels in Palbo
	P54886	Delta-1-pyrroline-5-carboxylate synthase;Glutamate 5-kinase;Gamma-glutamyl phosphate reductase	ALDH18A1	2.15336	4.44863	6.45e-08	higher levels in Palbo
	Q9NRA0	Sphingosine kinase 2	SPHK2	2.14749	4.43055	0.000454457	higher levels in Palbo
	Q16718	NADH dehydrogenase [ubiquinone] 1 alpha subcomplex subunit 5	NDUFA5	2.14407	4.42008	7.6e-09	higher levels in Palbo
	P55084	Trifunctional enzyme subunit beta, mitochondrial;3-ketoacyl-CoA thiolase	HADHB	2.13972	4.40676	7.866e-07	higher levels in Palbo
	Q96BI1	Solute carrier family 22 member 18	SLC22A18	2.13678	4.39779	4.973e-07	higher levels in Palbo
	Q9HD20	Manganese-transporting ATPase 13A1	ATP13A1	2.13292	4.38604	1.63e-08	higher levels in Palbo
	O00115	Deoxyribonuclease-2-alpha	DNASE2	2.12938	4.37528	2.035e-07	higher levels in Palbo
	P54819	Adenylate kinase 2, mitochondrial;Adenylate kinase 2, mitochondrial, N-terminally processed	AK2	2.12706	4.36826	3e-10	higher levels in Palbo
	Q4G176	Acyl-CoA synthetase family member 3, mitochondrial	ACSF3	2.12639	4.36625	0.00138884	higher levels in Palbo
	Q9Y305	Acyl-coenzyme A thioesterase 9, mitochondrial	ACOT9	2.11329	4.32676	2.7736e-05	higher levels in Palbo
	O95298;E9PQ53	NADH dehydrogenase [ubiquinone] 1 subunit C2;NADH dehydrogenase [ubiquinone] 1 subunit C2, isoform 2	NDUFC2	2.11147	4.32131	3.9494e-06	higher levels in Palbo
	Q9Y394	Dehydrogenase/reductase SDR family member 7	DHRS7	2.10349	4.29748	1.5503e-06	higher levels in Palbo
	P40939	Trifunctional enzyme subunit alpha, mitochondrial;Long-chain enoyl-CoA hydratase;Long chain 3-hydroxyacyl-CoA dehydrogenase	HADHA	2.10089	4.28973	9e-10	higher levels in Palbo
	P06865	Beta-hexosaminidase subunit alpha	HEXA	2.09952	4.28566	1e-10	higher levels in Palbo
	P15848	Arylsulfatase B	ARSB	2.09087	4.26006	4.4349e-06	higher levels in Palbo
	Q9BUT1	3-hydroxybutyrate dehydrogenase type 2	BDH2	2.08423	4.24048	1.8e-09	higher levels in Palbo
	Q8IXI1	Mitochondrial Rho GTPase 2	RHOT2	2.07743	4.22054	1.2494e-06	higher levels in Palbo
	Q9BXI6	TBC1 domain family member 10A	TBC1D10A	2.07502	4.2135	0.0138535	higher levels in Palbo
	Q96SL1	Disrupted in renal carcinoma protein 2	DIRC2	2.07148	4.20318	1.983e-06	higher levels in Palbo
	Q9UM22	Mammalian ependymin-related protein 1	EPDR1	2.04417	4.12436	2e-10	higher levels in Palbo
	Q9UQ90	Paraplegin	SPG7	2.03739	4.10502	4.03029e-05	higher levels in Palbo
	P11177	Pyruvate dehydrogenase E1 component subunit beta, mitochondrial	PDHB	2.0297	4.0832	4.49e-08	higher levels in Palbo
	P51805	Plexin-A3	PLXNA3	2.02207	4.06165	1.57351e-05	higher levels in Palbo
	P23368	NAD-dependent malic enzyme, mitochondrial	ME2	2.02071	4.05784	1.707e-07	higher levels in Palbo
	P50454	Serpin H1	SERPINH1	2.02026	4.05656	1.437e-07	higher levels in Palbo
	P00441	Superoxide dismutase [Cu-Zn]	SOD1	2.00801	4.02227	0.000126349	higher levels in Palbo
	O75915	PRA1 family protein 3	ARL6IP5	2.00414	4.0115	5.76274e-05	higher levels in Palbo
	Q9H1K1	Iron-sulfur cluster assembly enzyme ISCU, mitochondrial	ISCU	2.0002	4.00056	3.303e-07	higher levels in Palbo
	Q13724	Mannosyl-oligosaccharide glucosidase	MOGS	1.99946	3.99851	1.077e-07	higher levels in Palbo
	Q6P587	Acylpyruvase FAHD1, mitochondrial	FAHD1	1.99754	3.99319	4.1227e-05	higher levels in Palbo
	P19367;Q2TB90	Hexokinase-1	HK1	1.9962	3.98947	2e-10	higher levels in Palbo
	Q9H6V9	UPF0554 protein C2orf43	C2orf43	1.99541	3.9873	9.684e-07	higher levels in Palbo
	O00478;P78410	Butyrophilin subfamily 3 member A3;Butyrophilin subfamily 3 member A2	BTN3A3	1.98734	3.96504	0.000153373	higher levels in Palbo
	P35237	Serpin B6	SERPINB6	1.98681	3.96359	2.5e-08	higher levels in Palbo
	Q9H9A6	Leucine-rich repeat-containing protein 40	LRRC40	1.98575	3.96068	0.000986799	higher levels in Palbo
	Q9UBV2	Protein sel-1 homolog 1	SEL1L	1.98531	3.95948	6.52833e-05	higher levels in Palbo
	Q9H0X4	Protein ITFG3	ITFG3	1.98224	3.95107	0.000478728	higher levels in Palbo
	P09622	Dihydrolipoyl dehydrogenase, mitochondrial	DLD	1.97616	3.93444	9.46e-08	higher levels in Palbo
	O95168	NADH dehydrogenase [ubiquinone] 1 beta subcomplex subunit 4	NDUFB4	1.97477	3.93066	4.1599e-06	higher levels in Palbo
	P50213	Isocitrate dehydrogenase [NAD] subunit alpha, mitochondrial	IDH3A	1.96569	3.906	4.882e-07	higher levels in Palbo
	Q16822;P35558	Phosphoenolpyruvate carboxykinase [GTP], mitochondrial	PCK2	1.95069	3.86559	0.000223846	higher levels in Palbo
	Q9Y2Q3	Glutathione S-transferase kappa 1	GSTK1	1.94555	3.85184	0.018704	higher levels in Palbo
	Q9UI09	NADH dehydrogenase [ubiquinone] 1 alpha subcomplex subunit 12	NDUFA12	1.93617	3.82688	2.88124e-05	higher levels in Palbo
	P21964	Catechol O-methyltransferase	COMT	1.92945	3.8091	2.3e-08	higher levels in Palbo
	P08559;P29803	Pyruvate dehydrogenase E1 component subunit alpha, somatic form, mitochondrial	PDHA1	1.92846	3.80648	9.9e-09	higher levels in Palbo
	P42785	Lysosomal Pro-X carboxypeptidase	PRCP	1.92769	3.80446	5e-10	higher levels in Palbo
	P32322	Pyrroline-5-carboxylate reductase 1, mitochondrial	PYCR1	1.92107	3.78705	1.71e-07	higher levels in Palbo
	Q8N129	Protein canopy homolog 4	CNPY4	1.91537	3.77211	0.00124687	higher levels in Palbo
	P23743	Diacylglycerol kinase alpha	DGKA	1.91523	3.77174	0.00107979	higher levels in Palbo
	Q92581	Sodium/hydrogen exchanger 6	SLC9A6	1.91006	3.75824	1	similar levels in both
	Q6DKK2	Tetratricopeptide repeat protein 19, mitochondrial	TTC19	1.90758	3.7518	4.2915e-06	higher levels in Palbo
	Q9UHG3	Prenylcysteine oxidase 1	PCYOX1	1.90665	3.74938	7.318e-07	higher levels in Palbo
	Q6IAA8	Ragulator complex protein LAMTOR1	LAMTOR1	1.90137	3.73568	1.0279e-06	higher levels in Palbo
	P49184	Deoxyribonuclease-1-like 1	DNASE1L1	1.9005	3.73342	4.2e-09	higher levels in Palbo
	Q8TDB6	E3 ubiquitin-protein ligase DTX3L	DTX3L	1.89845	3.72811	0.00324396	higher levels in Palbo
	Q9HCN3	Transmembrane protein 8A	TMEM8A	1.8912	3.70943	1.85066e-05	higher levels in Palbo
	Q9UJS0	Calcium-binding mitochondrial carrier protein Aralar2	SLC25A13	1.88792	3.70101	3.73502e-05	higher levels in Palbo
	P40926	Malate dehydrogenase, mitochondrial	MDH2	1.884	3.69097	5.731e-07	higher levels in Palbo
	P35475	Alpha-L-iduronidase	IDUA	1.88356	3.68984	3.36408e-05	higher levels in Palbo
	P53597	Succinyl-CoA ligase [ADP/GDP-forming] subunit alpha, mitochondrial	SUCLG1	1.88336	3.68933	3.17e-08	higher levels in Palbo
	Q92614	Unconventional myosin-XVIIIa	MYO18A	1.88205	3.68599	0.00874008	higher levels in Palbo
	Q86TX2	Acyl-coenzyme A thioesterase 1	ACOT1	1.87564	3.66963	1.5493e-06	higher levels in Palbo
	O60831	PRA1 family protein 2	PRAF2	1.87352	3.66426	7.0474e-06	higher levels in Palbo
	Q9BPX6	Calcium uptake protein 1, mitochondrial	MICU1	1.87319	3.66341	0.00344467	higher levels in Palbo
	Q14108	Lysosome membrane protein 2	SCARB2	1.87292	3.66273	1.15601e-05	higher levels in Palbo
	Q2M389	WASH complex subunit 7	KIAA1033	1.8704	3.65634	0.010058	higher levels in Palbo
	Q03169	Tumor necrosis factor alpha-induced protein 2	TNFAIP2	1.86255	3.6365	0.000945193	higher levels in Palbo
	Q9HA77	Probable cysteine--tRNA ligase, mitochondrial	CARS2	1.86247	3.6363	0.0581229	similar levels in both
	Q8NE00	Transmembrane protein 104	TMEM104	1.85992	3.62988	0.00102152	higher levels in Palbo
	Q6NUM9	All-trans-retinol 13,14-reductase	RETSAT	1.85845	3.62619	4.3926e-06	higher levels in Palbo
	Q14197	Peptidyl-tRNA hydrolase ICT1, mitochondrial	ICT1	1.85826	3.62571	0.000151129	higher levels in Palbo
	Q13219	Pappalysin-1	PAPPA	1.85751	3.62382	0.0155818	higher levels in Palbo
	Q16540	39S ribosomal protein L23, mitochondrial	MRPL23	1.8568	3.62202	5.1867e-05	higher levels in Palbo
	Q9H2D6	TRIO and F-actin-binding protein	TRIOBP	1.854	3.61501	7.603e-07	higher levels in Palbo
	P50479	PDZ and LIM domain protein 4	PDLIM4	1.85277	3.61193	3.65e-08	higher levels in Palbo
	O43920	NADH dehydrogenase [ubiquinone] iron-sulfur protein 5	NDUFS5	1.85155	3.60888	8.23354e-05	higher levels in Palbo
	O00192	Armadillo repeat protein deleted in velo-cardio-facial syndrome	ARVCF	1.84108	3.58277	0.00954407	higher levels in Palbo
	P49753	Acyl-coenzyme A thioesterase 2, mitochondrial	ACOT2	1.84091	3.58236	0.000193641	higher levels in Palbo
	P14854	Cytochrome c oxidase subunit 6B1	COX6B1	1.84056	3.58149	6.66e-08	higher levels in Palbo
	P13674	Prolyl 4-hydroxylase subunit alpha-1	P4HA1	1.83955	3.57899	0.0047253	higher levels in Palbo
	O43157	Plexin-B1	PLXNB1	1.83856	3.57653	3.58448e-05	higher levels in Palbo
	Q9UHA4	Ragulator complex protein LAMTOR3	LAMTOR3	1.83771	3.57442	6.24427e-05	higher levels in Palbo
	Q6P4A7	Sideroflexin-4	SFXN4	1.83512	3.568	5.2871e-06	higher levels in Palbo
	Q0VGL1	Ragulator complex protein LAMTOR4;Ragulator complex protein LAMTOR4, N-terminally processed	LAMTOR4	1.83432	3.56603	4.10016e-05	higher levels in Palbo
	Q969S9	Ribosome-releasing factor 2, mitochondrial	GFM2	1.8323	3.56104	0.04232	higher levels in Palbo
	Q86UT6	NLR family member X1	NLRX1	1.8243	3.54136	1	similar levels in both
	Q9BXW7	Cat eye syndrome critical region protein 5	CECR5	1.82119	3.53372	0.000723957	higher levels in Palbo
	Q8WWB7	Glycosylated lysosomal membrane protein	GLMP	1.82095	3.53314	7.5513e-06	higher levels in Palbo
	P82650	28S ribosomal protein S22, mitochondrial	MRPS22	1.82052	3.53209	8.62769e-05	higher levels in Palbo
	Q9BQS7	Hephaestin	HEPH	1.81844	3.52699	0.000846098	higher levels in Palbo
	Q8NFF5	FAD synthase;Molybdenum cofactor biosynthesis protein-like region;FAD synthase region	FLAD1	1.81746	3.52459	0.104008	similar levels in both
	Q9NVH1	DnaJ homolog subfamily C member 11	DNAJC11	1.8167	3.52274	0.000379138	higher levels in Palbo
	P00403	Cytochrome c oxidase subunit 2	MT-CO2	1.81029	3.50714	1.50893e-05	higher levels in Palbo
	O60783	28S ribosomal protein S14, mitochondrial	MRPS14	1.80832	3.50233	0.00046002	higher levels in Palbo
	P36551	Oxygen-dependent coproporphyrinogen-III oxidase, mitochondrial	CPOX	1.80763	3.50067	2.5e-09	higher levels in Palbo
	P20039	HLA class II histocompatibility antigen, DRB1-11 beta chain	HLA-DRB1	1.80182	3.48659	7.88e-08	higher levels in Palbo
	Q8IVS2	Malonyl-CoA-acyl carrier protein transacylase, mitochondrial	MCAT	1.80114	3.48495	0.000991635	higher levels in Palbo
	P25774	Cathepsin S	CTSS	1.79964	3.48133	0.000847239	higher levels in Palbo
	O15533	Tapasin	TAPBP	1.79603	3.47263	2.5517e-06	higher levels in Palbo
	P09669	Cytochrome c oxidase subunit 6C	COX6C	1.79374	3.46712	1.3177e-06	higher levels in Palbo
	O60331	Phosphatidylinositol 4-phosphate 5-kinase type-1 gamma	PIP5K1C	1.79208	3.46314	2.928e-07	higher levels in Palbo
	Q16775	Hydroxyacylglutathione hydrolase, mitochondrial	HAGH	1.79138	3.46146	1.8293e-05	higher levels in Palbo
	Q9NNW7	Thioredoxin reductase 2, mitochondrial	TXNRD2	1.78794	3.45321	0.0014543	higher levels in Palbo
	Q9NVS9	Pyridoxine-5-phosphate oxidase	PNPO	1.78593	3.44841	0.00264997	higher levels in Palbo
	Q9HB40	Retinoid-inducible serine carboxypeptidase	SCPEP1	1.78504	3.44628	8.908e-07	higher levels in Palbo
	Q13505	Metaxin-1	MTX1	1.78428	3.44445	0.000458205	higher levels in Palbo
	Q01433	AMP deaminase 2	AMPD2	1.78157	3.43799	0.000109355	higher levels in Palbo
	P36957	Dihydrolipoyllysine-residue succinyltransferase component of 2-oxoglutarate dehydrogenase complex, mitochondrial	DLST	1.77915	3.43223	1.24e-08	higher levels in Palbo
	P14406	Cytochrome c oxidase subunit 7A2, mitochondrial	COX7A2	1.77484	3.42199	1.3549e-06	higher levels in Palbo
	Q9UBR2	Cathepsin Z	CTSZ	1.76474	3.39813	8.3e-09	higher levels in Palbo
	Q8TD43	Transient receptor potential cation channel subfamily M member 4	TRPM4	1.76232	3.39243	6.3335e-06	higher levels in Palbo
	O43464;P83110	Serine protease HTRA2, mitochondrial	HTRA2	1.76141	3.39029	0.00258037	higher levels in Palbo
	Q9P0J0	NADH dehydrogenase [ubiquinone] 1 alpha subcomplex subunit 13	NDUFA13	1.75861	3.38372	4.5362e-06	higher levels in Palbo
	O95302	Peptidyl-prolyl cis-trans isomerase FKBP9	FKBP9	1.75696	3.37984	4.5414e-06	higher levels in Palbo
	Q96GC5	39S ribosomal protein L48, mitochondrial	MRPL48	1.75541	3.37623	6.3171e-06	higher levels in Palbo
	Q9BYD3	39S ribosomal protein L4, mitochondrial	MRPL4	1.75399	3.37289	7.25742e-05	higher levels in Palbo
	P49748	Very long-chain specific acyl-CoA dehydrogenase, mitochondrial	ACADVL	1.75166	3.36747	4.7e-09	higher levels in Palbo
	Q9H936;Q9H1K4	Mitochondrial glutamate carrier 1	SLC25A22	1.74897	3.36118	0.00224124	higher levels in Palbo
	Q9UBP4	Dickkopf-related protein 3	DKK3	1.74313	3.34761	0.00173393	higher levels in Palbo
	Q6UW02	Cytochrome P450 20A1	CYP20A1	1.74268	3.34656	0.00103726	higher levels in Palbo
	P23434	Glycine cleavage system H protein, mitochondrial	GCSH	1.73966	3.33957	1.6723e-06	higher levels in Palbo
	Q9BRT2	Ubiquinol-cytochrome-c reductase complex assembly factor 2	UQCC2	1.73365	3.32567	0.0147869	higher levels in Palbo
	Q5T3F8	CSC1-like protein 2	TMEM63B	1.73039	3.31818	0.0164771	higher levels in Palbo
	O75746	Calcium-binding mitochondrial carrier protein Aralar1	SLC25A12	1.72584	3.30772	3.256e-06	higher levels in Palbo
	Q9Y2R0	Cytochrome c oxidase assembly factor 3 homolog, mitochondrial	COA3	1.71762	3.28894	0.00178475	higher levels in Palbo
	Q86WC4	Osteopetrosis-associated transmembrane protein 1	OSTM1	1.71424	3.28124	0.00310361	higher levels in Palbo
	Q6UWE0	E3 ubiquitin-protein ligase LRSAM1	LRSAM1	1.7121	3.27637	0.000530431	higher levels in Palbo
	P49411	Elongation factor Tu, mitochondrial	TUFM	1.70833	3.26783	0	higher levels in Palbo
	Q6PML9	Zinc transporter 9	SLC30A9	1.70634	3.26332	0.000193321	higher levels in Palbo
	P12694	2-oxoisovalerate dehydrogenase subunit alpha, mitochondrial	BCKDHA	1.70002	3.24906	0.0033407	higher levels in Palbo
	P78357	Contactin-associated protein 1	CNTNAP1	1.69903	3.24683	2.4152e-06	higher levels in Palbo
	O96000	NADH dehydrogenase [ubiquinone] 1 beta subcomplex subunit 10	NDUFB10	1.69841	3.24542	1.53352e-05	higher levels in Palbo
	Q9NVH0	Exonuclease 3-5 domain-containing protein 2	EXD2	1.69628	3.24064	4.82586e-05	higher levels in Palbo
	P30740	Leukocyte elastase inhibitor	SERPINB1	1.69481	3.23733	3.37e-08	higher levels in Palbo
	Q96LJ7	Dehydrogenase/reductase SDR family member 1	DHRS1	1.6936	3.23463	3.76681e-05	higher levels in Palbo
	P10515	Dihydrolipoyllysine-residue acetyltransferase component of pyruvate dehydrogenase complex, mitochondrial	DLAT	1.69145	3.22981	1.1494e-06	higher levels in Palbo
	Q9UKU7	Isobutyryl-CoA dehydrogenase, mitochondrial	ACAD8	1.68908	3.22451	0.00496978	higher levels in Palbo
	Q5JRX3	Presequence protease, mitochondrial	PITRM1	1.68885	3.22399	0.00625612	higher levels in Palbo
	Q13423	NAD(P) transhydrogenase, mitochondrial	NNT	1.68698	3.21983	6.28e-08	higher levels in Palbo
	Q4VC31	Coiled-coil domain-containing protein 58	CCDC58	1.68564	3.21684	2.09514e-05	higher levels in Palbo
	Q2M3G0	ATP-binding cassette sub-family B member 5	ABCB5	1.68318	3.21136	1e-10	higher levels in Palbo
	O75439	Mitochondrial-processing peptidase subunit beta	PMPCB	1.6827	3.21029	1.08146e-05	higher levels in Palbo
	P19404	NADH dehydrogenase [ubiquinone] flavoprotein 2, mitochondrial	NDUFV2	1.68238	3.20956	0.00449094	higher levels in Palbo
	Q99943	1-acyl-sn-glycerol-3-phosphate acyltransferase alpha	AGPAT1	1.6802	3.20472	4.96208e-05	higher levels in Palbo
	Q9HD34	LYR motif-containing protein 4	LYRM4	1.67959	3.20337	1.1942e-06	higher levels in Palbo
	Q9BRQ6	MICOS complex subunit MIC25	CHCHD6	1.67895	3.20196	0.00044388	higher levels in Palbo
	Q9Y676	28S ribosomal protein S18b, mitochondrial	MRPS18B	1.67873	3.20146	0.000153589	higher levels in Palbo
	Q16795	NADH dehydrogenase [ubiquinone] 1 alpha subcomplex subunit 9, mitochondrial	NDUFA9	1.67851	3.20098	0.0005435	higher levels in Palbo
	P57105	Synaptojanin-2-binding protein	SYNJ2BP	1.67793	3.19968	0.000811717	higher levels in Palbo
	Q9NS93	Transmembrane 7 superfamily member 3	TM7SF3	1.67757	3.19888	9.79522e-05	higher levels in Palbo
	Q9NRX2	39S ribosomal protein L17, mitochondrial	MRPL17	1.67158	3.18564	0.004567	higher levels in Palbo
	O14653	Golgi SNAP receptor complex member 2	GOSR2	1.67133	3.18507	0.00536791	higher levels in Palbo
	Q9H6Y7	E3 ubiquitin-protein ligase RNF167	RNF167	1.66576	3.17281	0.000160151	higher levels in Palbo
	Q96AB3	Isochorismatase domain-containing protein 2, mitochondrial	ISOC2	1.66428	3.16954	0.00354937	higher levels in Palbo
	Q9NX63	MICOS complex subunit MIC19	CHCHD3	1.6601	3.16039	7.62631e-05	higher levels in Palbo
	Q7Z2W9	39S ribosomal protein L21, mitochondrial	MRPL21	1.65938	3.1588	0.0194582	higher levels in Palbo
	Q9Y399	28S ribosomal protein S2, mitochondrial	MRPS2	1.65924	3.1585	0.000854084	higher levels in Palbo
	O75489	NADH dehydrogenase [ubiquinone] iron-sulfur protein 3, mitochondrial	NDUFS3	1.65736	3.15439	0.000184594	higher levels in Palbo
	O43181	NADH dehydrogenase [ubiquinone] iron-sulfur protein 4, mitochondrial	NDUFS4	1.65723	3.15409	0.000353295	higher levels in Palbo
	O94766	Galactosylgalactosylxylosylprotein 3-beta-glucuronosyltransferase 3	B3GAT3	1.65447	3.14808	6.59917e-05	higher levels in Palbo
	Q9NRG7	Epimerase family protein SDR39U1	SDR39U1	1.65205	3.14281	0.000583927	higher levels in Palbo
	P09417	Dihydropteridine reductase	QDPR	1.64916	3.1365	2.7322e-06	higher levels in Palbo
	Q9BYT8	Neurolysin, mitochondrial	NLN	1.64874	3.13559	0.00985428	higher levels in Palbo
	O00468	Agrin;Agrin N-terminal 110 kDa subunit;Agrin C-terminal 110 kDa subunit;Agrin C-terminal 90 kDa fragment;Agrin C-terminal 22 kDa fragment	AGRN	1.64727	3.13241	0.0015669	higher levels in Palbo
	Q53H12	Acylglycerol kinase, mitochondrial	AGK	1.64655	3.13083	2.305e-07	higher levels in Palbo
	Q14BN4	Sarcolemmal membrane-associated protein	SLMAP	1.64647	3.13066	0.00689301	higher levels in Palbo
	Q9HD33	39S ribosomal protein L47, mitochondrial	MRPL47	1.64446	3.12631	0.00306099	higher levels in Palbo
	O43504	Ragulator complex protein LAMTOR5	LAMTOR5	1.63515	3.10619	0.00023824	higher levels in Palbo
	Q16891	MICOS complex subunit MIC60	IMMT	1.62583	3.08619	5.4e-09	higher levels in Palbo
	O00217	NADH dehydrogenase [ubiquinone] iron-sulfur protein 8, mitochondrial	NDUFS8	1.62501	3.08445	0.00249858	higher levels in Palbo
	P24539	ATP synthase F(0) complex subunit B1, mitochondrial	ATP5F1	1.62424	3.0828	7.328e-07	higher levels in Palbo
	Q9BSK0	MARVEL domain-containing protein 1	MARVELD1	1.6235	3.08121	0.000342532	higher levels in Palbo
	Q9NVS2	28S ribosomal protein S18a, mitochondrial	MRPS18A	1.62198	3.07798	0.0211955	higher levels in Palbo
	Q9H2V7	Protein spinster homolog 1	SPNS1	1.6155	3.06418	0.00532577	higher levels in Palbo
	P08582	Melanotransferrin	MFI2	1.61351	3.05996	3e-10	higher levels in Palbo
	P13073	Cytochrome c oxidase subunit 4 isoform 1, mitochondrial	COX4I1	1.61255	3.05792	6.57e-08	higher levels in Palbo
	Q9BV79	Trans-2-enoyl-CoA reductase, mitochondrial	MECR	1.61216	3.05708	3.9e-09	higher levels in Palbo
	Q969X5	Endoplasmic reticulum-Golgi intermediate compartment protein 1	ERGIC1	1.60734	3.0469	6.866e-07	higher levels in Palbo
	Q8N983	39S ribosomal protein L43, mitochondrial	MRPL43	1.60442	3.04074	0.000132148	higher levels in Palbo
	Q02218;Q9ULD0	2-oxoglutarate dehydrogenase, mitochondrial	OGDH	1.59892	3.02916	0.00865357	higher levels in Palbo
	O94919	Endonuclease domain-containing 1 protein	ENDOD1	1.59532	3.02161	0.000244603	higher levels in Palbo
	P11117	Lysosomal acid phosphatase	ACP2	1.59483	3.0206	1.072e-07	higher levels in Palbo
	Q96FV2	Secernin-2	SCRN2	1.59261	3.01595	8.247e-07	higher levels in Palbo
	P25705	ATP synthase subunit alpha, mitochondrial	ATP5A1	1.58562	3.00137	8.809e-07	higher levels in Palbo
	O75521	Enoyl-CoA delta isomerase 2, mitochondrial	ECI2	1.58431	2.99863	0.00557884	higher levels in Palbo
	P00156	Cytochrome b	MT-CYB	1.57888	2.98739	8.80113e-05	higher levels in Palbo
	Q9NZJ7	Mitochondrial carrier homolog 1	MTCH1	1.57692	2.98333	0.000119427	higher levels in Palbo
	Q9NSE4	Isoleucine--tRNA ligase, mitochondrial	IARS2	1.57528	2.97993	0.0196917	higher levels in Palbo
	O75390	Citrate synthase, mitochondrial	CS	1.57524	2.97986	4.7e-08	higher levels in Palbo
	Q8WUY3	Protein prune homolog 2	PRUNE2	1.5705	2.97008	0.000992977	higher levels in Palbo
	Q8NE86	Calcium uniporter protein, mitochondrial	MCU	1.56584	2.9605	0.0406263	higher levels in Palbo
	P21912	Succinate dehydrogenase [ubiquinone] iron-sulfur subunit, mitochondrial	SDHB	1.56446	2.95766	0.000416782	higher levels in Palbo
	Q10713	Mitochondrial-processing peptidase subunit alpha	PMPCA	1.56386	2.95644	6.6719e-06	higher levels in Palbo
	P53007	Tricarboxylate transport protein, mitochondrial	SLC25A1	1.56361	2.95593	0.000903469	higher levels in Palbo
	Q13630	GDP-L-fucose synthase	TSTA3	1.56216	2.95296	0.000814537	higher levels in Palbo
	P51970	NADH dehydrogenase [ubiquinone] 1 alpha subcomplex subunit 8	NDUFA8	1.55915	2.94681	0.00236629	higher levels in Palbo
	Q7L0Y3	Mitochondrial ribonuclease P protein 1	TRMT10C	1.55881	2.94611	4.483e-07	higher levels in Palbo
	O43567	E3 ubiquitin-protein ligase RNF13	RNF13	1.55743	2.94329	0.045239	higher levels in Palbo
	Q8WUK0	Phosphatidylglycerophosphatase and protein-tyrosine phosphatase 1	PTPMT1	1.55706	2.94253	0.0010698	higher levels in Palbo
	Q96I99	Succinyl-CoA ligase [GDP-forming] subunit beta, mitochondrial	SUCLG2	1.55587	2.94011	3.946e-07	higher levels in Palbo
	P03886	NADH-ubiquinone oxidoreductase chain 1	MT-ND1	1.55569	2.93975	1	similar levels in both
	Q99643	Succinate dehydrogenase cytochrome b560 subunit, mitochondrial	SDHC	1.5487	2.92554	0.00387543	higher levels in Palbo
	Q9BTV4	Transmembrane protein 43	TMEM43	1.54716	2.92241	7.78513e-05	higher levels in Palbo
	Q9Y2R9	28S ribosomal protein S7, mitochondrial	MRPS7	1.54617	2.92041	4.72931e-05	higher levels in Palbo
	P05106	Integrin beta-3	ITGB3	1.54389	2.9158	0.0023945	higher levels in Palbo
	Q96AY3	Peptidyl-prolyl cis-trans isomerase FKBP10	FKBP10	1.53715	2.90221	8.4e-09	higher levels in Palbo
	P30044	Peroxiredoxin-5, mitochondrial	PRDX5	1.53545	2.89879	3e-08	higher levels in Palbo
	P60201	Myelin proteolipid protein	PLP1	1.53508	2.89805	0.000485425	higher levels in Palbo
	P08574	Cytochrome c1, heme protein, mitochondrial	CYC1	1.53427	2.89642	2.84866e-05	higher levels in Palbo
	Q70UQ0	Inhibitor of nuclear factor kappa-B kinase-interacting protein	IKBIP	1.52862	2.88509	0.0220687	higher levels in Palbo
	Q8WWC4	Uncharacterized protein C2orf47, mitochondrial	C2orf47	1.52666	2.88118	0.00142652	higher levels in Palbo
	P27216	Annexin A13	ANXA13	1.52421	2.87629	0.012422	higher levels in Palbo
	Q9BTY2	Plasma alpha-L-fucosidase	FUCA2	1.51963	2.86718	0.00191674	higher levels in Palbo
	P12235	ADP/ATP translocase 1	SLC25A4	1.51937	2.86666	9.343e-05	higher levels in Palbo
	O14684	Prostaglandin E synthase	PTGES	1.51722	2.86238	1	similar levels in both
	Q9BYD1	39S ribosomal protein L13, mitochondrial	MRPL13	1.51692	2.86179	0.0223636	higher levels in Palbo
	Q9Y3D3	28S ribosomal protein S16, mitochondrial	MRPS16	1.51084	2.84976	0.00027904	higher levels in Palbo
	Q9Y6C9	Mitochondrial carrier homolog 2	MTCH2	1.50941	2.84693	7.268e-07	higher levels in Palbo
	P04439;P13746;P05534	HLA class I histocompatibility antigen, A-3 alpha chain;HLA class I histocompatibility antigen, A-11 alpha chain;HLA class I histocompatibility antigen, A-24 alpha chain	HLA-A	1.50804	2.84424	0.00452591	higher levels in Palbo
	Q08378	Golgin subfamily A member 3	GOLGA3	1.50419	2.83666	1.76e-07	higher levels in Palbo
	Q8NFQ8	Torsin-1A-interacting protein 2	TOR1AIP2	1.49973	2.8279	0.000503623	higher levels in Palbo
	P31327	Carbamoyl-phosphate synthase [ammonia], mitochondrial	CPS1	1.49609	2.82076	0.0101414	higher levels in Palbo
	P31040	Succinate dehydrogenase [ubiquinone] flavoprotein subunit, mitochondrial	SDHA	1.49474	2.81814	9.79e-08	higher levels in Palbo
	Q9BQ95	Evolutionarily conserved signaling intermediate in Toll pathway, mitochondrial	ECSIT	1.49174	2.81229	0.00783663	higher levels in Palbo
	A8MXV4	Nucleoside diphosphate-linked moiety X motif 19, mitochondrial	NUDT19	1.48892	2.8068	0.00282872	higher levels in Palbo
	Q9UDR5	Alpha-aminoadipic semialdehyde synthase, mitochondrial;Lysine ketoglutarate reductase;Saccharopine dehydrogenase	AASS	1.4889	2.80674	0.00461867	higher levels in Palbo
	P11279	Lysosome-associated membrane glycoprotein 1	LAMP1	1.48183	2.79302	8.35e-08	higher levels in Palbo
	P61970	Nuclear transport factor 2	NUTF2	1.48115	2.79171	0.000119428	higher levels in Palbo
	Q96DV4	39S ribosomal protein L38, mitochondrial	MRPL38	1.48083	2.7911	0.00460521	higher levels in Palbo
	P32004	Neural cell adhesion molecule L1	L1CAM	1.47608	2.78192	2.64083e-05	higher levels in Palbo
	O14807	Ras-related protein M-Ras	MRAS	1.47443	2.77874	7.32479e-05	higher levels in Palbo
	Q9UBX3	Mitochondrial dicarboxylate carrier	SLC25A10	1.47425	2.7784	0.000109434	higher levels in Palbo
	P30048	Thioredoxin-dependent peroxide reductase, mitochondrial	PRDX3	1.47407	2.77804	1.2e-09	higher levels in Palbo
	P28331	NADH-ubiquinone oxidoreductase 75 kDa subunit, mitochondrial	NDUFS1	1.47195	2.77396	3.12e-07	higher levels in Palbo
	Q5T160	Probable arginine--tRNA ligase, mitochondrial	RARS2	1.47064	2.77146	0.0105641	higher levels in Palbo
	Q16762	Thiosulfate sulfurtransferase	TST	1.46982	2.76987	2.7245e-06	higher levels in Palbo
	Q9H2W6	39S ribosomal protein L46, mitochondrial	MRPL46	1.465	2.76064	0.0506743	similar levels in both
	P36969	Phospholipid hydroperoxide glutathione peroxidase, mitochondrial	GPX4	1.4637	2.75815	0.00988171	higher levels in Palbo
	Q6YN16	Hydroxysteroid dehydrogenase-like protein 2	HSDL2	1.46172	2.75437	2.0595e-06	higher levels in Palbo
	Q9NWU5	39S ribosomal protein L22, mitochondrial	MRPL22	1.46129	2.75355	0.0457349	higher levels in Palbo
	O95183	Vesicle-associated membrane protein 5	VAMP5	1.45939	2.74993	0.000879441	higher levels in Palbo
	Q9Y6M9	NADH dehydrogenase [ubiquinone] 1 beta subcomplex subunit 9	NDUFB9	1.45678	2.74496	0.00231532	higher levels in Palbo
	Q9H9B4	Sideroflexin-1	SFXN1	1.45358	2.73886	1.2397e-06	higher levels in Palbo
	Q96A26	Protein FAM162A	FAM162A	1.44886	2.72993	2.43468e-05	higher levels in Palbo
	Q8TF66	Leucine-rich repeat-containing protein 15	LRRC15	1.44601	2.72453	1.6733e-05	higher levels in Palbo
	Q8IXI2	Mitochondrial Rho GTPase 1	RHOT1	1.44292	2.71871	0.0282631	higher levels in Palbo
	Q68CP4	Heparan-alpha-glucosaminide N-acetyltransferase	HGSNAT	1.43955	2.71237	2.21e-08	higher levels in Palbo
	Q9Y2R5	28S ribosomal protein S17, mitochondrial	MRPS17	1.43923	2.71177	9.85755e-05	higher levels in Palbo
	Q8TD19	Serine/threonine-protein kinase Nek9	NEK9	1.4377	2.70889	2.32123e-05	higher levels in Palbo
	Q9NX00	Transmembrane protein 160	TMEM160	1.43717	2.70789	0.000401861	higher levels in Palbo
	P82675	28S ribosomal protein S5, mitochondrial	MRPS5	1.43628	2.70622	0.000922873	higher levels in Palbo
	P52815	39S ribosomal protein L12, mitochondrial	MRPL12	1.43349	2.701	0.0046823	higher levels in Palbo
	Q5JPH6	Probable glutamate--tRNA ligase, mitochondrial	EARS2	1.43318	2.70042	0.132311	similar levels in both
	Q9NZU0	Leucine-rich repeat transmembrane protein FLRT3	FLRT3	1.43258	2.69929	5.651e-07	higher levels in Palbo
	P51398	28S ribosomal protein S29, mitochondrial	DAP3	1.42955	2.69362	0.00128638	higher levels in Palbo
	P10301	Ras-related protein R-Ras	RRAS	1.42583	2.68669	1.761e-07	higher levels in Palbo
	P03905	NADH-ubiquinone oxidoreductase chain 4	MT-ND4	1.42517	2.68547	0.00318332	higher levels in Palbo
	Q9NYK5	39S ribosomal protein L39, mitochondrial	MRPL39	1.42226	2.68005	6.86045e-05	higher levels in Palbo
	Q9H4B0	Probable tRNA N6-adenosine threonylcarbamoyltransferase, mitochondrial	OSGEPL1	1.42002	2.67589	0.0011074	higher levels in Palbo
	Q9BVM2	Protein DPCD	DPCD	1.41939	2.67473	4.0788e-06	higher levels in Palbo
	P53701	Cytochrome c-type heme lyase	HCCS	1.41768	2.67155	0.00218244	higher levels in Palbo
	Q9Y2B0	Protein canopy homolog 2	CNPY2	1.41291	2.66273	0.00117405	higher levels in Palbo
	P35270	Sepiapterin reductase	SPR	1.40855	2.6547	0.000191517	higher levels in Palbo
	P43897	Elongation factor Ts, mitochondrial	TSFM	1.40614	2.65026	0.000980361	higher levels in Palbo
	O94979	Protein transport protein Sec31A	SEC31A	1.40254	2.64367	0.000778721	higher levels in Palbo
	O14874	[3-methyl-2-oxobutanoate dehydrogenase [lipoamide]] kinase, mitochondrial	BCKDK	1.40015	2.63929	0.00129099	higher levels in Palbo
	P30038	Delta-1-pyrroline-5-carboxylate dehydrogenase, mitochondrial	ALDH4A1	1.39948	2.63806	0.0303962	higher levels in Palbo
	P48047	ATP synthase subunit O, mitochondrial	ATP5O	1.39837	2.63604	5e-09	higher levels in Palbo
	P45877	Peptidyl-prolyl cis-trans isomerase C	PPIC	1.39534	2.63051	0.00243495	higher levels in Palbo
	Q12891	Hyaluronidase-2	HYAL2	1.39507	2.63002	0.000479422	higher levels in Palbo
	Q13449	Limbic system-associated membrane protein	LSAMP	1.39339	2.62694	3.7204e-06	higher levels in Palbo
	Q13867	Bleomycin hydrolase	BLMH	1.3929	2.62606	4.2114e-06	higher levels in Palbo
	Q9UBQ7	Glyoxylate reductase/hydroxypyruvate reductase	GRHPR	1.39226	2.6249	0.00122968	higher levels in Palbo
	Q7Z7F7	39S ribosomal protein L55, mitochondrial	MRPL55	1.39113	2.62284	0.0024221	higher levels in Palbo
	Q9HBL7	Plasminogen receptor (KT)	PLGRKT	1.38803	2.6172	0.000570327	higher levels in Palbo
	Q9HBH5	Retinol dehydrogenase 14	RDH14	1.38706	2.61545	0.0192486	higher levels in Palbo
	Q15031	Probable leucine--tRNA ligase, mitochondrial	LARS2	1.3865	2.61443	0.000399723	higher levels in Palbo
	Q53FA7	Quinone oxidoreductase PIG3	TP53I3	1.38312	2.60832	0.000649238	higher levels in Palbo
	O75208	Ubiquinone biosynthesis protein COQ9, mitochondrial	COQ9	1.38163	2.60563	0.00997818	higher levels in Palbo
	Q9BSH4	Translational activator of cytochrome c oxidase 1	TACO1	1.38029	2.60321	0.0773492	similar levels in both
	P09110	3-ketoacyl-CoA thiolase, peroxisomal	ACAA1	1.37653	2.59643	0.00135436	higher levels in Palbo
	Q9H270	Vacuolar protein sorting-associated protein 11 homolog	VPS11	1.37464	2.59304	0.00335362	higher levels in Palbo
	Q6NUK1	Calcium-binding mitochondrial carrier protein SCaMC-1	SLC25A24	1.37133	2.5871	6.1412e-06	higher levels in Palbo
	Q99470	Stromal cell-derived factor 2	SDF2	1.37102	2.58654	0.000188318	higher levels in Palbo
	Q02978	Mitochondrial 2-oxoglutarate/malate carrier protein	SLC25A11	1.36842	2.58188	1.127e-07	higher levels in Palbo
	Q9UJZ1	Stomatin-like protein 2, mitochondrial	STOML2	1.36813	2.58136	1.00096e-05	higher levels in Palbo
	Q9HCU5	Prolactin regulatory element-binding protein	PREB	1.36795	2.58103	0.0144313	higher levels in Palbo
	P80217	Interferon-induced 35 kDa protein	IFI35	1.36669	2.57877	0.000362497	higher levels in Palbo
	P49641	Alpha-mannosidase 2x	MAN2A2	1.36421	2.57436	0.0343526	higher levels in Palbo
	Q7KZN9	Cytochrome c oxidase assembly protein COX15 homolog	COX15	1.35972	2.56635	0.00971007	higher levels in Palbo
	Q8TAE8	Growth arrest and DNA damage-inducible proteins-interacting protein 1	GADD45GIP1	1.35762	2.56261	0.000581606	higher levels in Palbo
	O95202	LETM1 and EF-hand domain-containing protein 1, mitochondrial	LETM1	1.35749	2.56239	4.39549e-05	higher levels in Palbo
	Q92947	Glutaryl-CoA dehydrogenase, mitochondrial	GCDH	1.35705	2.56161	0.0326472	higher levels in Palbo
	P30460;P30480;P30479;P01889;Q04826	HLA class I histocompatibility antigen, B-8 alpha chain;HLA class I histocompatibility antigen, B-42 alpha chain;HLA class I histocompatibility antigen, B-41 alpha chain;HLA class I histocompatibility antigen, B-7 alpha chain;HLA class I histocompatibility antigen, B-40 alpha chain	HLA-B	1.35493	2.55784	1e-09	higher levels in Palbo
	P11310	Medium-chain specific acyl-CoA dehydrogenase, mitochondrial	ACADM	1.35292	2.55429	3.8636e-06	higher levels in Palbo
	O94886	CSC1-like protein 1	TMEM63A	1.35038	2.54978	0.0390627	higher levels in Palbo
	O43676	NADH dehydrogenase [ubiquinone] 1 beta subcomplex subunit 3	NDUFB3	1.34629	2.54257	0.000912824	higher levels in Palbo
	Q04837	Single-stranded DNA-binding protein, mitochondrial	SSBP1	1.34473	2.53982	2.954e-07	higher levels in Palbo
	O95571	Persulfide dioxygenase ETHE1, mitochondrial	ETHE1	1.34213	2.53526	0.000261749	higher levels in Palbo
	P30533	Alpha-2-macroglobulin receptor-associated protein	LRPAP1	1.34015	2.53177	4.6213e-05	higher levels in Palbo
	P30837;P00352;P05091	Aldehyde dehydrogenase X, mitochondrial	ALDH1B1	1.33977	2.53112	3.13e-08	higher levels in Palbo
	O94826	Mitochondrial import receptor subunit TOM70	TOMM70A	1.33632	2.52507	8.5e-09	higher levels in Palbo
	O75396	Vesicle-trafficking protein SEC22b	SEC22B	1.3348	2.52241	0.000151186	higher levels in Palbo
	P99999;CON__sw|P62894_CONT|CONT_P62894;CON__sw|P00004_CONT|CONT_CYC_HORSE	Cytochrome c	CYCS	1.33196	2.51744	7.2901e-06	higher levels in Palbo
	Q6P179	Endoplasmic reticulum aminopeptidase 2	ERAP2	1.32871	2.51179	0.0242376	higher levels in Palbo
	Q96RP9	Elongation factor G, mitochondrial	GFM1	1.32803	2.51059	9.8285e-06	higher levels in Palbo
	Q9BSF4	Uncharacterized protein C19orf52	C19orf52	1.32786	2.5103	4.6202e-06	higher levels in Palbo
	Q9UI12	V-type proton ATPase subunit H	ATP6V1H	1.32473	2.50486	1.19021e-05	higher levels in Palbo
	Q9BXS9	Solute carrier family 26 member 6	SLC26A6	1.32157	2.49939	0.000847811	higher levels in Palbo
	Q9NRZ7	1-acyl-sn-glycerol-3-phosphate acyltransferase gamma	AGPAT3	1.3155	2.48889	0.000137194	higher levels in Palbo
	Q13557	Calcium/calmodulin-dependent protein kinase type II subunit delta	CAMK2D	1.30969	2.47889	1.771e-06	higher levels in Palbo
	Q9P0S9	Transmembrane protein 14C	TMEM14C	1.30868	2.47715	0.00169502	higher levels in Palbo
	O14880	Microsomal glutathione S-transferase 3	MGST3	1.3076	2.4753	0.00365127	higher levels in Palbo
	A2RRP1	Neuroblastoma-amplified sequence	NBAS	1.30475	2.47042	0.147323	similar levels in both
	Q9H4G4	Golgi-associated plant pathogenesis-related protein 1	GLIPR2	1.29923	2.46098	5.1512e-06	higher levels in Palbo
	O75648	Mitochondrial tRNA-specific 2-thiouridylase 1	TRMU	1.29885	2.46033	1	similar levels in both
	P56134	ATP synthase subunit f, mitochondrial	ATP5J2	1.29764	2.45826	3.44689e-05	higher levels in Palbo
	Q9NP81	Serine--tRNA ligase, mitochondrial	SARS2	1.29504	2.45383	0.000510226	higher levels in Palbo
	P82914	28S ribosomal protein S15, mitochondrial	MRPS15	1.29381	2.45175	0.0347029	higher levels in Palbo
	Q29963	HLA class I histocompatibility antigen, Cw-6 alpha chain	HLA-C	1.29203	2.44873	9.21e-08	higher levels in Palbo
	O75629	Protein CREG1	CREG1	1.29072	2.4465	0.0274239	higher levels in Palbo
	O75718	Cartilage-associated protein	CRTAP	1.28972	2.4448	0.00293388	higher levels in Palbo
	Q15293	Reticulocalbin-1	RCN1	1.28711	2.44039	2.5335e-06	higher levels in Palbo
	Q12767	Uncharacterized protein KIAA0195	KIAA0195	1.28597	2.43846	0.00025087	higher levels in Palbo
	Q68CZ2;Q63HR2;Q9HBL0	Tensin-3	TNS3	1.28432	2.43568	1.43954e-05	higher levels in Palbo
	Q9Y512	Sorting and assembly machinery component 50 homolog	SAMM50	1.28421	2.43548	0.000384145	higher levels in Palbo
	Q9BQ69	O-acetyl-ADP-ribose deacetylase MACROD1	MACROD1	1.28348	2.43426	0.0272271	higher levels in Palbo
	Q14168	MAGUK p55 subfamily member 2	MPP2	1.28184	2.43149	0.0964999	similar levels in both
	Q9UBV7	Beta-1,4-galactosyltransferase 7;Xylosylprotein 4-beta-galactosyltransferase	B4GALT7	1.28167	2.4312	7.117e-07	higher levels in Palbo
	O75027	ATP-binding cassette sub-family B member 7, mitochondrial	ABCB7	1.28163	2.43114	0.0452335	higher levels in Palbo
	Q86U28	Iron-sulfur cluster assembly 2 homolog, mitochondrial	ISCA2	1.2789	2.42654	0.000302099	higher levels in Palbo
	P82930	28S ribosomal protein S34, mitochondrial	MRPS34	1.27888	2.4265	6.54968e-05	higher levels in Palbo
	P00846	ATP synthase subunit a	MT-ATP6	1.27833	2.42558	7.2e-09	higher levels in Palbo
	P36776	Lon protease homolog, mitochondrial	LONP1	1.27774	2.4246	1.1457e-06	higher levels in Palbo
	P24752	Acetyl-CoA acetyltransferase, mitochondrial	ACAT1	1.27759	2.42434	1.9734e-06	higher levels in Palbo
	P14927	Cytochrome b-c1 complex subunit 7	UQCRB	1.27581	2.42134	3.31342e-05	higher levels in Palbo
	O15460	Prolyl 4-hydroxylase subunit alpha-2	P4HA2	1.27237	2.41559	0.00412958	higher levels in Palbo
	Q9BYD6	39S ribosomal protein L1, mitochondrial	MRPL1	1.27224	2.41537	0.000731317	higher levels in Palbo
	Q5TGZ0	MICOS complex subunit MIC10	MINOS1	1.27101	2.4133	0.000346582	higher levels in Palbo
	Q9NZ08	Endoplasmic reticulum aminopeptidase 1	ERAP1	1.26531	2.4038	0.000223604	higher levels in Palbo
	P31930	Cytochrome b-c1 complex subunit 1, mitochondrial	UQCRC1	1.26456	2.40254	7.0949e-06	higher levels in Palbo
	P61604	10 kDa heat shock protein, mitochondrial	HSPE1	1.26376	2.40121	2.24e-08	higher levels in Palbo
	Q9NYU2	UDP-glucose:glycoprotein glucosyltransferase 1	UGGT1	1.26361	2.40095	1.877e-07	higher levels in Palbo
	P36543;Q96A05	V-type proton ATPase subunit E 1	ATP6V1E1	1.2591	2.39346	0.000100953	higher levels in Palbo
	O75880	Protein SCO1 homolog, mitochondrial	SCO1	1.2565	2.38915	0.00032173	higher levels in Palbo
	P61421	V-type proton ATPase subunit d 1	ATP6V0D1	1.25381	2.38471	0.00235898	higher levels in Palbo
	Q07021	Complement component 1 Q subcomponent-binding protein, mitochondrial	C1QBP	1.25188	2.38151	0.000674155	higher levels in Palbo
	P07203	Glutathione peroxidase 1	GPX1	1.25058	2.37938	2.88092e-05	higher levels in Palbo
	Q9P015	39S ribosomal protein L15, mitochondrial	MRPL15	1.24974	2.37799	2.851e-06	higher levels in Palbo
	Q8N2F6	Armadillo repeat-containing protein 10	ARMC10	1.24744	2.3742	0.0379912	higher levels in Palbo
	P04792	Heat shock protein beta-1	HSPB1	1.24661	2.37284	1.87726e-05	higher levels in Palbo
	P52630	Signal transducer and activator of transcription 2	STAT2	1.24541	2.37085	0.000877686	higher levels in Palbo
	Q8IZ81	ELMO domain-containing protein 2	ELMOD2	1.24395	2.36847	0.0359084	higher levels in Palbo
	Q8IVL6	Prolyl 3-hydroxylase 3	LEPREL2	1.23484	2.35355	0.0733751	similar levels in both
	Q9BQ48	39S ribosomal protein L34, mitochondrial	MRPL34	1.23344	2.35127	0.0823942	similar levels in both
	O75947	ATP synthase subunit d, mitochondrial	ATP5H	1.23219	2.34923	0.000241342	higher levels in Palbo
	P49406	39S ribosomal protein L19, mitochondrial	MRPL19	1.23211	2.34911	0.0257943	higher levels in Palbo
	Q6P1M0	Long-chain fatty acid transport protein 4	SLC27A4	1.23056	2.34658	0.000511699	higher levels in Palbo
	Q99714	3-hydroxyacyl-CoA dehydrogenase type-2	HSD17B10	1.23035	2.34625	0.000158595	higher levels in Palbo
	Q96IU4	Alpha/beta hydrolase domain-containing protein 14B	ABHD14B	1.22975	2.34526	0.00809976	higher levels in Palbo
	Q13011	Delta(3,5)-Delta(2,4)-dienoyl-CoA isomerase, mitochondrial	ECH1	1.22974	2.34525	0.00170085	higher levels in Palbo
	O75306	NADH dehydrogenase [ubiquinone] iron-sulfur protein 2, mitochondrial	NDUFS2	1.22597	2.33912	0.000687474	higher levels in Palbo
	Q96N66	Lysophospholipid acyltransferase 7	MBOAT7	1.2251	2.33771	0.000488471	higher levels in Palbo
	Q96DA6	Mitochondrial import inner membrane translocase subunit TIM14	DNAJC19	1.22485	2.33732	0.000706546	higher levels in Palbo
	P35442	Thrombospondin-2	THBS2	1.22353	2.33518	1	similar levels in both
	P07686	Beta-hexosaminidase subunit beta;Beta-hexosaminidase subunit beta chain B;Beta-hexosaminidase subunit beta chain A	HEXB	1.22267	2.33378	4.95e-08	higher levels in Palbo
	Q9C0H2	Protein tweety homolog 3	TTYH3	1.22223	2.33307	0.00116798	higher levels in Palbo
	Q10588	ADP-ribosyl cyclase/cyclic ADP-ribose hydrolase 2	BST1	1.22136	2.33166	0.00323587	higher levels in Palbo
	Q86X76	Nitrilase homolog 1	NIT1	1.21976	2.32909	0.0788027	similar levels in both
	Q07812	Apoptosis regulator BAX	BAX	1.21579	2.32269	1.3005e-06	higher levels in Palbo
	Q9NZU5	LIM and cysteine-rich domains protein 1	LMCD1	1.21337	2.31878	7.22148e-05	higher levels in Palbo
	Q13217	DnaJ homolog subfamily C member 3	DNAJC3	1.21287	2.31798	0.0142452	higher levels in Palbo
	O95870	Abhydrolase domain-containing protein 16A	ABHD16A	1.20855	2.31106	0.0189231	higher levels in Palbo
	O15455	Toll-like receptor 3	TLR3	1.20715	2.30881	0.0227612	higher levels in Palbo
	Q16774	Guanylate kinase	GUK1	1.20687	2.30837	0.0307389	higher levels in Palbo
	Q9BSD7	Cancer-related nucleoside-triphosphatase	NTPCR	1.20473	2.30494	0.023415	higher levels in Palbo
	Q9H078	Caseinolytic peptidase B protein homolog	CLPB	1.203	2.30218	0.0217252	higher levels in Palbo
	Q9UJ70	N-acetyl-D-glucosamine kinase	NAGK	1.20232	2.3011	0.00143968	higher levels in Palbo
	Q9NVA1	Ubiquinol-cytochrome-c reductase complex assembly factor 1	UQCC1	1.20197	2.30054	0.0046122	higher levels in Palbo
	P00505	Aspartate aminotransferase, mitochondrial	GOT2	1.20088	2.2988	0.000199404	higher levels in Palbo
	P49821	NADH dehydrogenase [ubiquinone] flavoprotein 1, mitochondrial	NDUFV1	1.19888	2.29562	0.000606192	higher levels in Palbo
	Q6ZXV5	Transmembrane and TPR repeat-containing protein 3	TMTC3	1.19805	2.2943	0.000316284	higher levels in Palbo
	Q9Y3A6	Transmembrane emp24 domain-containing protein 5	TMED5	1.19767	2.29368	0.167934	similar levels in both
	Q9C0C2	182 kDa tankyrase-1-binding protein	TNKS1BP1	1.19685	2.29238	2.7163e-06	higher levels in Palbo
	Q8N1F8	Serine/threonine-protein kinase 11-interacting protein	STK11IP	1.18958	2.28086	0.000738684	higher levels in Palbo
	A3KMH1	von Willebrand factor A domain-containing protein 8	VWA8	1.18887	2.27974	0.121326	similar levels in both
	Q6RW13	Type-1 angiotensin II receptor-associated protein	AGTRAP	1.1876	2.27773	0.0106839	higher levels in Palbo
	Q8TCS8	Polyribonucleotide nucleotidyltransferase 1, mitochondrial	PNPT1	1.185	2.27363	7.18764e-05	higher levels in Palbo
	O95139	NADH dehydrogenase [ubiquinone] 1 beta subcomplex subunit 6	NDUFB6	1.18459	2.27299	0.0237588	higher levels in Palbo
	P22695	Cytochrome b-c1 complex subunit 2, mitochondrial	UQCRC2	1.18446	2.27278	1.4448e-06	higher levels in Palbo
	Q8IY17	Neuropathy target esterase	PNPLA6	1.18405	2.27214	0.0186633	higher levels in Palbo
	Q14728	Major facilitator superfamily domain-containing protein 10	MFSD10	1.18363	2.27148	0.0050636	higher levels in Palbo
	O15484	Calpain-5	CAPN5	1.18229	2.26937	6.87673e-05	higher levels in Palbo
	P82933	28S ribosomal protein S9, mitochondrial	MRPS9	1.1796	2.26515	0.014937	higher levels in Palbo
	P14314	Glucosidase 2 subunit beta	PRKCSH	1.17899	2.26418	2.196e-07	higher levels in Palbo
	Q5VTU8;P56381	ATP synthase subunit epsilon-like protein, mitochondrial;ATP synthase subunit epsilon, mitochondrial	ATP5EP2	1.17778	2.26229	1.7569e-06	higher levels in Palbo
	Q8N5C1	Protein FAM26E	FAM26E	1.17421	2.25669	0.00182563	higher levels in Palbo
	O95363	Phenylalanine--tRNA ligase, mitochondrial	FARS2	1.17402	2.2564	1	similar levels in both
	P35914;Q8TB92	Hydroxymethylglutaryl-CoA lyase, mitochondrial	HMGCL	1.17357	2.2557	0.000102867	higher levels in Palbo
	Q9NZ45	CDGSH iron-sulfur domain-containing protein 1	CISD1	1.17196	2.25318	0.00494687	higher levels in Palbo
	P16219	Short-chain specific acyl-CoA dehydrogenase, mitochondrial	ACADS	1.16933	2.24908	0.0409882	higher levels in Palbo
	Q92552	28S ribosomal protein S27, mitochondrial	MRPS27	1.16813	2.2472	3.03419e-05	higher levels in Palbo
	P32119	Peroxiredoxin-2	PRDX2	1.16717	2.2457	0.213525	similar levels in both
	P09001	39S ribosomal protein L3, mitochondrial	MRPL3	1.16669	2.24496	0.000447441	higher levels in Palbo
	P40763	Signal transducer and activator of transcription 3	STAT3	1.16636	2.24444	0.0283724	higher levels in Palbo
	P45880	Voltage-dependent anion-selective channel protein 2	VDAC2	1.16577	2.24352	2.94e-07	higher levels in Palbo
	Q92508	Piezo-type mechanosensitive ion channel component 1	PIEZO1	1.16395	2.2407	2.598e-07	higher levels in Palbo
	Q8WUD1	Ras-related protein Rab-2B	RAB2B	1.15992	2.23445	0.0159961	higher levels in Palbo
	Q9Y625	Glypican-6;Secreted glypican-6	GPC6	1.15885	2.23279	0.0019291	higher levels in Palbo
	Q96A35	39S ribosomal protein L24, mitochondrial	MRPL24	1.1577	2.23101	0.00666439	higher levels in Palbo
	Q13286	Battenin	CLN3	1.15727	2.23035	0.000299378	higher levels in Palbo
	Q8IXM3	39S ribosomal protein L41, mitochondrial	MRPL41	1.15624	2.22876	0.0184686	higher levels in Palbo
	Q9Y4W6	AFG3-like protein 2	AFG3L2	1.15569	2.22791	9.827e-07	higher levels in Palbo
	P21796	Voltage-dependent anion-selective channel protein 1	VDAC1	1.1535	2.22453	1.3219e-06	higher levels in Palbo
	P51572	B-cell receptor-associated protein 31	BCAP31	1.15317	2.22401	3.46e-08	higher levels in Palbo
	Q14693	Phosphatidate phosphatase LPIN1	LPIN1	1.15213	2.22241	1	similar levels in both
	O75964	ATP synthase subunit g, mitochondrial	ATP5L	1.15165	2.22168	7.8124e-06	higher levels in Palbo
	Q6YP21	Kynurenine--oxoglutarate transaminase 3	CCBL2	1.15046	2.21985	0.198287	similar levels in both
	P40261	Nicotinamide N-methyltransferase	NNMT	1.14969	2.21866	0.0220673	higher levels in Palbo
	Q92643	GPI-anchor transamidase	PIGK	1.14792	2.21594	0.00678021	higher levels in Palbo
	P08236	Beta-glucuronidase	GUSB	1.1458	2.21269	1.63916e-05	higher levels in Palbo
	P00387	NADH-cytochrome b5 reductase 3;NADH-cytochrome b5 reductase 3 membrane-bound form;NADH-cytochrome b5 reductase 3 soluble form	CYB5R3	1.14499	2.21144	0.000206358	higher levels in Palbo
	Q8IY95	Transmembrane protein 192	TMEM192	1.14357	2.20927	2.56832e-05	higher levels in Palbo
	O95372	Acyl-protein thioesterase 2	LYPLA2	1.1435	2.20916	0.0360993	higher levels in Palbo
	Q8TBA6	Golgin subfamily A member 5	GOLGA5	1.14304	2.20846	0.00215234	higher levels in Palbo
	Q96IX5	Up-regulated during skeletal muscle growth protein 5	USMG5	1.14203	2.20691	5.644e-07	higher levels in Palbo
	Q7L3T8	Probable proline--tRNA ligase, mitochondrial	PARS2	1.14168	2.20638	0.00246744	higher levels in Palbo
	Q8IWA4	Mitofusin-1	MFN1	1.13756	2.20008	0.00104313	higher levels in Palbo
	Q8WVM8	Sec1 family domain-containing protein 1	SCFD1	1.13707	2.19935	0.00157446	higher levels in Palbo
	Q9Y3Q0	N-acetylated-alpha-linked acidic dipeptidase 2	NAALAD2	1.13385	2.19444	0.00234134	higher levels in Palbo
	Q9Y3E5	Peptidyl-tRNA hydrolase 2, mitochondrial	PTRH2	1.13385	2.19443	0.00549976	higher levels in Palbo
	Q9Y3D9	28S ribosomal protein S23, mitochondrial	MRPS23	1.12363	2.17895	7.15935e-05	higher levels in Palbo
	Q99623	Prohibitin-2	PHB2	1.12191	2.17634	2.207e-07	higher levels in Palbo
	P49419	Alpha-aminoadipic semialdehyde dehydrogenase	ALDH7A1	1.12093	2.17487	2.1724e-06	higher levels in Palbo
	Q8TB37	Iron-sulfur protein NUBPL	NUBPL	1.12071	2.17454	1.99003e-05	higher levels in Palbo
	O95479	GDH/6PGL endoplasmic bifunctional protein;Glucose 1-dehydrogenase;6-phosphogluconolactonase	H6PD	1.11962	2.17289	0.0109454	higher levels in Palbo
	P31749	RAC-alpha serine/threonine-protein kinase	AKT1	1.1172	2.16926	0.00974544	higher levels in Palbo
	O75923	Dysferlin	DYSF	1.11711	2.16913	0.114313	similar levels in both
	P30405;Q9UNP9	Peptidyl-prolyl cis-trans isomerase F, mitochondrial	PPIF	1.11678	2.16862	2.2408e-06	higher levels in Palbo
	Q9BZE1	39S ribosomal protein L37, mitochondrial	MRPL37	1.11429	2.16489	6.09559e-05	higher levels in Palbo
	Q9NVJ2	ADP-ribosylation factor-like protein 8B	ARL8B	1.11258	2.16232	6.818e-07	higher levels in Palbo
	Q92791	Synaptonemal complex protein SC65	LEPREL4	1.1122	2.16175	0.050806	similar levels in both
	P51452	Dual specificity protein phosphatase 3	DUSP3	1.11038	2.15902	0.0135396	higher levels in Palbo
	Q9Y276	Mitochondrial chaperone BCS1	BCS1L	1.10757	2.15482	0.0349186	higher levels in Palbo
	Q14258	E3 ubiquitin/ISG15 ligase TRIM25	TRIM25	1.09544	2.13678	0.000352557	higher levels in Palbo
	Q7Z589	Protein EMSY	EMSY	1.09416	2.13489	0.0153527	higher levels in Palbo
	P00568	Adenylate kinase isoenzyme 1	AK1	1.0938	2.13435	0.00116918	higher levels in Palbo
	Q15435	Protein phosphatase 1 regulatory subunit 7	PPP1R7	1.08328	2.11885	0.00356022	higher levels in Palbo
	Q9Y5K8	V-type proton ATPase subunit D	ATP6V1D	1.08083	2.11526	0.00143402	higher levels in Palbo
	Q00535	Cyclin-dependent-like kinase 5	CDK5	1.079	2.11257	0.0120748	higher levels in Palbo
	Q9P1F3	Costars family protein ABRACL	ABRACL	1.07673	2.10925	0.00279141	higher levels in Palbo
	P04626;Q15303;Q16584;Q02779;Q5TCX8;P80192	Receptor tyrosine-protein kinase erbB-2	ERBB2	1.07656	2.109	0.0107954	higher levels in Palbo
	Q00059	Transcription factor A, mitochondrial	TFAM	1.07297	2.10376	1.23009e-05	higher levels in Palbo
	Q9GZT6	Coiled-coil domain-containing protein 90B, mitochondrial	CCDC90B	1.06564	2.0931	0.0393033	higher levels in Palbo
	P33121;Q9ULC5;Q9UKU0	Long-chain-fatty-acid--CoA ligase 1	ACSL1	1.0647	2.09174	0.00503164	higher levels in Palbo
	Q13190	Syntaxin-5	STX5	1.0618	2.08754	0.0900168	similar levels in both
	Q9Y5L4	Mitochondrial import inner membrane translocase subunit Tim13	TIMM13	1.06121	2.08668	0.0250021	higher levels in Palbo
	Q9NQ34	Transmembrane protein 9B	TMEM9B	1.05492	2.0776	0.0385073	higher levels in Palbo
	Q6NXT4	Zinc transporter 6	SLC30A6	1.05477	2.07739	0.0165024	higher levels in Palbo
	Q14432;Q13370	cGMP-inhibited 3,5-cyclic phosphodiesterase A;cGMP-inhibited 3,5-cyclic phosphodiesterase B	PDE3A	1.05422	2.07659	1	similar levels in both
	Q8TD55	Pleckstrin homology domain-containing family O member 2	PLEKHO2	1.05289	2.07468	0.000632287	higher levels in Palbo
	Q5JTZ9	Alanine--tRNA ligase, mitochondrial	AARS2	1.05249	2.07411	0.242576	similar levels in both
	Q9BQC6	Ribosomal protein 63, mitochondrial	MRPL57	1.04439	2.06249	0.00282822	higher levels in Palbo
	P84022;Q15796	Mothers against decapentaplegic homolog 3;Mothers against decapentaplegic homolog 2	SMAD3	1.04214	2.05928	0.112764	similar levels in both
	P06576	ATP synthase subunit beta, mitochondrial	ATP5B	1.0406	2.05708	7.57e-08	higher levels in Palbo
	Q9NXU5	ADP-ribosylation factor-like protein 15	ARL15	1.04034	2.05671	0.000351437	higher levels in Palbo
	Q13445	Transmembrane emp24 domain-containing protein 1	TMED1	1.04029	2.05664	9.91738e-05	higher levels in Palbo
	P25325	3-mercaptopyruvate sulfurtransferase	MPST	1.03855	2.05416	0.019986	higher levels in Palbo
	Q9H4G0	Band 4.1-like protein 1	EPB41L1	1.03713	2.05215	7.63281e-05	higher levels in Palbo
	Q6N022	Teneurin-4	TENM4	1.03404	2.04775	0.00193706	higher levels in Palbo
	Q9BU61	NADH dehydrogenase [ubiquinone] 1 alpha subcomplex assembly factor 3	NDUFAF3	1.03397	2.04766	0.00733251	higher levels in Palbo
	Q9UKU6	Thyrotropin-releasing hormone-degrading ectoenzyme	TRHDE	1.03211	2.04502	0.000422926	higher levels in Palbo
	P26012	Integrin beta-8	ITGB8	1.02923	2.04094	1.1972e-06	higher levels in Palbo
	Q5XKP0	Protein QIL1	QIL1	1.02657	2.03718	0.00377662	higher levels in Palbo
	Q9NPL8	Complex I assembly factor TIMMDC1, mitochondrial	TIMMDC1	1.02462	2.03443	0.0232014	higher levels in Palbo
	Q9Y5S1	Transient receptor potential cation channel subfamily V member 2	TRPV2	1.02366	2.03306	0.00153546	higher levels in Palbo
	P17813	Endoglin	ENG	1.02263	2.03161	3.6462e-06	higher levels in Palbo
	P50402	Emerin	EMD	1.02258	2.03155	0.00643308	higher levels in Palbo
	Q9UMS0	NFU1 iron-sulfur cluster scaffold homolog, mitochondrial	NFU1	1.01659	2.02313	0.00604314	higher levels in Palbo
	O76054	SEC14-like protein 2	SEC14L2	1.01409	2.01964	0.00442054	higher levels in Palbo
	Q03154	Aminoacylase-1	ACY1	1.01071	2.01491	0.0118667	higher levels in Palbo
	Q8NBX0	Saccharopine dehydrogenase-like oxidoreductase	SCCPDH	1.01052	2.01464	0.0063171	higher levels in Palbo
	Q9BXP2	Solute carrier family 12 member 9	SLC12A9	1.00904	2.01256	0.153151	similar levels in both
	P04040	Catalase	CAT	1.00857	2.01192	5.84034e-05	higher levels in Palbo
	O15344	E3 ubiquitin-protein ligase Midline-1	MID1	1.00586	2.00814	2.7844e-06	higher levels in Palbo
	Q96FZ5	CKLF-like MARVEL transmembrane domain-containing protein 7	CMTM7	1.00527	2.00732	0.00243227	higher levels in Palbo
	Q12931	Heat shock protein 75 kDa, mitochondrial	TRAP1	1.00427	2.00593	0.000205939	higher levels in Palbo
	Q9H845	Acyl-CoA dehydrogenase family member 9, mitochondrial	ACAD9	0.999839	1.99978	0.00558053	higher levels in Palbo
	O95613	Pericentrin	PCNT	0.997581	1.99665	0.0346941	higher levels in Palbo
	Q9H425	Uncharacterized protein C1orf198	C1orf198	0.996565	1.99524	0.00110541	higher levels in Palbo
	Q8N5N7	39S ribosomal protein L50, mitochondrial	MRPL50	0.995963	1.99441	0.000722809	higher levels in Palbo
	Q86YS6	Ras-related protein Rab-43	RAB43	0.995841	1.99424	0.112391	similar levels in both
	Q6P1L8	39S ribosomal protein L14, mitochondrial	MRPL14	0.995369	1.99359	0.00160519	higher levels in Palbo
	Q27J81	Inverted formin-2	INF2	0.992924	1.99021	0.0237098	higher levels in Palbo
	Q6UW68	Transmembrane protein 205	TMEM205	0.990819	1.98731	0.00263909	higher levels in Palbo
	P34949	Mannose-6-phosphate isomerase	MPI	0.990153	1.9864	0.00388941	higher levels in Palbo
	O95865	N(G),N(G)-dimethylarginine dimethylaminohydrolase 2	DDAH2	0.989063	1.9849	0.00113047	higher levels in Palbo
	Q13405	39S ribosomal protein L49, mitochondrial	MRPL49	0.988788	1.98452	0.00868557	higher levels in Palbo
	Q5VWZ2	Lysophospholipase-like protein 1	LYPLAL1	0.985117	1.97947	0.0577735	similar levels in both
	O00399	Dynactin subunit 6	DCTN6	0.984642	1.97882	0.00961401	higher levels in Palbo
	O15400	Syntaxin-7	STX7	0.981709	1.9748	0.000432811	higher levels in Palbo
	Q02818	Nucleobindin-1	NUCB1	0.977465	1.969	5.836e-06	higher levels in Palbo
	Q9P2C4	Transmembrane protein 181	TMEM181	0.973611	1.96375	0.0373683	higher levels in Palbo
	Q9NVA4	Transmembrane protein 184C	TMEM184C	0.972971	1.96288	0.0305429	higher levels in Palbo
	Q7L8L6	FAST kinase domain-containing protein 5	FASTKD5	0.972348	1.96203	0.203095	similar levels in both
	Q9Y2S7	Polymerase delta-interacting protein 2	POLDIP2	0.965861	1.95323	0.0245783	higher levels in Palbo
	Q8N357	Solute carrier family 35 member F6	SLC35F6	0.965529	1.95278	0.0108153	higher levels in Palbo
	Q96BM9	ADP-ribosylation factor-like protein 8A	ARL8A	0.963698	1.9503	0.0315308	higher levels in Palbo
	P46199	Translation initiation factor IF-2, mitochondrial	MTIF2	0.962574	1.94878	0.114797	similar levels in both
	Q02809	Procollagen-lysine,2-oxoglutarate 5-dioxygenase 1	PLOD1	0.962567	1.94877	0.0144394	higher levels in Palbo
	Q92575	UBX domain-containing protein 4	UBXN4	0.957159	1.94148	0.00202475	higher levels in Palbo
	P30519	Heme oxygenase 2	HMOX2	0.956624	1.94076	0.0403889	higher levels in Palbo
	Q92820	Gamma-glutamyl hydrolase	GGH	0.954276	1.93761	5.54534e-05	higher levels in Palbo
	Q12860	Contactin-1	CNTN1	0.952556	1.9353	4.553e-07	higher levels in Palbo
	Q8NBJ7	Sulfatase-modifying factor 2	SUMF2	0.948598	1.93	0.00376465	higher levels in Palbo
	Q9BYD2	39S ribosomal protein L9, mitochondrial	MRPL9	0.948289	1.92958	0.000832819	higher levels in Palbo
	P30101	Protein disulfide-isomerase A3	PDIA3	0.947622	1.92869	1.552e-07	higher levels in Palbo
	Q9P0M9	39S ribosomal protein L27, mitochondrial	MRPL27	0.947266	1.92821	0.0887322	similar levels in both
	P18433	Receptor-type tyrosine-protein phosphatase alpha	PTPRA	0.944095	1.92398	0.018701	higher levels in Palbo
	O14950	Myosin regulatory light chain 12B	MYL12B	0.941145	1.92005	0.00339298	higher levels in Palbo
	Q9NZJ6	Ubiquinone biosynthesis O-methyltransferase, mitochondrial	COQ3	0.93986	1.91834	0.00559134	higher levels in Palbo
	O75348;O95670	V-type proton ATPase subunit G 1	ATP6V1G1	0.939812	1.91828	4.20219e-05	higher levels in Palbo
	Q92665	28S ribosomal protein S31, mitochondrial	MRPS31	0.936401	1.91375	0.0256098	higher levels in Palbo
	Q9NRX4	14 kDa phosphohistidine phosphatase	PHPT1	0.93598	1.91319	7.6523e-06	higher levels in Palbo
	Q13586	Stromal interaction molecule 1	STIM1	0.935514	1.91257	0.0110075	higher levels in Palbo
	P50443	Sulfate transporter	SLC26A2	0.934708	1.9115	0.00449632	higher levels in Palbo
	Q14240	Eukaryotic initiation factor 4A-II;Eukaryotic initiation factor 4A-II, N-terminally processed	EIF4A2	0.933115	1.90939	2.3892e-06	higher levels in Palbo
	Q9GZT3	SRA stem-loop-interacting RNA-binding protein, mitochondrial	SLIRP	0.93203	1.90796	5.36847e-05	higher levels in Palbo
	Q8NBW4	Sodium-coupled neutral amino acid transporter 9	SLC38A9	0.931377	1.9071	0.0135826	higher levels in Palbo
	Q7Z7H8	39S ribosomal protein L10, mitochondrial	MRPL10	0.931202	1.90686	0.00463721	higher levels in Palbo
	Q7RTP6;O94851	Protein-methionine sulfoxide oxidase MICAL3	MICAL3	0.930365	1.90576	0.0270909	higher levels in Palbo
	O14735	CDP-diacylglycerol--inositol 3-phosphatidyltransferase	CDIPT	0.929933	1.90519	0.0461624	higher levels in Palbo
	Q9Y6H1;Q5T1J5	Coiled-coil-helix-coiled-coil-helix domain-containing protein 2;Putative coiled-coil-helix-coiled-coil-helix domain-containing protein CHCHD2P9, mitochondrial	CHCHD2	0.929491	1.9046	0.00174345	higher levels in Palbo
	P27816	Microtubule-associated protein 4	MAP4	0.926182	1.90024	8.7886e-06	higher levels in Palbo
	Q8N3V7	Synaptopodin	SYNPO	0.923917	1.89726	0.0807254	similar levels in both
	Q16719	Kynureninase	KYNU	0.923397	1.89658	0.0863438	similar levels in both
	Q00587	Cdc42 effector protein 1	CDC42EP1	0.922413	1.89528	0.00197992	higher levels in Palbo
	P56378	6.8 kDa mitochondrial proteolipid	MP68	0.921558	1.89416	0.000386891	higher levels in Palbo
	Q99536	Synaptic vesicle membrane protein VAT-1 homolog	VAT1	0.919076	1.8909	4.98401e-05	higher levels in Palbo
	Q96KR6	Protein FAM210B	FAM210B	0.916736	1.88784	0.00625873	higher levels in Palbo
	P04080	Cystatin-B	CSTB	0.915264	1.88591	0.00259662	higher levels in Palbo
	O14949	Cytochrome b-c1 complex subunit 8	UQCRQ	0.908829	1.87752	0.000194162	higher levels in Palbo
	Q9P253	Vacuolar protein sorting-associated protein 18 homolog	VPS18	0.907709	1.87606	0.0182525	higher levels in Palbo
	Q15363	Transmembrane emp24 domain-containing protein 2	TMED2	0.907184	1.87538	0.000483428	higher levels in Palbo
	P50897	Palmitoyl-protein thioesterase 1	PPT1	0.906763	1.87483	0.000800042	higher levels in Palbo
	P30086	Phosphatidylethanolamine-binding protein 1;Hippocampal cholinergic neurostimulating peptide	PEBP1	0.906603	1.87463	2.317e-06	higher levels in Palbo
	O43674	NADH dehydrogenase [ubiquinone] 1 beta subcomplex subunit 5, mitochondrial	NDUFB5	0.903606	1.87074	0.0115558	higher levels in Palbo
	Q9P032	NADH dehydrogenase [ubiquinone] 1 alpha subcomplex assembly factor 4	NDUFAF4	0.902119	1.86881	0.0767062	similar levels in both
	Q9NW15	Anoctamin-10	ANO10	0.899325	1.86519	0.000330972	higher levels in Palbo
	O75431	Metaxin-2	MTX2	0.897575	1.86293	0.229055	similar levels in both
	P28838	Cytosol aminopeptidase	LAP3	0.896111	1.86104	9.9854e-05	higher levels in Palbo
	P36542	ATP synthase subunit gamma, mitochondrial	ATP5C1	0.893293	1.85741	0.000152443	higher levels in Palbo
	Q9BRJ2	39S ribosomal protein L45, mitochondrial	MRPL45	0.890018	1.8532	0.0341291	higher levels in Palbo
	Q9NYI0	PH and SEC7 domain-containing protein 3	PSD3	0.889208	1.85216	4.2087e-06	higher levels in Palbo
	P52732	Kinesin-like protein KIF11	KIF11	0.889134	1.85206	0.194482	similar levels in both
	P82673	28S ribosomal protein S35, mitochondrial	MRPS35	0.885927	1.84795	0.0238169	higher levels in Palbo
	Q9H3U5	Major facilitator superfamily domain-containing protein 1	MFSD1	0.885202	1.84702	0.00206519	higher levels in Palbo
	Q9Y2Z4	Tyrosine--tRNA ligase, mitochondrial	YARS2	0.884704	1.84639	0.064961	similar levels in both
	O95336	6-phosphogluconolactonase	PGLS	0.883553	1.84491	0.00246747	higher levels in Palbo
	Q6ZT21	Transmembrane protein with metallophosphoesterase domain	TMPPE	0.883231	1.8445	0.0191241	higher levels in Palbo
	P12955	Xaa-Pro dipeptidase	PEPD	0.880351	1.84082	0.0199312	higher levels in Palbo
	O95470	Sphingosine-1-phosphate lyase 1	SGPL1	0.87995	1.84031	0.000590406	higher levels in Palbo
	Q9Y3B7	39S ribosomal protein L11, mitochondrial	MRPL11	0.879045	1.83916	0.0120261	higher levels in Palbo
	Q7Z6J6	FERM domain-containing protein 5	FRMD5	0.87679	1.83629	0.0260304	higher levels in Palbo
	Q9Y4G6	Talin-2	TLN2	0.871914	1.83009	4.9622e-06	higher levels in Palbo
	Q5ZPR3	CD276 antigen	CD276	0.871686	1.8298	5.9271e-06	higher levels in Palbo
	Q9BYN8	28S ribosomal protein S26, mitochondrial	MRPS26	0.867318	1.82427	0.133051	similar levels in both
	P51788	Chloride channel protein 2	CLCN2	0.867179	1.82409	0.0555752	similar levels in both
	Q14353	Guanidinoacetate N-methyltransferase	GAMT	0.865002	1.82134	0.176986	similar levels in both
	Q9UL46	Proteasome activator complex subunit 2	PSME2	0.864556	1.82078	0.00195108	higher levels in Palbo
	Q6UWP7	Lysocardiolipin acyltransferase 1	LCLAT1	0.863066	1.8189	0.00026032	higher levels in Palbo
	Q9BS26	Endoplasmic reticulum resident protein 44	ERP44	0.862776	1.81853	0.0026739	higher levels in Palbo
	P82912	28S ribosomal protein S11, mitochondrial	MRPS11	0.861246	1.81661	0.0556418	similar levels in both
	Q9UDW1	Cytochrome b-c1 complex subunit 9	UQCR10	0.859811	1.8148	0.0061511	higher levels in Palbo
	P20674	Cytochrome c oxidase subunit 5A, mitochondrial	COX5A	0.857564	1.81198	0.0934406	similar levels in both
	Q9P2W9	Syntaxin-18	STX18	0.853714	1.80715	0.0207875	higher levels in Palbo
	Q14247	Src substrate cortactin	CTTN	0.85115	1.80394	6.01e-07	higher levels in Palbo
	P82909	28S ribosomal protein S36, mitochondrial	MRPS36	0.849465	1.80183	0.0430179	higher levels in Palbo
	Q71U36;P0DPH8;P0DPH7;Q6PEY2	Tubulin alpha-1A chain	TUBA1A	0.849448	1.80181	0.00124663	higher levels in Palbo
	Q9NUN5	Probable lysosomal cobalamin transporter	LMBRD1	0.848143	1.80018	1	similar levels in both
	P49755	Transmembrane emp24 domain-containing protein 10	TMED10	0.845195	1.79651	0.000298252	higher levels in Palbo
	Q709C8	Vacuolar protein sorting-associated protein 13C	VPS13C	0.84203	1.79257	0.0014935	higher levels in Palbo
	Q14254	Flotillin-2	FLOT2	0.841516	1.79193	0.000636241	higher levels in Palbo
	Q9H9P8	L-2-hydroxyglutarate dehydrogenase, mitochondrial	L2HGDH	0.837828	1.78736	0.140861	similar levels in both
	Q9UNW1	Multiple inositol polyphosphate phosphatase 1	MINPP1	0.837579	1.78705	0.168059	similar levels in both
	Q9UKM7;REV__O60290	Endoplasmic reticulum mannosyl-oligosaccharide 1,2-alpha-mannosidase	MAN1B1	0.835693	1.78471	0.00387866	higher levels in Palbo
	Q96IW7	Vesicle-trafficking protein SEC22a	SEC22A	0.833583	1.78211	0.219543	similar levels in both
	Q9P0I2	ER membrane protein complex subunit 3	EMC3	0.831162	1.77912	0.0212555	higher levels in Palbo
	Q06323	Proteasome activator complex subunit 1	PSME1	0.829988	1.77767	0.00189086	higher levels in Palbo
	O15173	Membrane-associated progesterone receptor component 2	PGRMC2	0.829102	1.77658	0.0778665	similar levels in both
	P49590	Probable histidine--tRNA ligase, mitochondrial	HARS2	0.828871	1.77629	0.000177354	higher levels in Palbo
	Q13636	Ras-related protein Rab-31	RAB31	0.827213	1.77425	0.178252	similar levels in both
	P32455;P32456	Interferon-induced guanylate-binding protein 1;Interferon-induced guanylate-binding protein 2	GBP1	0.821708	1.7675	0.0775172	similar levels in both
	Q9P0V3	SH3 domain-binding protein 4	SH3BP4	0.821695	1.76748	7.71575e-05	higher levels in Palbo
	Q53GQ0	Very-long-chain 3-oxoacyl-CoA reductase	HSD17B12	0.820809	1.7664	0.00240428	higher levels in Palbo
	Q9NRW1	Ras-related protein Rab-6B	RAB6B	0.816862	1.76157	0.0400642	higher levels in Palbo
	Q86Y39	NADH dehydrogenase [ubiquinone] 1 alpha subcomplex subunit 11	NDUFA11	0.816648	1.76131	0.0782511	similar levels in both
	Q00325	Phosphate carrier protein, mitochondrial	SLC25A3	0.815978	1.76049	4.4859e-06	higher levels in Palbo
	Q96CS3	FAS-associated factor 2	FAF2	0.814975	1.75927	0.000575812	higher levels in Palbo
	Q9NUQ2	1-acyl-sn-glycerol-3-phosphate acyltransferase epsilon	AGPAT5	0.814513	1.7587	0.0061644	higher levels in Palbo
	Q9Y2Q9	28S ribosomal protein S28, mitochondrial	MRPS28	0.813432	1.75739	0.057119	similar levels in both
	Q9NRP0	Oligosaccharyltransferase complex subunit OSTC	OSTC	0.810946	1.75436	0.00866463	higher levels in Palbo
	O15031	Plexin-B2	PLXNB2	0.806279	1.7487	1.6498e-05	higher levels in Palbo
	Q8TCT9	Minor histocompatibility antigen H13	HM13	0.802716	1.74438	5.1563e-06	higher levels in Palbo
	Q96EL2	28S ribosomal protein S24, mitochondrial	MRPS24	0.802376	1.74397	0.090606	similar levels in both
	P35232	Prohibitin	PHB	0.802135	1.74368	0.000238693	higher levels in Palbo
	Q9H2H8	Peptidyl-prolyl cis-trans isomerase-like 3	PPIL3	0.801511	1.74293	0.0519854	similar levels in both
	Q9H0V9	VIP36-like protein	LMAN2L	0.799794	1.74085	0.00348136	higher levels in Palbo
	P28062	Proteasome subunit beta type-8	PSMB8	0.79909	1.74	0.0297444	higher levels in Palbo
	P12081	Histidine--tRNA ligase, cytoplasmic	HARS	0.798405	1.73918	0.00677121	higher levels in Palbo
	Q15417	Calponin-3	CNN3	0.79787	1.73853	6.4951e-06	higher levels in Palbo
	Q709F0	Acyl-CoA dehydrogenase family member 11	ACAD11	0.796998	1.73748	0.0195503	higher levels in Palbo
	Q9BVK6	Transmembrane emp24 domain-containing protein 9	TMED9	0.796895	1.73736	0.000131437	higher levels in Palbo
	Q6P1Q0	LETM1 domain-containing protein 1	LETMD1	0.795336	1.73548	0.0214271	higher levels in Palbo
	Q92982	Ninjurin-1	NINJ1	0.79383	1.73367	0.000485277	higher levels in Palbo
	Q5HYI8	Rab-like protein 3	RABL3	0.793521	1.7333	0.0291008	higher levels in Palbo
	Q9NUJ1	Mycophenolic acid acyl-glucuronide esterase, mitochondrial	ABHD10	0.792579	1.73217	0.0359108	higher levels in Palbo
	Q96EL3	39S ribosomal protein L53, mitochondrial	MRPL53	0.792167	1.73167	0.14471	similar levels in both
	Q96FW1	Ubiquitin thioesterase OTUB1	OTUB1	0.790113	1.72921	0.00530667	higher levels in Palbo
	Q99439	Calponin-2	CNN2	0.78941	1.72837	0.00211119	higher levels in Palbo
	P62942	Peptidyl-prolyl cis-trans isomerase FKBP1A	FKBP1A	0.788559	1.72735	1.37433e-05	higher levels in Palbo
	P49257	Protein ERGIC-53	LMAN1	0.787385	1.72594	0.000195655	higher levels in Palbo
	Q96E11	Ribosome-recycling factor, mitochondrial	MRRF	0.787382	1.72594	0.0141556	higher levels in Palbo
	Q9Y608	Leucine-rich repeat flightless-interacting protein 2	LRRFIP2	0.785754	1.72399	0.0635451	similar levels in both
	P42330;Q04828;P52895	Aldo-keto reductase family 1 member C3;Aldo-keto reductase family 1 member C1;Aldo-keto reductase family 1 member C2	AKR1C3	0.784076	1.72199	0.00905778	higher levels in Palbo
	Q9H6K4	Optic atrophy 3 protein	OPA3	0.782879	1.72056	0.106701	similar levels in both
	Q9NX20	39S ribosomal protein L16, mitochondrial	MRPL16	0.78164	1.71908	0.160218	similar levels in both
	P19525	Interferon-induced, double-stranded RNA-activated protein kinase	EIF2AK2	0.774831	1.71099	0.00487191	higher levels in Palbo
	P07741	Adenine phosphoribosyltransferase	APRT	0.771463	1.707	0.0459874	higher levels in Palbo
	Q13084	39S ribosomal protein L28, mitochondrial	MRPL28	0.769446	1.70462	0.0525794	similar levels in both
	L0R6Q1		SLC35A4	0.767498	1.70232	0.0749831	similar levels in both
	O14561	Acyl carrier protein, mitochondrial	NDUFAB1	0.76672	1.7014	1	similar levels in both
	O95292	Vesicle-associated membrane protein-associated protein B/C	VAPB	0.766307	1.70091	0.000188142	higher levels in Palbo
	Q6P1N9	Putative deoxyribonuclease TATDN1	TATDN1	0.765954	1.70049	0.104513	similar levels in both
	Q10589	Bone marrow stromal antigen 2	BST2	0.762169	1.69604	0.0136689	higher levels in Palbo
	Q9BRX8	Redox-regulatory protein FAM213A	FAM213A	0.761627	1.6954	0.2295	similar levels in both
	Q9HC36	rRNA methyltransferase 3, mitochondrial	RNMTL1	0.761184	1.69488	0.0643918	similar levels in both
	P08572	Collagen alpha-2(IV) chain;Canstatin	COL4A2	0.761115	1.6948	8.4591e-06	higher levels in Palbo
	Q56VL3	OCIA domain-containing protein 2	OCIAD2	0.760759	1.69438	0.0198432	higher levels in Palbo
	Q9HAR2	Latrophilin-3	LPHN3	0.75997	1.69345	0.437804	similar levels in both
	P53004	Biliverdin reductase A	BLVRA	0.759758	1.69321	0.019718	higher levels in Palbo
	P58215	Lysyl oxidase homolog 3	LOXL3	0.759531	1.69294	0.0149805	higher levels in Palbo
	Q13948;P39880	Protein CASP;Homeobox protein cut-like 1	CUX1	0.759501	1.6929	0.0368708	higher levels in Palbo
	P56385	ATP synthase subunit e, mitochondrial	ATP5I	0.758656	1.69191	0.0576149	similar levels in both
	O15357	Phosphatidylinositol 3,4,5-trisphosphate 5-phosphatase 2	INPPL1	0.75688	1.68983	0.0338107	higher levels in Palbo
	P02751	Fibronectin;Anastellin;Ugl-Y1;Ugl-Y2;Ugl-Y3	FN1	0.755344	1.68803	0.0640243	similar levels in both
	Q6P087	RNA pseudouridylate synthase domain-containing protein 3	RPUSD3	0.754087	1.68656	0.0707122	similar levels in both
	Q8N3F8	MICAL-like protein 1	MICALL1	0.753978	1.68644	0.00660132	higher levels in Palbo
	Q6JQN1	Acyl-CoA dehydrogenase family member 10	ACAD10	0.752133	1.68428	0.0341095	higher levels in Palbo
	Q13057	Bifunctional coenzyme A synthase;Phosphopantetheine adenylyltransferase;Dephospho-CoA kinase	COASY	0.748426	1.67996	0.0505251	similar levels in both
	Q9Y487	V-type proton ATPase 116 kDa subunit a isoform 2	ATP6V0A2	0.746789	1.67805	0.0608916	similar levels in both
	P21980	Protein-glutamine gamma-glutamyltransferase 2	TGM2	0.746371	1.67757	0.00473982	higher levels in Palbo
	Q9P0K7	Ankycorbin	RAI14	0.745728	1.67682	2.43677e-05	higher levels in Palbo
	P47985	Cytochrome b-c1 complex subunit Rieske, mitochondrial;Cytochrome b-c1 complex subunit 11	UQCRFS1	0.744685	1.67561	0.0426413	higher levels in Palbo
	Q8N2K0	Monoacylglycerol lipase ABHD12	ABHD12	0.744553	1.67545	0.0113331	higher levels in Palbo
	P53801	Pituitary tumor-transforming gene 1 protein-interacting protein	PTTG1IP	0.743558	1.6743	0.00308192	higher levels in Palbo
	Q9NQ88	Fructose-2,6-bisphosphatase TIGAR	TIGAR	0.740997	1.67133	0.000824674	higher levels in Palbo
	O43598	2-deoxynucleoside 5-phosphate N-hydrolase 1	DNPH1	0.74058	1.67085	0.0886062	similar levels in both
	O00499;Q9UBW5;P49418	Myc box-dependent-interacting protein 1	BIN1	0.739057	1.66908	0.0875102	similar levels in both
	Q9NUM4	Transmembrane protein 106B	TMEM106B	0.735408	1.66487	0.000159277	higher levels in Palbo
	O95140	Mitofusin-2	MFN2	0.734694	1.66404	0.136786	similar levels in both
	Q9Y426	C2 domain-containing protein 2	C2CD2	0.734522	1.66385	0.214371	similar levels in both
	O43934	UNC93-like protein MFSD11	MFSD11	0.731441	1.6603	0.18238	similar levels in both
	P17081	Rho-related GTP-binding protein RhoQ	RHOQ	0.729822	1.65844	0.0057147	higher levels in Palbo
	Q9Y3D6	Mitochondrial fission 1 protein	FIS1	0.729558	1.65813	0.1238	similar levels in both
	P10809	60 kDa heat shock protein, mitochondrial	HSPD1	0.727274	1.65551	1.91222e-05	higher levels in Palbo
	Q9Y282	Endoplasmic reticulum-Golgi intermediate compartment protein 3	ERGIC3	0.725551	1.65353	0.0050413	higher levels in Palbo
	Q5GLZ8	Probable E3 ubiquitin-protein ligase HERC4	HERC4	0.724334	1.65214	0.0457694	higher levels in Palbo
	Q9GZS3	WD repeat-containing protein 61;WD repeat-containing protein 61, N-terminally processed	WDR61	0.724144	1.65192	0.375718	similar levels in both
	Q96RQ1	Endoplasmic reticulum-Golgi intermediate compartment protein 2	ERGIC2	0.722737	1.65031	0.0223615	higher levels in Palbo
	Q05639	Elongation factor 1-alpha 2	EEF1A2	0.721749	1.64918	0.0198043	higher levels in Palbo
	P07942	Laminin subunit beta-1	LAMB1	0.721371	1.64875	0.0804797	similar levels in both
	Q7Z7N9	Transmembrane protein 179B	TMEM179B	0.719191	1.64626	0.00304432	higher levels in Palbo
	Q6PJI9	WD repeat-containing protein 59	WDR59	0.719039	1.64609	0.0525177	similar levels in both
	P21589	5-nucleotidase	NT5E	0.713613	1.63991	0.000172081	higher levels in Palbo
	P11766	Alcohol dehydrogenase class-3	ADH5	0.712726	1.6389	0.0177073	higher levels in Palbo
	Q9C0E8	Protein lunapark	LNP	0.712068	1.63815	0.0174798	higher levels in Palbo
	Q96AT9	Ribulose-phosphate 3-epimerase	RPE	0.709618	1.63537	0.109654	similar levels in both
	P38646	Stress-70 protein, mitochondrial	HSPA9	0.709502	1.63524	0.00506884	higher levels in Palbo
	Q96BW9	Phosphatidate cytidylyltransferase, mitochondrial	TAMM41	0.704589	1.62968	0.0154123	higher levels in Palbo
	P03915	NADH-ubiquinone oxidoreductase chain 5	MT-ND5	0.702881	1.62775	0.000418763	higher levels in Palbo
	Q15075	Early endosome antigen 1	EEA1	0.702713	1.62756	2.5079e-05	higher levels in Palbo
	Q8N4L2	Type 2 phosphatidylinositol 4,5-bisphosphate 4-phosphatase	TMEM55A	0.700881	1.6255	0.0134145	higher levels in Palbo
	Q86T03	Type 1 phosphatidylinositol 4,5-bisphosphate 4-phosphatase	TMEM55B	0.698024	1.62228	0.000425493	higher levels in Palbo
	Q9Y277	Voltage-dependent anion-selective channel protein 3	VDAC3	0.697201	1.62136	0.000904604	higher levels in Palbo
	P26006	Integrin alpha-3;Integrin alpha-3 heavy chain;Integrin alpha-3 light chain	ITGA3	0.696659	1.62075	1.35436e-05	higher levels in Palbo
	P55327	Tumor protein D52	TPD52	0.689389	1.6126	0.535782	similar levels in both
	P17677	Neuromodulin	GAP43	0.686982	1.60991	0.00199373	higher levels in Palbo
	Q9UGP8	Translocation protein SEC63 homolog	SEC63	0.685306	1.60804	0.183268	similar levels in both
	Q969V3	Nicalin	NCLN	0.682765	1.60521	0.0731429	similar levels in both
	Q14683	Structural maintenance of chromosomes protein 1A	SMC1A	0.682063	1.60443	0.348146	similar levels in both
	Q9P0L0	Vesicle-associated membrane protein-associated protein A	VAPA	0.679939	1.60207	0.0690338	similar levels in both
	Q9Y3B3	Transmembrane emp24 domain-containing protein 7	TMED7	0.679778	1.60189	1.38123e-05	higher levels in Palbo
	Q6PIU2	Neutral cholesterol ester hydrolase 1	NCEH1	0.675022	1.59662	0.000156189	higher levels in Palbo
	Q14141	Septin-6	2006-09-01	0.674789	1.59636	0.022821	higher levels in Palbo
	Q9NP92	28S ribosomal protein S30, mitochondrial	MRPS30	0.674061	1.59556	0.0402395	higher levels in Palbo
	Q8IYB8	ATP-dependent RNA helicase SUPV3L1, mitochondrial	SUPV3L1	0.673679	1.59514	0.317796	similar levels in both
	Q96KA5	Cleft lip and palate transmembrane protein 1-like protein	CLPTM1L	0.669775	1.59082	0.00745929	higher levels in Palbo
	Q9NPH0	Lysophosphatidic acid phosphatase type 6	ACP6	0.668363	1.58927	0.0152899	higher levels in Palbo
	A2RU67	Uncharacterized protein KIAA1467	KIAA1467	0.667429	1.58824	1	similar levels in both
	Q86Y82	Syntaxin-12	STX12	0.666082	1.58676	0.0022349	higher levels in Palbo
	Q9UNK0	Syntaxin-8	STX8	0.663711	1.58415	0.0047995	higher levels in Palbo
	Q96CX2;Q68DU8	BTB/POZ domain-containing protein KCTD12	KCTD12	0.663563	1.58399	0.312573	similar levels in both
	Q0ZGT2	Nexilin	NEXN	0.662483	1.5828	0.000889187	higher levels in Palbo
	A1L0T0	Acetolactate synthase-like protein	ILVBL	0.662207	1.5825	0.0193413	higher levels in Palbo
	P47755	F-actin-capping protein subunit alpha-2	CAPZA2	0.660209	1.58031	0.00702774	higher levels in Palbo
	Q92905	COP9 signalosome complex subunit 5	COPS5	0.657063	1.57687	0.0491633	higher levels in Palbo
	P25445	Tumor necrosis factor receptor superfamily member 6	FAS	0.654487	1.57406	0.0244235	higher levels in Palbo
	Q16836	Hydroxyacyl-coenzyme A dehydrogenase, mitochondrial	HADH	0.654321	1.57387	0.0394366	higher levels in Palbo
	P13716	Delta-aminolevulinic acid dehydratase	ALAD	0.651525	1.57083	0.178811	similar levels in both
	O60313	Dynamin-like 120 kDa protein, mitochondrial;Dynamin-like 120 kDa protein, form S1	OPA1	0.651462	1.57076	0.0223381	higher levels in Palbo
	Q96K37	Solute carrier family 35 member E1	SLC35E1	0.650112	1.56929	0.00589899	higher levels in Palbo
	O43292	Glycosylphosphatidylinositol anchor attachment 1 protein	GPAA1	0.649673	1.56881	0.105151	similar levels in both
	Q15149	Plectin	PLEC	0.647556	1.56651	6.5892e-06	higher levels in Palbo
	Q93050	V-type proton ATPase 116 kDa subunit a isoform 1	ATP6V0A1	0.647319	1.56625	0.381884	similar levels in both
	Q9NP97;Q8TF09	Dynein light chain roadblock-type 1;Dynein light chain roadblock-type 2	DYNLRB1	0.646028	1.56485	0.0434085	higher levels in Palbo
	Q9UII2	ATPase inhibitor, mitochondrial	ATPIF1	0.645868	1.56468	0.222763	similar levels in both
	O75976	Carboxypeptidase D	CPD	0.645628	1.56442	2.22796e-05	higher levels in Palbo
	P43304	Glycerol-3-phosphate dehydrogenase, mitochondrial	GPD2	0.64509	1.56384	0.00670902	higher levels in Palbo
	O00330	Pyruvate dehydrogenase protein X component, mitochondrial	PDHX	0.638982	1.55723	0.145006	similar levels in both
	Q8IVF2	Protein AHNAK2	AHNAK2	0.637461	1.55559	1.61214e-05	higher levels in Palbo
	O94887	FERM, RhoGEF and pleckstrin domain-containing protein 2	FARP2	0.635166	1.55312	0.222709	similar levels in both
	Q13885	Tubulin beta-2A chain	TUBB2A	0.634243	1.55212	0.000222509	higher levels in Palbo
	Q13509	Tubulin beta-3 chain	TUBB3	0.632466	1.55021	0.043009	higher levels in Palbo
	Q9Y5S2	Serine/threonine-protein kinase MRCK beta	CDC42BPB	0.632446	1.55019	0.0145252	higher levels in Palbo
	O60613	15 kDa selenoprotein	2015-09-01	0.632211	1.54994	0.0895635	similar levels in both
	Q96Q11	CCA tRNA nucleotidyltransferase 1, mitochondrial	TRNT1	0.629372	1.54689	0.35206	similar levels in both
	Q14789	Golgin subfamily B member 1	GOLGB1	0.629214	1.54672	0.000112487	higher levels in Palbo
	Q9H299	SH3 domain-binding glutamic acid-rich-like protein 3	SH3BGRL3	0.625871	1.54314	0.00395828	higher levels in Palbo
	Q9P121;Q14982	Neurotrimin	NTM	0.619513	1.53636	0.00497068	higher levels in Palbo
	Q5NDL2	EGF domain-specific O-linked N-acetylglucosamine transferase	EOGT	0.61915	1.53597	0.215626	similar levels in both
	Q8N183	Mimitin, mitochondrial	NDUFAF2	0.618709	1.5355	0.232071	similar levels in both
	Q08722	Leukocyte surface antigen CD47	CD47	0.616813	1.53348	0.0133764	higher levels in Palbo
	Q9UGI8	Testin	TES	0.61554	1.53213	0.0041785	higher levels in Palbo
	Q9NX47	E3 ubiquitin-protein ligase MARCH5	2005-03-01	0.614282	1.5308	0.0702917	similar levels in both
	P05141;Q9H0C2	ADP/ATP translocase 2;ADP/ATP translocase 2, N-terminally processed	SLC25A5	0.612356	1.52875	0.00212542	higher levels in Palbo
	O15439	Multidrug resistance-associated protein 4	ABCC4	0.611794	1.52816	0.000582143	higher levels in Palbo
	Q93034	Cullin-5	CUL5	0.608303	1.52446	0.140998	similar levels in both
	Q16740	ATP-dependent Clp protease proteolytic subunit, mitochondrial	CLPP	0.608148	1.5243	0.141447	similar levels in both
	O96008	Mitochondrial import receptor subunit TOM40 homolog	TOMM40	0.607944	1.52409	0.00519713	higher levels in Palbo
	Q9UBQ6	Exostosin-like 2;Processed exostosin-like 2	EXTL2	0.604499	1.52045	0.153294	similar levels in both
	Q969N2	GPI transamidase component PIG-T	PIGT	0.602368	1.51821	0.00780389	higher levels in Palbo
	P29401	Transketolase	TKT	0.602144	1.51797	0.000423557	higher levels in Palbo
	Q9HAV7	GrpE protein homolog 1, mitochondrial	GRPEL1	0.59898	1.51464	0.0025758	higher levels in Palbo
	Q9NWU1	3-oxoacyl-[acyl-carrier-protein] synthase, mitochondrial	OXSM	0.597017	1.51259	0.324646	similar levels in both
	P55290	Cadherin-13	CDH13	0.594202	1.50964	0.0116293	higher levels in Palbo
	Q5THK1	Protein PRR14L	PRR14L	0.593928	1.50935	1.48266e-05	higher levels in Palbo
	Q99816	Tumor susceptibility gene 101 protein	TSG101	0.593238	1.50863	0.0143392	higher levels in Palbo
	P34897	Serine hydroxymethyltransferase, mitochondrial	SHMT2	0.590633	1.50591	0.161992	similar levels in both
	P53634	Dipeptidyl peptidase 1;Dipeptidyl peptidase 1 exclusion domain chain;Dipeptidyl peptidase 1 heavy chain;Dipeptidyl peptidase 1 light chain	CTSC	0.59031	1.50557	0.00517034	higher levels in Palbo
	Q9H0R3	Transmembrane protein 222	TMEM222	0.589744	1.50498	0.114535	similar levels in both
	Q9H9H4	Vacuolar protein sorting-associated protein 37B	VPS37B	0.587827	1.50298	0.223302	similar levels in both
	Q9NUT2	ATP-binding cassette sub-family B member 8, mitochondrial	ABCB8	0.585966	1.50104	0.0109011	higher levels in Palbo
	Q13796	Protein Shroom2	SHROOM2	0.58276	1.49771	0.456087	similar levels in both
	Q9NP58	ATP-binding cassette sub-family B member 6, mitochondrial	ABCB6	0.581605	1.49651	0.211233	similar levels in both
	P05166	Propionyl-CoA carboxylase beta chain, mitochondrial	PCCB	0.581249	1.49614	0.294014	similar levels in both
	Q13325	Interferon-induced protein with tetratricopeptide repeats 5	IFIT5	0.579659	1.4945	0.105192	similar levels in both
	O00244	Copper transport protein ATOX1	ATOX1	0.578429	1.49322	0.380368	similar levels in both
	P61769	Beta-2-microglobulin;Beta-2-microglobulin form pI 5.3	B2M	0.578141	1.49292	0.00974304	similar levels in both
	Q5BJH7	Protein YIF1B	YIF1B	0.573458	1.48809	0.0219602	similar levels in both
	Q8TCD5	5(3)-deoxyribonucleotidase, cytosolic type	NT5C	0.573048	1.48766	0.171109	similar levels in both
	Q9NW81	ATP synthase subunit s-like protein	ATP5SL	0.571759	1.48634	0.428786	similar levels in both
	Q969G5	Protein kinase C delta-binding protein	PRKCDBP	0.569769	1.48429	0.053031	similar levels in both
	Q9Y291	28S ribosomal protein S33, mitochondrial	MRPS33	0.568813	1.4833	0.09273	similar levels in both
	Q8WZA9	Immunity-related GTPase family Q protein	IRGQ	0.568645	1.48313	0.276911	similar levels in both
	P98196	Probable phospholipid-transporting ATPase IH	ATP11A	0.56258	1.47691	0.320362	similar levels in both
	Q14847	LIM and SH3 domain protein 1	LASP1	0.560849	1.47514	0.000294218	similar levels in both
	Q5T440	Putative transferase CAF17, mitochondrial	IBA57	0.560244	1.47452	0.128034	similar levels in both
	Q14696	LDLR chaperone MESD	MESDC2	0.556968	1.47117	0.0176625	similar levels in both
	Q9P2T1	GMP reductase 2	GMPR2	0.556613	1.47081	0.0511071	similar levels in both
	Q6P1A2	Lysophospholipid acyltransferase 5	LPCAT3	0.555601	1.46978	0.00236908	similar levels in both
	Q9H490	Phosphatidylinositol glycan anchor biosynthesis class U protein	PIGU	0.555553	1.46973	0.355434	similar levels in both
	Q68EM7	Rho GTPase-activating protein 17	ARHGAP17	0.55087	1.46497	0.326514	similar levels in both
	Q15436	Protein transport protein Sec23A	SEC23A	0.550724	1.46482	0.287192	similar levels in both
	P56559	ADP-ribosylation factor-like protein 4C	ARL4C	0.547988	1.46205	0.00293926	similar levels in both
	Q96HS1	Serine/threonine-protein phosphatase PGAM5, mitochondrial	PGAM5	0.546901	1.46094	0.00100472	similar levels in both
	O43237	Cytoplasmic dynein 1 light intermediate chain 2	DYNC1LI2	0.546709	1.46075	0.112713	similar levels in both
	P60602	Reactive oxygen species modulator 1	ROMO1	0.545115	1.45914	0.196113	similar levels in both
	O95394	Phosphoacetylglucosamine mutase	PGM3	0.544922	1.45894	0.00140063	similar levels in both
	Q12893	Transmembrane protein 115	TMEM115	0.543438	1.45744	0.0722371	similar levels in both
	Q8IXB1	DnaJ homolog subfamily C member 10	DNAJC10	0.543267	1.45727	0.168806	similar levels in both
	O00154;Q6ZUV0	Cytosolic acyl coenzyme A thioester hydrolase	ACOT7	0.542742	1.45674	0.00461596	similar levels in both
	Q8IYB7	DIS3-like exonuclease 2	DIS3L2	0.542306	1.4563	0.615595	similar levels in both
	Q16555	Dihydropyrimidinase-related protein 2	DPYSL2	0.539385	1.45335	0.0125256	similar levels in both
	P51571	Translocon-associated protein subunit delta	SSR4	0.53893	1.45289	0.0120289	similar levels in both
	Q9H488	GDP-fucose protein O-fucosyltransferase 1	POFUT1	0.538042	1.452	0.136962	similar levels in both
	Q9BUR5	Apolipoprotein O	APOO	0.536623	1.45057	0.139019	similar levels in both
	Q96K17	Transcription factor BTF3 homolog 4	BTF3L4	0.530469	1.4444	0.224759	similar levels in both
	O95197	Reticulon-3	RTN3	0.530077	1.44401	0.258802	similar levels in both
	O43583	Density-regulated protein	DENR	0.52709	1.44102	0.139315	similar levels in both
	P04632;Q96L46	Calpain small subunit 1	CAPNS1	0.525981	1.43991	0.0475012	similar levels in both
	Q96A33	Coiled-coil domain-containing protein 47	CCDC47	0.524767	1.4387	0.0128248	similar levels in both
	Q9NQR4	Omega-amidase NIT2	NIT2	0.523137	1.43708	0.0319036	similar levels in both
	Q10567	AP-1 complex subunit beta-1	AP1B1	0.522302	1.43625	0.0776127	similar levels in both
	O15143	Actin-related protein 2/3 complex subunit 1B	ARPC1B	0.514657	1.42865	0.00224581	similar levels in both
	Q9BY32	Inosine triphosphate pyrophosphatase	ITPA	0.511534	1.42556	0.219477	similar levels in both
	Q71UM5	40S ribosomal protein S27-like	RPS27L	0.507246	1.42133	0.000245822	similar levels in both
	Q9UEU0	Vesicle transport through interaction with t-SNAREs homolog 1B	VTI1B	0.506745	1.42084	0.147299	similar levels in both
	Q13393	Phospholipase D1	PLD1	0.506186	1.42029	0.0176287	similar levels in both
	P47895	Aldehyde dehydrogenase family 1 member A3	ALDH1A3	0.506003	1.42011	0.0340411	similar levels in both
	Q16512	Serine/threonine-protein kinase N1	PKN1	0.503753	1.4179	0.0648195	similar levels in both
	O14656	Torsin-1A	TOR1A	0.503507	1.41766	0.130078	similar levels in both
	O60664	Perilipin-3	PLIN3	0.503136	1.41729	0.00384367	similar levels in both
	Q9BR76	Coronin-1B	CORO1B	0.503115	1.41727	0.0002403	similar levels in both
	Q14554	Protein disulfide-isomerase A5	PDIA5	0.503087	1.41724	0.298733	similar levels in both
	Q8N2G4	Ly6/PLAUR domain-containing protein 1	LYPD1	0.499033	1.41327	0.0410043	similar levels in both
	P49006	MARCKS-related protein	MARCKSL1	0.498142	1.41239	0.0184088	similar levels in both
	P19256	Lymphocyte function-associated antigen 3	CD58	0.496826	1.41111	0.0477474	similar levels in both
	O95070	Protein YIF1A	YIF1A	0.496727	1.41101	0.0638926	similar levels in both
	Q9NTX5	Ethylmalonyl-CoA decarboxylase	ECHDC1	0.495432	1.40974	0.203355	similar levels in both
	Q9Y2H6	Fibronectin type-III domain-containing protein 3A	FNDC3A	0.493082	1.40745	0.290451	similar levels in both
	Q6PGP7	Tetratricopeptide repeat protein 37	TTC37	0.492192	1.40658	0.477292	similar levels in both
	Q9NVI7	ATPase family AAA domain-containing protein 3A	ATAD3A	0.491472	1.40588	0.0377605	similar levels in both
	P12236	ADP/ATP translocase 3;ADP/ATP translocase 3, N-terminally processed	SLC25A6	0.488562	1.40305	0.0101874	similar levels in both
	P49768	Presenilin-1;Presenilin-1 NTF subunit;Presenilin-1 CTF subunit;Presenilin-1 CTF12	PSEN1	0.487869	1.40237	0.0396552	similar levels in both
	P51151;Q9NP90	Ras-related protein Rab-9A	RAB9A	0.48337	1.39801	0.101757	similar levels in both
	P20936	Ras GTPase-activating protein 1	RASA1	0.482861	1.39751	0.413087	similar levels in both
	O60568	Procollagen-lysine,2-oxoglutarate 5-dioxygenase 3	PLOD3	0.481157	1.39586	0.00381109	similar levels in both
	Q14376	UDP-glucose 4-epimerase	GALE	0.48031	1.39504	0.110188	similar levels in both
	Q53EP0	Fibronectin type III domain-containing protein 3B	FNDC3B	0.479105	1.39388	0.217148	similar levels in both
	Q7Z7H5	Transmembrane emp24 domain-containing protein 4	TMED4	0.478749	1.39353	0.0289748	similar levels in both
	P55061	Bax inhibitor 1	TMBIM6	0.476611	1.39147	0.130156	similar levels in both
	P11413	Glucose-6-phosphate 1-dehydrogenase	G6PD	0.475418	1.39032	0.000839683	similar levels in both
	P55145	Mesencephalic astrocyte-derived neurotrophic factor	MANF	0.474715	1.38964	0.00697477	similar levels in both
	Q9H4A4	Aminopeptidase B	RNPEP	0.474417	1.38936	0.00190484	similar levels in both
	O43615	Mitochondrial import inner membrane translocase subunit TIM44	TIMM44	0.47374	1.38871	0.62927	similar levels in both
	Q96AA3	Protein RFT1 homolog	RFT1	0.472804	1.3878	1	similar levels in both
	P55957	BH3-interacting domain death agonist;BH3-interacting domain death agonist p15;BH3-interacting domain death agonist p13;BH3-interacting domain death agonist p11	BID	0.470839	1.38592	0.247493	similar levels in both
	P54289	Voltage-dependent calcium channel subunit alpha-2/delta-1;Voltage-dependent calcium channel subunit alpha-2-1;Voltage-dependent calcium channel subunit delta-1	CACNA2D1	0.470623	1.38571	0.00912601	similar levels in both
	P16152	Carbonyl reductase [NADPH] 1	CBR1	0.468683	1.38385	0.00848506	similar levels in both
	Q86SX6	Glutaredoxin-related protein 5, mitochondrial	GLRX5	0.467877	1.38307	0.0472711	similar levels in both
	P0CG08;B7ZAQ6	Golgi pH regulator B;Golgi pH regulator A	GPR89B	0.465252	1.38056	0.221794	similar levels in both
	Q969E2	Secretory carrier-associated membrane protein 4	SCAMP4	0.46392	1.37928	0.0050637	similar levels in both
	P42126	Enoyl-CoA delta isomerase 1, mitochondrial	ECI1	0.462932	1.37834	0.249502	similar levels in both
	Q13459	Unconventional myosin-IXb	MYO9B	0.458367	1.37399	0.120099	similar levels in both
	Q8WVM0	Dimethyladenosine transferase 1, mitochondrial	TFB1M	0.457981	1.37362	0.321548	similar levels in both
	P52943	Cysteine-rich protein 2	CRIP2	0.457153	1.37283	0.00381624	similar levels in both
	P30049	ATP synthase subunit delta, mitochondrial	ATP5D	0.455234	1.371	0.18225	similar levels in both
	P57764	Gasdermin-D	GSDMD	0.451564	1.36752	0.150745	similar levels in both
	Q9Y3Q3	Transmembrane emp24 domain-containing protein 3	TMED3	0.450573	1.36658	0.195935	similar levels in both
	O75093	Slit homolog 1 protein	SLIT1	0.448359	1.36449	0.00895661	similar levels in both
	Q92599	Septin-8	2008-09-01	0.446081	1.36233	0.0142914	similar levels in both
	P26885	Peptidyl-prolyl cis-trans isomerase FKBP2	FKBP2	0.445168	1.36147	0.485668	similar levels in both
	O94903	Proline synthase co-transcribed bacterial homolog protein	PROSC	0.444359	1.36071	0.361576	similar levels in both
	P09960	Leukotriene A-4 hydrolase	LTA4H	0.441701	1.3582	0.0336424	similar levels in both
	P22314	Ubiquitin-like modifier-activating enzyme 1	UBA1	0.441429	1.35795	0.0005036	similar levels in both
	Q8N4V1	Membrane magnesium transporter 1	MMGT1	0.439047	1.35571	0.0653526	similar levels in both
	O75414	Nucleoside diphosphate kinase 6	NME6	0.436311	1.35314	0.03737	similar levels in both
	Q13555	Calcium/calmodulin-dependent protein kinase type II subunit gamma	CAMK2G	0.436264	1.3531	0.210421	similar levels in both
	P62070	Ras-related protein R-Ras2	RRAS2	0.435466	1.35235	0.014838	similar levels in both
	Q12765	Secernin-1	SCRN1	0.434991	1.3519	0.15473	similar levels in both
	Q14192	Four and a half LIM domains protein 2	FHL2	0.431145	1.3483	0.015762	similar levels in both
	Q9NZT2	Opioid growth factor receptor	OGFR	0.427184	1.34461	1	similar levels in both
	Q8N4Q1	Mitochondrial intermembrane space import and assembly protein 40	CHCHD4	0.424792	1.34238	0.0139383	similar levels in both
	Q9UNL2	Translocon-associated protein subunit gamma	SSR3	0.424636	1.34223	0.0517828	similar levels in both
	Q13596	Sorting nexin-1	SNX1	0.423595	1.34127	0.119389	similar levels in both
	P48594;P29508	Serpin B4;Serpin B3	SERPINB4	0.420557	1.33844	1	similar levels in both
	Q99497	Protein deglycase DJ-1	PARK7	0.417972	1.33605	0.00315521	similar levels in both
	Q9UH62	Armadillo repeat-containing X-linked protein 3	ARMCX3	0.415417	1.33368	0.392534	similar levels in both
	P23381	Tryptophan--tRNA ligase, cytoplasmic;T1-TrpRS;T2-TrpRS	WARS	0.415116	1.33341	0.0374329	similar levels in both
	Q6P1S2	Protein C3orf33	C3orf33	0.414345	1.33269	1	similar levels in both
	P09382	Galectin-1	LGALS1	0.410127	1.3288	0.0133373	similar levels in both
	Q8IXS6	Paralemmin-2	PALM2	0.409053	1.32781	0.0665963	similar levels in both
	Q6PI48	Aspartate--tRNA ligase, mitochondrial	DARS2	0.408123	1.32696	0.484607	similar levels in both
	Q9Y6M1	Insulin-like growth factor 2 mRNA-binding protein 2	IGF2BP2	0.407718	1.32659	0.00283993	similar levels in both
	P28065	Proteasome subunit beta type-9	PSMB9	0.407624	1.3265	0.226737	similar levels in both
	P17301	Integrin alpha-2	ITGA2	0.407589	1.32647	0.00221637	similar levels in both
	Q15084	Protein disulfide-isomerase A6	PDIA6	0.404207	1.32336	0.0422919	similar levels in both
	Q8NBJ9	SID1 transmembrane family member 2	SIDT2	0.400524	1.31999	0.238667	similar levels in both
	Q9BYC9	39S ribosomal protein L20, mitochondrial	MRPL20	0.399891	1.31941	0.370294	similar levels in both
	Q9Y5Z4	Heme-binding protein 2	HEBP2	0.397315	1.31705	0.24698	similar levels in both
	P55809;Q9BYC2	Succinyl-CoA:3-ketoacid coenzyme A transferase 1, mitochondrial	OXCT1	0.397256	1.317	0.258415	similar levels in both
	O95772	MLN64 N-terminal domain homolog	STARD3NL	0.397067	1.31683	0.0235872	similar levels in both
	Q96L58	Beta-1,3-galactosyltransferase 6	B3GALT6	0.396046	1.3159	0.469131	similar levels in both
	Q96CU9	FAD-dependent oxidoreductase domain-containing protein 1	FOXRED1	0.396031	1.31588	0.405557	similar levels in both
	Q8N5M9	Protein jagunal homolog 1	JAGN1	0.395786	1.31566	0.0358622	similar levels in both
	P08237	ATP-dependent 6-phosphofructokinase, muscle type	PFKM	0.395144	1.31507	0.0411728	similar levels in both
	Q12981	Vesicle transport protein SEC20	BNIP1	0.394566	1.31455	0.331029	similar levels in both
	Q13336	Urea transporter 1	SLC14A1	0.393433	1.31351	0.0159471	similar levels in both
	P31150	Rab GDP dissociation inhibitor alpha	GDI1	0.390719	1.31105	0.0716637	similar levels in both
	P59998	Actin-related protein 2/3 complex subunit 4	ARPC4	0.390295	1.31066	0.0624282	similar levels in both
	P35579;REV__Q9UKV3	Myosin-9	MYH9	0.389458	1.3099	0.00397375	similar levels in both
	P49902	Cytosolic purine 5-nucleotidase	NT5C2	0.389371	1.30982	0.102325	similar levels in both
	P61020	Ras-related protein Rab-5B	RAB5B	0.384381	1.3053	0.217858	similar levels in both
	Q14315	Filamin-C	FLNC	0.382768	1.30384	0.00116266	similar levels in both
	Q53TN4	Cytochrome b reductase 1	CYBRD1	0.38195	1.3031	0.0564226	similar levels in both
	Q9NRQ2	Phospholipid scramblase 4	PLSCR4	0.379606	1.30099	0.345828	similar levels in both
	Q9UJY1	Heat shock protein beta-8	HSPB8	0.37924	1.30066	0.0127558	similar levels in both
	Q9H3K2	Growth hormone-inducible transmembrane protein	GHITM	0.373167	1.29519	0.0598091	similar levels in both
	P78381	UDP-galactose translocator	SLC35A2	0.371309	1.29353	0.345043	similar levels in both
	P46060	Ran GTPase-activating protein 1	RANGAP1	0.371194	1.29342	0.417502	similar levels in both
	Q9H269	Vacuolar protein sorting-associated protein 16 homolog	VPS16	0.370695	1.29298	0.217501	similar levels in both
	Q9UQ53	Alpha-1,3-mannosyl-glycoprotein 4-beta-N-acetylglucosaminyltransferase B	MGAT4B	0.369144	1.29159	0.318017	similar levels in both
	P61966;Q96PC3	AP-1 complex subunit sigma-1A	AP1S1	0.368991	1.29145	0.0209837	similar levels in both
	Q15070	Mitochondrial inner membrane protein OXA1L	OXA1L	0.36814	1.29069	0.0565467	similar levels in both
	P52209	6-phosphogluconate dehydrogenase, decarboxylating	PGD	0.367999	1.29056	0.0299813	similar levels in both
	Q8IZA0	Dyslexia-associated protein KIAA0319-like protein	KIAA0319L	0.367136	1.28979	0.328597	similar levels in both
	P17568	NADH dehydrogenase [ubiquinone] 1 beta subcomplex subunit 7	NDUFB7	0.366615	1.28932	0.196039	similar levels in both
	Q9Y315	Deoxyribose-phosphate aldolase	DERA	0.36657	1.28928	0.319635	similar levels in both
	Q7Z2K6	Endoplasmic reticulum metallopeptidase 1	ERMP1	0.364887	1.28778	0.24571	similar levels in both
	Q16653	Myelin-oligodendrocyte glycoprotein	MOG	0.364289	1.28725	0.140691	similar levels in both
	P07954	Fumarate hydratase, mitochondrial	FH	0.363298	1.28636	0.0549366	similar levels in both
	O75368	SH3 domain-binding glutamic acid-rich-like protein	SH3BGRL	0.35975	1.2832	0.0559359	similar levels in both
	Q969X1	Protein lifeguard 3	TMBIM1	0.35915	1.28267	0.034673	similar levels in both
	Q8TC12	Retinol dehydrogenase 11	RDH11	0.358176	1.2818	0.0163921	similar levels in both
	Q9BQ75	Protein CMSS1	CMSS1	0.358051	1.28169	0.337712	similar levels in both
	Q5T013	Putative hydroxypyruvate isomerase	HYI	0.357322	1.28105	0.145575	similar levels in both
	P14550	Alcohol dehydrogenase [NADP(+)]	AKR1A1	0.355981	1.27986	0.0129978	similar levels in both
	Q6DD88	Atlastin-3	ATL3	0.355773	1.27967	0.032536	similar levels in both
	P09543	2,3-cyclic-nucleotide 3-phosphodiesterase	CNP	0.354743	1.27876	0.0031482	similar levels in both
	O14828	Secretory carrier-associated membrane protein 3	SCAMP3	0.354577	1.27861	0.00435944	similar levels in both
	Q9NVZ3	Adaptin ear-binding coat-associated protein 2	NECAP2	0.354296	1.27836	0.130373	similar levels in both
	Q12907	Vesicular integral-membrane protein VIP36	LMAN2	0.354042	1.27814	0.0199346	similar levels in both
	Q9BSJ8	Extended synaptotagmin-1	ESYT1	0.353649	1.27779	0.0221789	similar levels in both
	Q8N8S7	Protein enabled homolog	ENAH	0.352766	1.27701	0.113246	similar levels in both
	Q9BQA9	Uncharacterized protein C17orf62	C17orf62	0.349348	1.27399	0.11872	similar levels in both
	Q9H2D1	Mitochondrial folate transporter/carrier	SLC25A32	0.347674	1.27251	0.387714	similar levels in both
	Q9BPX5	Actin-related protein 2/3 complex subunit 5-like protein	ARPC5L	0.34691	1.27183	0.0510358	similar levels in both
	Q99442	Translocation protein SEC62	SEC62	0.346029	1.27106	0.483583	similar levels in both
	P30040	Endoplasmic reticulum resident protein 29	ERP29	0.344629	1.26982	0.00908063	similar levels in both
	O75955	Flotillin-1	FLOT1	0.34461	1.26981	0.0652025	similar levels in both
	Q9H3N1	Thioredoxin-related transmembrane protein 1	TMX1	0.342378	1.26784	0.0258093	similar levels in both
	Q8WZA1	Protein O-linked-mannose beta-1,2-N-acetylglucosaminyltransferase 1	POMGNT1	0.34062	1.2663	0.225263	similar levels in both
	P61163	Alpha-centractin	ACTR1A	0.340576	1.26626	0.0501184	similar levels in both
	Q9BQP7	Mitochondrial genome maintenance exonuclease 1	MGME1	0.340561	1.26625	0.263088	similar levels in both
	Q13308	Inactive tyrosine-protein kinase 7	PTK7	0.338783	1.26469	0.00852405	similar levels in both
	Q93052	Lipoma-preferred partner	LPP	0.336457	1.26265	0.0711513	similar levels in both
	Q68D91	Metallo-beta-lactamase domain-containing protein 2	MBLAC2	0.33585	1.26212	0.0295513	similar levels in both
	Q9Y2T2;P53677	AP-3 complex subunit mu-1	AP3M1	0.333808	1.26034	0.244969	similar levels in both
	Q14203	Dynactin subunit 1	DCTN1	0.333792	1.26032	0.0463611	similar levels in both
	Q8IW45	ATP-dependent (S)-NAD(P)H-hydrate dehydratase	CARKD	0.331701	1.2585	0.0532714	similar levels in both
	Q86UE4	Protein LYRIC	MTDH	0.331238	1.25809	0.479653	similar levels in both
	Q96EY1	DnaJ homolog subfamily A member 3, mitochondrial	DNAJA3	0.330611	1.25755	0.0804894	similar levels in both
	O75828	Carbonyl reductase [NADPH] 3	CBR3	0.330566	1.25751	0.0438851	similar levels in both
	P61009	Signal peptidase complex subunit 3	SPCS3	0.328628	1.25582	0.0768411	similar levels in both
	O00748	Cocaine esterase	CES2	0.328189	1.25544	0.107337	similar levels in both
	Q9BRK5	45 kDa calcium-binding protein	SDF4	0.328029	1.2553	0.0882395	similar levels in both
	P42704;Q9NP80	Leucine-rich PPR motif-containing protein, mitochondrial	LRPPRC	0.32672	1.25416	0.0352606	similar levels in both
	O15498	Synaptobrevin homolog YKT6	YKT6	0.324255	1.25202	0.294946	similar levels in both
	Q9H3Z4	DnaJ homolog subfamily C member 5	DNAJC5	0.323339	1.25122	0.157616	similar levels in both
	Q9NZD8	Maspardin	SPG21	0.322291	1.25031	0.532221	similar levels in both
	Q8ND76	Cyclin-Y	CCNY	0.321376	1.24952	0.381238	similar levels in both
	P43121	Cell surface glycoprotein MUC18	MCAM	0.318551	1.24708	0.00731895	similar levels in both
	Q8TAD4	Zinc transporter 5	SLC30A5	0.315571	1.2445	0.0497999	similar levels in both
	Q16643	Drebrin	DBN1	0.315323	1.24429	0.00831612	similar levels in both
	P78310	Coxsackievirus and adenovirus receptor	CXADR	0.315101	1.2441	0.124249	similar levels in both
	O15260	Surfeit locus protein 4	SURF4	0.314675	1.24373	0.121493	similar levels in both
	P19174	1-phosphatidylinositol 4,5-bisphosphate phosphodiesterase gamma-1	PLCG1	0.314646	1.24371	0.52495	similar levels in both
	Q9H1E5	Thioredoxin-related transmembrane protein 4	TMX4	0.313904	1.24307	0.279221	similar levels in both
	P36871	Phosphoglucomutase-1	PGM1	0.313111	1.24238	0.248875	similar levels in both
	Q9UI14	Prenylated Rab acceptor protein 1	RABAC1	0.311747	1.24121	0.0620235	similar levels in both
	P14174	Macrophage migration inhibitory factor	MIF	0.3105	1.24014	0.375267	similar levels in both
	P00558;P07205	Phosphoglycerate kinase 1	PGK1	0.306664	1.23684	0.0876824	similar levels in both
	Q9UJU6	Drebrin-like protein	DBNL	0.306099	1.23636	0.0298539	similar levels in both
	Q9UJW0	Dynactin subunit 4	DCTN4	0.305408	1.23577	0.0802668	similar levels in both
	Q9HCM4	Band 4.1-like protein 5	EPB41L5	0.303779	1.23437	0.538268	similar levels in both
	P52907	F-actin-capping protein subunit alpha-1	CAPZA1	0.303752	1.23435	0.0761803	similar levels in both
	P30046;A6NHG4	D-dopachrome decarboxylase;D-dopachrome decarboxylase-like protein	DDT	0.303453	1.23409	0.152662	similar levels in both
	Q02952	A-kinase anchor protein 12	AKAP12	0.302482	1.23326	0.0138308	similar levels in both
	Q14019	Coactosin-like protein	COTL1	0.301259	1.23222	0.0253862	similar levels in both
	O75369	Filamin-B	FLNB	0.29944	1.23067	0.0297872	similar levels in both
	Q9BZA8;Q9BZA7	Protocadherin-11 Y-linked;Protocadherin-11 X-linked	PCDH11Y	0.296965	1.22856	0.449092	similar levels in both
	P80723	Brain acid soluble protein 1	BASP1	0.296804	1.22842	0.0395037	similar levels in both
	O75935	Dynactin subunit 3	DCTN3	0.295822	1.22758	0.454521	similar levels in both
	Q02750	Dual specificity mitogen-activated protein kinase kinase 1	MAP2K1	0.293417	1.22554	0.644638	similar levels in both
	Q96T83	Sodium/hydrogen exchanger 7	SLC9A7	0.293076	1.22525	0.0266942	similar levels in both
	O94925;Q9UI32	Glutaminase kidney isoform, mitochondrial	GLS	0.292904	1.2251	0.339494	similar levels in both
	Q9BZH6	WD repeat-containing protein 11	WDR11	0.292497	1.22476	0.294031	similar levels in both
	Q86YS7	C2 domain-containing protein 5	C2CD5	0.290581	1.22313	0.375776	similar levels in both
	P17302	Gap junction alpha-1 protein	GJA1	0.290011	1.22265	0.340673	similar levels in both
	P33527;O15438	Multidrug resistance-associated protein 1	ABCC1	0.289205	1.22197	0.0551375	similar levels in both
	O00273	DNA fragmentation factor subunit alpha	DFFA	0.288837	1.22166	0.519803	similar levels in both
	Q8NC54	Keratinocyte-associated transmembrane protein 2	KCT2	0.288546	1.22141	1	similar levels in both
	Q96MX0	CKLF-like MARVEL transmembrane domain-containing protein 3	CMTM3	0.286033	1.21928	0.0246629	similar levels in both
	Q9UK41	Vacuolar protein sorting-associated protein 28 homolog	VPS28	0.284798	1.21824	0.466075	similar levels in both
	Q8NCA5	Protein FAM98A	FAM98A	0.283918	1.2175	0.0682078	similar levels in both
	O43678	NADH dehydrogenase [ubiquinone] 1 alpha subcomplex subunit 2	NDUFA2	0.282885	1.21663	0.190241	similar levels in both
	Q9ULA0	Aspartyl aminopeptidase	DNPEP	0.279436	1.21372	0.493497	similar levels in both
	P54098	DNA polymerase subunit gamma-1	POLG	0.278071	1.21257	0.674694	similar levels in both
	Q96S97	Myeloid-associated differentiation marker	MYADM	0.278057	1.21256	0.0486258	similar levels in both
	P05089	Arginase-1	ARG1	0.277622	1.2122	0.386503	similar levels in both
	Q13751	Laminin subunit beta-3	LAMB3	0.277407	1.21201	0.479877	similar levels in both
	Q9H0U4;Q92928	Ras-related protein Rab-1B	RAB1B	0.27665	1.21138	0.362469	similar levels in both
	O00151	PDZ and LIM domain protein 1	PDLIM1	0.275498	1.21041	0.406133	similar levels in both
	Q00796	Sorbitol dehydrogenase	SORD	0.273255	1.20853	0.108664	similar levels in both
	Q8IWE4	DCN1-like protein 3	DCUN1D3	0.27302	1.20833	0.224132	similar levels in both
	Q7L592	NADH dehydrogenase [ubiquinone] complex I, assembly factor 7	NDUFAF7	0.271031	1.20667	0.522247	similar levels in both
	P51149	Ras-related protein Rab-7a	RAB7A	0.269358	1.20527	0.0148388	similar levels in both
	O95817	BAG family molecular chaperone regulator 3	BAG3	0.268981	1.20496	0.581429	similar levels in both
	Q969S3	Zinc finger protein 622	ZNF622	0.268479	1.20454	0.400413	similar levels in both
	Q99538	Legumain	LGMN	0.266808	1.20314	1	similar levels in both
	Q9Y3B8	Oligoribonuclease, mitochondrial	REXO2	0.264452	1.20118	0.438294	similar levels in both
	O95248	Myotubularin-related protein 5	SBF1	0.263375	1.20028	0.414098	similar levels in both
	Q8TDZ2	Protein-methionine sulfoxide oxidase MICAL1	MICAL1	0.262413	1.19948	0.30937	similar levels in both
	Q96BQ5	Coiled-coil domain-containing protein 127	CCDC127	0.262309	1.1994	0.689547	similar levels in both
	Q9BT17	Mitochondrial ribosome-associated GTPase 1	MTG1	0.261746	1.19893	0.513194	similar levels in both
	O75380	NADH dehydrogenase [ubiquinone] iron-sulfur protein 6, mitochondrial	NDUFS6	0.260147	1.1976	0.676434	similar levels in both
	Q9HCN8	Stromal cell-derived factor 2-like protein 1	SDF2L1	0.259648	1.19719	0.679153	similar levels in both
	Q9ULC3	Ras-related protein Rab-23	RAB23	0.257499	1.1954	0.362569	similar levels in both
	Q15121	Astrocytic phosphoprotein PEA-15	PEA15	0.25476	1.19314	0.371679	similar levels in both
	Q9NZN3	EH domain-containing protein 3	EHD3	0.254503	1.19292	0.557766	similar levels in both
	Q12979	Active breakpoint cluster region-related protein	ABR	0.253998	1.19251	0.137251	similar levels in both
	Q53S08;Q9H0N0	Ras-related protein Rab-6C	RAB6C	0.253904	1.19243	0.676274	similar levels in both
	P82932	28S ribosomal protein S6, mitochondrial	MRPS6	0.252202	1.19102	0.325613	similar levels in both
	Q9UGH3	Solute carrier family 23 member 2	SLC23A2	0.251078	1.1901	0.478204	similar levels in both
	P23634	Plasma membrane calcium-transporting ATPase 4	ATP2B4	0.248864	1.18827	0.0550259	similar levels in both
	O95249	Golgi SNAP receptor complex member 1	GOSR1	0.248231	1.18775	0.432535	similar levels in both
	P34896	Serine hydroxymethyltransferase, cytosolic	SHMT1	0.248112	1.18765	0.536629	similar levels in both
	P48147	Prolyl endopeptidase	PREP	0.247631	1.18726	0.425044	similar levels in both
	Q9NVH6	Trimethyllysine dioxygenase, mitochondrial	TMLHE	0.247569	1.1872	0.816927	similar levels in both
	Q15843	NEDD8	NEDD8	0.244505	1.18469	0.462561	similar levels in both
	P19474	E3 ubiquitin-protein ligase TRIM21	TRIM21	0.243363	1.18375	0.557477	similar levels in both
	P08240	Signal recognition particle receptor subunit alpha	SRPR	0.243079	1.18352	0.185408	similar levels in both
	O75071	EF-hand calcium-binding domain-containing protein 14	EFCAB14	0.242233	1.18282	1	similar levels in both
	Q9Y5M8	Signal recognition particle receptor subunit beta	SRPRB	0.240361	1.18129	0.255735	similar levels in both
	Q14332;O75084	Frizzled-2	FZD2	0.239007	1.18018	0.352719	similar levels in both
	Q12906;Q96SI9	Interleukin enhancer-binding factor 3	ILF3	0.237949	1.17931	0.636968	similar levels in both
	P60174	Triosephosphate isomerase	TPI1	0.237826	1.17921	0.173319	similar levels in both
	Q9UHB6;Q9BT23	LIM domain and actin-binding protein 1	LIMA1	0.237774	1.17917	0.0457669	similar levels in both
	Q99829	Copine-1	CPNE1	0.237181	1.17869	0.125976	similar levels in both
	Q96C90	Protein phosphatase 1 regulatory subunit 14B	PPP1R14B	0.236981	1.17852	0.440142	similar levels in both
	P13591	Neural cell adhesion molecule 1	NCAM1	0.235712	1.17749	0.063176	similar levels in both
	P04181	Ornithine aminotransferase, mitochondrial;Ornithine aminotransferase, hepatic form;Ornithine aminotransferase, renal form	OAT	0.233706	1.17585	0.164583	similar levels in both
	P13489	Ribonuclease inhibitor	RNH1	0.231601	1.17414	0.212225	similar levels in both
	P60983;O60234	Glia maturation factor beta	GMFB	0.230845	1.17352	0.620778	similar levels in both
	P45974;Q92995	Ubiquitin carboxyl-terminal hydrolase 5	USP5	0.22742	1.17074	0.350309	similar levels in both
	O96005	Cleft lip and palate transmembrane protein 1	CLPTM1	0.226418	1.16993	0.437755	similar levels in both
	Q9Y5X2	Sorting nexin-8	SNX8	0.225568	1.16924	0.567331	similar levels in both
	Q9NPA0	ER membrane protein complex subunit 7	EMC7	0.224625	1.16847	0.57634	similar levels in both
	Q13454	Tumor suppressor candidate 3	TUSC3	0.222215	1.16652	0.390222	similar levels in both
	Q6KCM7	Calcium-binding mitochondrial carrier protein SCaMC-2	SLC25A25	0.221257	1.16575	0.676156	similar levels in both
	O15321	Transmembrane 9 superfamily member 1	TM9SF1	0.216724	1.16209	0.24107	similar levels in both
	Q96HY7	Probable 2-oxoglutarate dehydrogenase E1 component DHKTD1, mitochondrial	DHTKD1	0.216147	1.16163	0.300846	similar levels in both
	Q16851	UTP--glucose-1-phosphate uridylyltransferase	UGP2	0.215635	1.16121	0.535083	similar levels in both
	Q9NRW7	Vacuolar protein sorting-associated protein 45	VPS45	0.214736	1.16049	0.425822	similar levels in both
	Q03135;P56539	Caveolin-1	CAV1	0.213966	1.15987	0.278034	similar levels in both
	A1X283	SH3 and PX domain-containing protein 2B	SH3PXD2B	0.213822	1.15976	0.502018	similar levels in both
	Q92734	Protein TFG	TFG	0.213284	1.15932	0.327175	similar levels in both
	O15126	Secretory carrier-associated membrane protein 1	SCAMP1	0.213046	1.15913	0.133631	similar levels in both
	Q92888	Rho guanine nucleotide exchange factor 1	ARHGEF1	0.211918	1.15823	0.172776	similar levels in both
	P15559	NAD(P)H dehydrogenase [quinone] 1	NQO1	0.20896	1.15585	0.130549	similar levels in both
	Q9H974	Queuine tRNA-ribosyltransferase subunit QTRTD1	QTRTD1	0.208501	1.15549	0.466335	similar levels in both
	O15145	Actin-related protein 2/3 complex subunit 3	ARPC3	0.203088	1.15116	0.142289	similar levels in both
	Q9BQS8	FYVE and coiled-coil domain-containing protein 1	FYCO1	0.2025	1.15069	0.736748	similar levels in both
	P17858	ATP-dependent 6-phosphofructokinase, liver type	PFKL	0.202113	1.15038	0.620291	similar levels in both
	Q5SGD2	Protein phosphatase 1L	PPM1L	0.201797	1.15013	0.665933	similar levels in both
	Q9BZF9	Uveal autoantigen with coiled-coil domains and ankyrin repeats	UACA	0.201314	1.14975	0.714206	similar levels in both
	O15228	Dihydroxyacetone phosphate acyltransferase	GNPAT	0.200728	1.14928	0.483689	similar levels in both
	Q92930	Ras-related protein Rab-8B	RAB8B	0.200724	1.14927	0.177129	similar levels in both
	Q9ULM3	YEATS domain-containing protein 2	YEATS2	0.200624	1.1492	0.320693	similar levels in both
	P05556	Integrin beta-1	ITGB1	0.200117	1.14879	0.233382	similar levels in both
	P30041	Peroxiredoxin-6	PRDX6	0.199252	1.1481	0.278224	similar levels in both
	Q12965;O00160	Unconventional myosin-Ie	MYO1E	0.198849	1.14778	0.258679	similar levels in both
	P13807	Glycogen [starch] synthase, muscle	GYS1	0.196263	1.14573	0.718229	similar levels in both
	Q9BXS5;Q9Y6Q5	AP-1 complex subunit mu-1	AP1M1	0.194702	1.14449	0.27204	similar levels in both
	O15144	Actin-related protein 2/3 complex subunit 2	ARPC2	0.194479	1.14431	0.0756238	similar levels in both
	Q9NUQ8	ATP-binding cassette sub-family F member 3	ABCF3	0.194181	1.14407	0.691562	similar levels in both
	Q10471;Q8N4A0	Polypeptide N-acetylgalactosaminyltransferase 2;Polypeptide N-acetylgalactosaminyltransferase 2 soluble form	GALNT2	0.19407	1.14399	0.165414	similar levels in both
	P14649	Myosin light chain 6B	MYL6B	0.191803	1.14219	0.630985	similar levels in both
	P51161	Gastrotropin	FABP6	0.19146	1.14192	0.344038	similar levels in both
	Q96TA2	ATP-dependent zinc metalloprotease YME1L1	YME1L1	0.190157	1.14089	0.624365	similar levels in both
	O43150	Arf-GAP with SH3 domain, ANK repeat and PH domain-containing protein 2	ASAP2	0.190087	1.14083	0.870563	similar levels in both
	Q9Y3C6	Peptidyl-prolyl cis-trans isomerase-like 1	PPIL1	0.189752	1.14057	0.305808	similar levels in both
	P55735	Protein SEC13 homolog	SEC13	0.188316	1.13943	0.706476	similar levels in both
	Q7Z699	Sprouty-related, EVH1 domain-containing protein 1	SPRED1	0.188305	1.13942	0.400039	similar levels in both
	P68402	Platelet-activating factor acetylhydrolase IB subunit beta	PAFAH1B2	0.187239	1.13858	0.32203	similar levels in both
	P21291	Cysteine and glycine-rich protein 1	CSRP1	0.18644	1.13795	0.188373	similar levels in both
	P62745	Rho-related GTP-binding protein RhoB	RHOB	0.186088	1.13767	0.306601	similar levels in both
	P07919	Cytochrome b-c1 complex subunit 6, mitochondrial	UQCRH	0.18377	1.13585	1	similar levels in both
	Q9NYM9	BET1-like protein	BET1L	0.180287	1.13311	0.500572	similar levels in both
	P29353	SHC-transforming protein 1	SHC1	0.179193	1.13225	0.775423	similar levels in both
	O15258	Protein RER1	RER1	0.178564	1.13176	0.410345	similar levels in both
	Q9Y230	RuvB-like 2	RUVBL2	0.17847	1.13168	0.223136	similar levels in both
	Q13464	Rho-associated protein kinase 1	ROCK1	0.175337	1.12923	0.212091	similar levels in both
	P62937;P0DN26;A0A0B4J2A2;A0A075B759;Q9Y536;F5H284;P0DN37	Peptidyl-prolyl cis-trans isomerase A;Peptidyl-prolyl cis-trans isomerase A, N-terminally processed	PPIA	0.174933	1.12891	0.149796	similar levels in both
	Q9Y679	Ancient ubiquitous protein 1	AUP1	0.169631	1.12477	0.432538	similar levels in both
	Q96C01	Protein FAM136A	FAM136A	0.168377	1.12379	0.831668	similar levels in both
	P32321	Deoxycytidylate deaminase	DCTD	0.168158	1.12362	0.734154	similar levels in both
	Q4U2R6	39S ribosomal protein L51, mitochondrial	MRPL51	0.168157	1.12362	0.582649	similar levels in both
	Q8TB96	T-cell immunomodulatory protein	ITFG1	0.165801	1.12179	0.757097	similar levels in both
	P14618;P30613	Pyruvate kinase PKM	PKM	0.164076	1.12045	0.292247	similar levels in both
	Q9H1C4	Protein unc-93 homolog B1	UNC93B1	0.163643	1.12011	0.679874	similar levels in both
	Q15262	Receptor-type tyrosine-protein phosphatase kappa	PTPRK	0.162245	1.11903	0.610357	similar levels in both
	P18564	Integrin beta-6	ITGB6	0.161548	1.11849	0.129289	similar levels in both
	P53618	Coatomer subunit beta	COPB1	0.161547	1.11849	0.490225	similar levels in both
	P46926	Glucosamine-6-phosphate isomerase 1	GNPDA1	0.159302	1.11675	0.514617	similar levels in both
	P04732	Metallothionein-1E	MT1E	0.155997	1.11419	0.216435	similar levels in both
	Q6NZI2	Polymerase I and transcript release factor	PTRF	0.15584	1.11407	0.540427	similar levels in both
	Q9Y4I1;Q9ULV0	Unconventional myosin-Va;Unconventional myosin-Vb	MYO5A	0.155433	1.11376	0.839714	similar levels in both
	Q8NBS9	Thioredoxin domain-containing protein 5	TXNDC5	0.155264	1.11363	0.357529	similar levels in both
	P06703	Protein S100-A6	S100A6	0.151632	1.11083	0.511083	similar levels in both
	P62841	40S ribosomal protein S15	RPS15	0.151585	1.11079	0.56569	similar levels in both
	Q9NZJ4	Sacsin	SACS	0.151162	1.11046	0.439888	similar levels in both
	P35240	Merlin	NF2	0.149571	1.10924	0.236867	similar levels in both
	O00400	Acetyl-coenzyme A transporter 1	SLC33A1	0.147263	1.10747	0.141085	similar levels in both
	P35221	Catenin alpha-1	CTNNA1	0.143214	1.10436	0.146506	similar levels in both
	Q92544	Transmembrane 9 superfamily member 4	TM9SF4	0.142132	1.10353	0.366371	similar levels in both
	Q16706	Alpha-mannosidase 2	MAN2A1	0.141552	1.10309	0.285961	similar levels in both
	Q9H0U6	39S ribosomal protein L18, mitochondrial	MRPL18	0.141301	1.1029	0.647133	similar levels in both
	Q12791	Calcium-activated potassium channel subunit alpha-1	KCNMA1	0.141239	1.10285	0.461952	similar levels in both
	O15116	U6 snRNA-associated Sm-like protein LSm1	LSM1	0.140619	1.10238	0.854108	similar levels in both
	O43399	Tumor protein D54	TPD52L2	0.140205	1.10206	0.30612	similar levels in both
	P58546	Myotrophin	MTPN	0.139358	1.10141	0.429959	similar levels in both
	Q14166	Tubulin--tyrosine ligase-like protein 12	TTLL12	0.138934	1.10109	0.505047	similar levels in both
	Q13017	Rho GTPase-activating protein 5	ARHGAP5	0.13846	1.10073	0.830984	similar levels in both
	Q8N697	Solute carrier family 15 member 4	SLC15A4	0.137864	1.10027	0.794896	similar levels in both
	P26232	Catenin alpha-2	CTNNA2	0.135965	1.09883	0.851378	similar levels in both
	Q5T653	39S ribosomal protein L2, mitochondrial	MRPL2	0.135812	1.09871	0.763077	similar levels in both
	P27105	Erythrocyte band 7 integral membrane protein	STOM	0.135795	1.0987	0.680095	similar levels in both
	O95782	AP-2 complex subunit alpha-1	AP2A1	0.133003	1.09657	0.191871	similar levels in both
	Q9Y375	Complex I intermediate-associated protein 30, mitochondrial	NDUFAF1	0.132207	1.09597	0.600315	similar levels in both
	Q9BRR6	ADP-dependent glucokinase	ADPGK	0.130588	1.09474	0.552367	similar levels in both
	P61160	Actin-related protein 2	ACTR2	0.130099	1.09437	0.585847	similar levels in both
	P05976;P08590;P12829	Myosin light chain 1/3, skeletal muscle isoform	MYL1	0.128148	1.09289	0.52247	similar levels in both
	Q9NVV4	Poly(A) RNA polymerase, mitochondrial	MTPAP	0.126249	1.09145	0.852628	similar levels in both
	O00764	Pyridoxal kinase	PDXK	0.126089	1.09133	0.822999	similar levels in both
	P20810	Calpastatin	CAST	0.125059	1.09055	0.518022	similar levels in both
	Q8WZ42	Titin	TTN	0.120804	1.08734	0.889151	similar levels in both
	P53365	Arfaptin-2	ARFIP2	0.120316	1.08697	0.661782	similar levels in both
	O43169	Cytochrome b5 type B	CYB5B	0.118009	1.08524	0.740792	similar levels in both
	P18206	Vinculin	VCL	0.11797	1.08521	0.277137	similar levels in both
	P78356	Phosphatidylinositol 5-phosphate 4-kinase type-2 beta	PIP4K2B	0.117794	1.08507	0.627846	similar levels in both
	P57737	Coronin-7	CORO7	0.116827	1.08435	0.775387	similar levels in both
	P08134	Rho-related GTP-binding protein RhoC	RHOC	0.114766	1.0828	0.562728	similar levels in both
	P15121;C9JRZ8	Aldose reductase	AKR1B1	0.112324	1.08097	0.669439	similar levels in both
	P31751;Q9Y243	RAC-beta serine/threonine-protein kinase	AKT2	0.112232	1.0809	0.735974	similar levels in both
	O14972	Down syndrome critical region protein 3	DSCR3	0.111927	1.08067	0.692386	similar levels in both
	Q13616	Cullin-1	CUL1	0.10953	1.07888	0.778871	similar levels in both
	O95159	Zinc finger protein-like 1	ZFPL1	0.109434	1.0788	0.478513	similar levels in both
	O75351;Q6PIW4	Vacuolar protein sorting-associated protein 4B	VPS4B	0.107586	1.07742	0.582095	similar levels in both
	Q99614	Tetratricopeptide repeat protein 1	TTC1	0.107131	1.07708	0.781822	similar levels in both
	Q96ND0	Protein FAM210A	FAM210A	0.106748	1.0768	0.862267	similar levels in both
	Q2M2I8;Q9NSY1	AP2-associated protein kinase 1	AAK1	0.106102	1.07632	0.63672	similar levels in both
	P60059	Protein transport protein Sec61 subunit gamma	SEC61G	0.105838	1.07612	0.810085	similar levels in both
	Q9BUP3	Oxidoreductase HTATIP2	HTATIP2	0.105462	1.07584	0.803123	similar levels in both
	O94832;B0I1T2	Unconventional myosin-Id	MYO1D	0.102875	1.07391	0.619431	similar levels in both
	Q86SQ0	Pleckstrin homology-like domain family B member 2	PHLDB2	0.102204	1.07341	0.825278	similar levels in both
	Q13671	Ras and Rab interactor 1	RIN1	0.100325	1.07201	0.803852	similar levels in both
	Q9Y6R0	Numb-like protein	NUMBL	0.0997919	1.07162	0.575038	similar levels in both
	Q00765	Receptor expression-enhancing protein 5	REEP5	0.0996782	1.07153	0.884582	similar levels in both
	Q6WKZ4	Rab11 family-interacting protein 1	RAB11FIP1	0.0996568	1.07152	0.8557	similar levels in both
	O14662	Syntaxin-16	STX16	0.0989774	1.07101	0.72402	similar levels in both
	Q96BR5	Cytochrome c oxidase assembly factor 7	COA7	0.0987167	1.07082	0.73328	similar levels in both
	Q16543	Hsp90 co-chaperone Cdc37;Hsp90 co-chaperone Cdc37, N-terminally processed	CDC37	0.098074	1.07034	0.370117	similar levels in both
	Q9H0U3	Magnesium transporter protein 1	MAGT1	0.0964176	1.06912	0.729593	similar levels in both
	O15020	Spectrin beta chain, non-erythrocytic 2	SPTBN2	0.0952672	1.06826	0.703331	similar levels in both
	O60518	Ran-binding protein 6	RANBP6	0.0949267	1.06801	0.835434	similar levels in both
	Q9GZU1	Mucolipin-1	MCOLN1	0.0947013	1.06784	0.721005	similar levels in both
	Q9NQT8;Q9H1H9	Kinesin-like protein KIF13B	KIF13B	0.093851	1.06722	0.821101	similar levels in both
	O75874	Isocitrate dehydrogenase [NADP] cytoplasmic	IDH1	0.0937859	1.06717	0.601154	similar levels in both
	P61981	14-3-3 protein gamma;14-3-3 protein gamma, N-terminally processed	YWHAG	0.0905348	1.06476	0.63158	similar levels in both
	Q8IUH5	Palmitoyltransferase ZDHHC17	ZDHHC17	0.0888879	1.06355	0.795006	similar levels in both
	Q5BVD1	TPA-induced transmembrane protein	TTMP	0.0884497	1.06323	0.912805	similar levels in both
	Q8IUD2;O15083	ELKS/Rab6-interacting/CAST family member 1	ERC1	0.0882055	1.06305	0.701603	similar levels in both
	P51809	Vesicle-associated membrane protein 7	VAMP7	0.0879126	1.06283	0.739294	similar levels in both
	Q13561	Dynactin subunit 2	DCTN2	0.0878197	1.06276	0.729522	similar levels in both
	P82921	28S ribosomal protein S21, mitochondrial	MRPS21	0.0854135	1.06099	0.85587	similar levels in both
	Q15942	Zyxin	ZYX	0.0842071	1.0601	0.474744	similar levels in both
	O75843	AP-1 complex subunit gamma-like 2	AP1G2	0.0790841	1.05635	0.584186	similar levels in both
	O60716	Catenin delta-1	CTNND1	0.0790418	1.05632	0.646163	similar levels in both
	Q96KP4	Cytosolic non-specific dipeptidase	CNDP2	0.0789157	1.05622	0.580702	similar levels in both
	O43824	Putative GTP-binding protein 6	GTPBP6	0.0788241	1.05616	0.848172	similar levels in both
	Q9NRY6	Phospholipid scramblase 3	PLSCR3	0.0786455	1.05603	0.663325	similar levels in both
	Q8TB22	Spermatogenesis-associated protein 20	SPATA20	0.0781301	1.05565	0.852864	similar levels in both
	P61812	Transforming growth factor beta-2;Latency-associated peptide	TGFB2	0.074458	1.05297	0.779193	similar levels in both
	Q8N5K1	CDGSH iron-sulfur domain-containing protein 2	CISD2	0.0718679	1.05108	0.708211	similar levels in both
	Q16630	Cleavage and polyadenylation specificity factor subunit 6	CPSF6	0.0713232	1.05068	1	similar levels in both
	P61019	Ras-related protein Rab-2A	RAB2A	0.0708052	1.0503	0.58989	similar levels in both
	Q9UHY1	Nuclear receptor-binding protein	NRBP1	0.0701179	1.0498	0.901301	similar levels in both
	P27449	V-type proton ATPase 16 kDa proteolipid subunit	ATP6V0C	0.0700991	1.04979	0.926089	similar levels in both
	Q08209	Serine/threonine-protein phosphatase 2B catalytic subunit alpha isoform	PPP3CA	0.0689615	1.04896	0.65312	similar levels in both
	P51570	Galactokinase	GALK1	0.0677989	1.04812	0.869642	similar levels in both
	Q92572	AP-3 complex subunit sigma-1	AP3S1	0.0640891	1.04542	0.861769	similar levels in both
	Q9GZZ8	Extracellular glycoprotein lacritin	LACRT	0.0625726	1.04433	0.790293	similar levels in both
	O15511	Actin-related protein 2/3 complex subunit 5	ARPC5	0.0619501	1.04388	0.724001	similar levels in both
	O75608	Acyl-protein thioesterase 1	LYPLA1	0.0602895	1.04267	0.874508	similar levels in both
	Q6YHK3;REV__Q96M89	CD109 antigen	CD109	0.060189	1.0426	0.684688	similar levels in both
	P36507	Dual specificity mitogen-activated protein kinase kinase 2	MAP2K2	0.060054	1.0425	0.718893	similar levels in both
	P23919	Thymidylate kinase	DTYMK	0.0593407	1.04199	0.740799	similar levels in both
	O14786	Neuropilin-1	NRP1	0.056147	1.03969	0.654713	similar levels in both
	Q15477	Helicase SKI2W	SKIV2L	0.0560714	1.03963	0.936361	similar levels in both
	P63027	Vesicle-associated membrane protein 2	VAMP2	0.0534947	1.03778	0.871314	similar levels in both
	Q8IYQ7	Threonine synthase-like 1	THNSL1	0.0525048	1.03706	0.901981	similar levels in both
	O95747	Serine/threonine-protein kinase OSR1	OXSR1	0.0522034	1.03685	0.847262	similar levels in both
	P48681	Nestin	NES	0.0518718	1.03661	0.832243	similar levels in both
	Q7Z3B1	Neuronal growth regulator 1	NEGR1	0.0513162	1.03621	0.936027	similar levels in both
	P68036;A0A1B0GUS4	Ubiquitin-conjugating enzyme E2 L3	UBE2L3	0.0509204	1.03593	0.938367	similar levels in both
	Q14160	Protein scribble homolog	SCRIB	0.050407	1.03556	0.806506	similar levels in both
	Q8NEW0	Zinc transporter 7	SLC30A7	0.0503933	1.03555	0.93999	similar levels in both
	Q8N3D4	EH domain-binding protein 1-like protein 1	EHBP1L1	0.050011	1.03527	0.920406	similar levels in both
	P63172	Dynein light chain Tctex-type 1	DYNLT1	0.0493918	1.03483	0.852195	similar levels in both
	Q92896	Golgi apparatus protein 1	GLG1	0.0488455	1.03444	0.671866	similar levels in both
	P60660	Myosin light polypeptide 6	MYL6	0.0488425	1.03443	0.770977	similar levels in both
	P54136	Arginine--tRNA ligase, cytoplasmic	RARS	0.0474351	1.03343	0.82506	similar levels in both
	Q9BRF8	Serine/threonine-protein phosphatase CPPED1	CPPED1	0.047279	1.03331	0.89824	similar levels in both
	Q8TBQ9	Protein kish-A	TMEM167A	0.0471836	1.03325	0.836064	similar levels in both
	P51148	Ras-related protein Rab-5C	RAB5C	0.0454726	1.03202	0.750467	similar levels in both
	Q9HD45	Transmembrane 9 superfamily member 3	TM9SF3	0.0453952	1.03197	0.870472	similar levels in both
	Q8N428	Polypeptide N-acetylgalactosaminyltransferase 16	GALNT16	0.0451402	1.03178	0.935532	similar levels in both
	Q8NBJ4	Golgi membrane protein 1	GOLM1	0.0450445	1.03172	0.820117	similar levels in both
	Q9UHD8	Septin-9	2009-09-01	0.0442771	1.03117	0.711605	similar levels in both
	Q8WTV0	Scavenger receptor class B member 1	SCARB1	0.043654	1.03072	0.863582	similar levels in both
	Q9Y3I0	tRNA-splicing ligase RtcB homolog	RTCB	0.0428584	1.03015	0.929157	similar levels in both
	P49281	Natural resistance-associated macrophage protein 2	SLC11A2	0.0418104	1.0294	0.944746	similar levels in both
	Q5J8M3	ER membrane protein complex subunit 4	EMC4	0.0390611	1.02744	0.873477	similar levels in both
	O43747	AP-1 complex subunit gamma-1	AP1G1	0.0390546	1.02744	0.871324	similar levels in both
	P18669;Q8N0Y7;P15259	Phosphoglycerate mutase 1	PGAM1	0.0388682	1.02731	0.843302	similar levels in both
	P42574	Caspase-3;Caspase-3 subunit p17;Caspase-3 subunit p12	CASP3	0.0383536	1.02694	0.830277	similar levels in both
	Q9UM00	Transmembrane and coiled-coil domain-containing protein 1	TMCO1	0.0382775	1.02689	0.870378	similar levels in both
	Q66K74	Microtubule-associated protein 1S;MAP1S heavy chain;MAP1S light chain	MAP1S	0.0378123	1.02656	0.867518	similar levels in both
	Q8TB61	Adenosine 3-phospho 5-phosphosulfate transporter 1	SLC35B2	0.0376643	1.02645	0.858885	similar levels in both
	Q9NYP7	Elongation of very long chain fatty acids protein 5	ELOVL5	0.0370829	1.02604	0.899883	similar levels in both
	Q9P0T7	Transmembrane protein 9	TMEM9	0.0370678	1.02603	0.939409	similar levels in both
	Q9UNN8	Endothelial protein C receptor	PROCR	0.0369272	1.02593	0.917564	similar levels in both
	P0C7P0	CDGSH iron-sulfur domain-containing protein 3, mitochondrial	CISD3	0.0365866	1.02568	0.879549	similar levels in both
	Q92882	Osteoclast-stimulating factor 1	OSTF1	0.0344063	1.02414	0.961452	similar levels in both
	O60476	Mannosyl-oligosaccharide 1,2-alpha-mannosidase IB	MAN1A2	0.0331179	1.02322	0.835152	similar levels in both
	Q9H1B5	Xylosyltransferase 2	XYLT2	0.0318604	1.02233	0.928022	similar levels in both
	Q96GC9	Vacuole membrane protein 1	VMP1	0.0313249	1.02195	0.909928	similar levels in both
	O60763;REV__Q5VZ89	General vesicular transport factor p115	USO1	0.0312952	1.02193	0.93303	similar levels in both
	O14617	AP-3 complex subunit delta-1	AP3D1	0.0311156	1.0218	0.923055	similar levels in both
	Q86SZ2	Trafficking protein particle complex subunit 6B	TRAPPC6B	0.0293078	1.02052	0.945381	similar levels in both
	Q969P0	Immunoglobulin superfamily member 8	IGSF8	0.0277552	1.01942	0.899057	similar levels in both
	Q8NBN3	Transmembrane protein 87A	TMEM87A	0.0270832	1.01895	0.875947	similar levels in both
	Q9UBC2	Epidermal growth factor receptor substrate 15-like 1	EPS15L1	0.0239729	1.01676	0.925271	similar levels in both
	Q9BQT8	Mitochondrial 2-oxodicarboxylate carrier	SLC25A21	0.0235396	1.01645	0.889334	similar levels in both
	P13612	Integrin alpha-4	ITGA4	0.0227549	1.0159	0.817082	similar levels in both
	Q8WUY1	Protein THEM6	THEM6	0.0225577	1.01576	0.970346	similar levels in both
	Q96AG4	Leucine-rich repeat-containing protein 59	LRRC59	0.022264	1.01555	0.946505	similar levels in both
	Q9P2R3	Rabankyrin-5	ANKFY1	0.0219918	1.01536	0.972601	similar levels in both
	P06756	Integrin alpha-V;Integrin alpha-V heavy chain;Integrin alpha-V light chain	ITGAV	0.0187247	1.01306	0.876408	similar levels in both
	Q9GZT8	NIF3-like protein 1	NIF3L1	0.0172335	1.01202	0.973668	similar levels in both
	P51153	Ras-related protein Rab-13	RAB13	0.0144318	1.01005	0.890354	similar levels in both
	P04899;P11488;P19087;A8MTJ3	Guanine nucleotide-binding protein G(i) subunit alpha-2	GNAI2	0.0131988	1.00919	0.896114	similar levels in both
	Q16658	Fascin	FSCN1	0.0131715	1.00917	0.89993	similar levels in both
	Q9Y265	RuvB-like 1	RUVBL1	0.0113406	1.00789	0.961831	similar levels in both
	Q8N1G4	Leucine-rich repeat-containing protein 47	LRRC47	0.00938327	1.00653	0.977184	similar levels in both
	Q13126	S-methyl-5-thioadenosine phosphorylase	MTAP	0.00727967	1.00506	0.96618	similar levels in both
	Q96TC7	Regulator of microtubule dynamics protein 3	RMDN3	0.00715097	1.00497	0.99165	similar levels in both
	Q9H9S5	Fukutin-related protein	FKRP	0.00686563	1.00477	0.988587	similar levels in both
	Q99584	Protein S100-A13	S100A13	0.00332737	1.00231	0.989571	similar levels in both
	Q00688	Peptidyl-prolyl cis-trans isomerase FKBP3	FKBP3	0.00263922	1.00183	0.986924	similar levels in both
	P63010	AP-2 complex subunit beta	AP2B1	-0.00192792	0.998665	0.984864	similar levels in both
	Q9H3Q1	Cdc42 effector protein 4	CDC42EP4	-0.00220652	0.998472	0.990084	similar levels in both
	Q7Z406	Myosin-14	MYH14	-0.00269803	0.998132	0.995821	similar levels in both
	O00233	26S proteasome non-ATPase regulatory subunit 9	PSMD9	-0.00369449	0.997442	0.994164	similar levels in both
	Q9Y3L5	Ras-related protein Rap-2c	RAP2C	-0.00436835	0.996977	0.97246	similar levels in both
	Q9ULC4	Malignant T-cell-amplified sequence 1	MCTS1	-0.00671091	0.995359	0.977856	similar levels in both
	Q86Y56	Dynein assembly factor 5, axonemal	DNAAF5	-0.00737896	0.994898	0.989013	similar levels in both
	Q9Y6A9	Signal peptidase complex subunit 1	SPCS1	-0.00927849	0.993589	0.988227	similar levels in both
	Q86X55	Histone-arginine methyltransferase CARM1	CARM1	-0.0144773	0.990015	0.942211	similar levels in both
	Q9NZN4	EH domain-containing protein 2	EHD2	-0.0188642	0.987009	0.885321	similar levels in both
	Q16773	Kynurenine--oxoglutarate transaminase 1	CCBL1	-0.0197813	0.986382	1	similar levels in both
	P61081	NEDD8-conjugating enzyme Ubc12	UBE2M	-0.02054	0.985864	0.908926	similar levels in both
	P40123	Adenylyl cyclase-associated protein 2	CAP2	-0.0207405	0.985727	0.964708	similar levels in both
	Q92499	ATP-dependent RNA helicase DDX1	DDX1	-0.021962	0.984892	0.913051	similar levels in both
	P30419;O60551	Glycylpeptide N-tetradecanoyltransferase 1	NMT1	-0.0231503	0.984081	0.908313	similar levels in both
	Q15750	TGF-beta-activated kinase 1 and MAP3K7-binding protein 1	TAB1	-0.0234519	0.983876	0.941491	similar levels in both
	Q86VP6	Cullin-associated NEDD8-dissociated protein 1	CAND1	-0.0247684	0.982978	0.848867	similar levels in both
	P20340	Ras-related protein Rab-6A	RAB6A	-0.0258071	0.982271	0.803642	similar levels in both
	P62277	40S ribosomal protein S13	RPS13	-0.0284261	0.980489	0.898667	similar levels in both
	P46821	Microtubule-associated protein 1B;MAP1B heavy chain;MAP1 light chain LC1	MAP1B	-0.0301642	0.979309	0.813283	similar levels in both
	Q9P003	Protein cornichon homolog 4	CNIH4	-0.0313611	0.978497	0.753078	similar levels in both
	Q9BT78	COP9 signalosome complex subunit 4	COPS4	-0.0314061	0.978466	0.90685	similar levels in both
	Q9NQW7	Xaa-Pro aminopeptidase 1	XPNPEP1	-0.0327069	0.977584	0.931469	similar levels in both
	Q3KQU3	MAP7 domain-containing protein 1	MAP7D1	-0.0366036	0.974947	0.927773	similar levels in both
	Q6IBS0	Twinfilin-2	TWF2	-0.0389486	0.973364	0.772893	similar levels in both
	P19022;P55283	Cadherin-2	CDH2	-0.0396231	0.972909	0.748244	similar levels in both
	Q9NZ32	Actin-related protein 10	ACTR10	-0.0407223	0.972168	0.904978	similar levels in both
	Q6NYC8	Phostensin	PPP1R18	-0.0408128	0.972107	0.732609	similar levels in both
	Q7Z4W1	L-xylulose reductase	DCXR	-0.0446715	0.969511	0.936817	similar levels in both
	Q8NC56	LEM domain-containing protein 2	LEMD2	-0.0452207	0.969142	0.916711	similar levels in both
	P11171	Protein 4.1	EPB41	-0.0452673	0.96911	0.846374	similar levels in both
	Q9UQN3	Charged multivesicular body protein 2b	CHMP2B	-0.046308	0.968411	0.872626	similar levels in both
	Q96CW1	AP-2 complex subunit mu	AP2M1	-0.0464878	0.968291	0.698884	similar levels in both
	Q12846	Syntaxin-4	STX4	-0.0471038	0.967877	0.824928	similar levels in both
	Q8IYI6	Exocyst complex component 8	EXOC8	-0.0489892	0.966613	0.724194	similar levels in both
	O15554	Intermediate conductance calcium-activated potassium channel protein 4	KCNN4	-0.0494879	0.966279	0.868667	similar levels in both
	P53680	AP-2 complex subunit sigma	AP2S1	-0.0496775	0.966152	0.672462	similar levels in both
	P62820	Ras-related protein Rab-1A	RAB1A	-0.0509196	0.965321	0.805221	similar levels in both
	Q09666	Neuroblast differentiation-associated protein AHNAK	AHNAK	-0.0514339	0.964977	0.773861	similar levels in both
	Q3ZCQ8	Mitochondrial import inner membrane translocase subunit TIM50	TIMM50	-0.0515562	0.964895	0.879612	similar levels in both
	Q9BZF1;Q9H0X9	Oxysterol-binding protein-related protein 8	OSBPL8	-0.0518824	0.964677	0.8086	similar levels in both
	O75083	WD repeat-containing protein 1	WDR1	-0.0535893	0.963536	0.660192	similar levels in both
	Q9NZJ9	Diphosphoinositol polyphosphate phosphohydrolase 2	NUDT4	-0.0541615	0.963154	0.883035	similar levels in both
	O75962	Triple functional domain protein	TRIO	-0.0555397	0.962234	0.684384	similar levels in both
	O75695	Protein XRP2	RP2	-0.0566259	0.96151	0.659959	similar levels in both
	P13861	cAMP-dependent protein kinase type II-alpha regulatory subunit	PRKAR2A	-0.0589366	0.959971	0.674318	similar levels in both
	P61158;Q9P1U1;Q9C0K3	Actin-related protein 3	ACTR3	-0.0592703	0.959749	0.67468	similar levels in both
	Q96AJ9	Vesicle transport through interaction with t-SNAREs homolog 1A	VTI1A	-0.0639963	0.956611	0.898	similar levels in both
	Q15738	Sterol-4-alpha-carboxylate 3-dehydrogenase, decarboxylating	NSDHL	-0.0673928	0.954361	0.678434	similar levels in both
	Q9H267	Vacuolar protein sorting-associated protein 33B	VPS33B	-0.0700924	0.952577	0.934158	similar levels in both
	Q9Y3E0	Vesicle transport protein GOT1B	GOLT1B	-0.0720726	0.95127	0.880845	similar levels in both
	O00264	Membrane-associated progesterone receptor component 1	PGRMC1	-0.0728722	0.950743	0.838404	similar levels in both
	Q9H5Q4	Dimethyladenosine transferase 2, mitochondrial	TFB2M	-0.0737441	0.950169	0.841946	similar levels in both
	Q15019	Septin-2	2002-09-01	-0.076893	0.948097	0.619436	similar levels in both
	Q16527	Cysteine and glycine-rich protein 2	CSRP2	-0.0780897	0.947311	0.650485	similar levels in both
	P31947	14-3-3 protein sigma	SFN	-0.0807292	0.94558	0.850037	similar levels in both
	P22061	Protein-L-isoaspartate(D-aspartate) O-methyltransferase	PCMT1	-0.0812726	0.945224	0.665884	similar levels in both
	P31939	Bifunctional purine biosynthesis protein PURH;Phosphoribosylaminoimidazolecarboxamide formyltransferase;IMP cyclohydrolase	ATIC	-0.0824237	0.94447	0.542586	similar levels in both
	Q9Y2S6	Translation machinery-associated protein 7	TMA7	-0.0865609	0.941765	0.54137	similar levels in both
	Q7L1V2	Vacuolar fusion protein MON1 homolog B	MON1B	-0.0878022	0.940955	0.77626	similar levels in both
	O95881	Thioredoxin domain-containing protein 12	TXNDC12	-0.0881437	0.940732	0.653057	similar levels in both
	Q5T1Q4	Solute carrier family 35 member F1	SLC35F1	-0.0883413	0.940604	0.774015	similar levels in both
	P35612	Beta-adducin	ADD2	-0.0887493	0.940338	0.778325	similar levels in both
	Q7Z3J2	UPF0505 protein C16orf62	C16orf62	-0.0902706	0.939347	0.883888	similar levels in both
	P22033	Methylmalonyl-CoA mutase, mitochondrial	MUT	-0.0914585	0.938573	0.788824	similar levels in both
	Q99471	Prefoldin subunit 5	PFDN5	-0.091832	0.93833	0.681709	similar levels in both
	O00159	Unconventional myosin-Ic	MYO1C	-0.0926778	0.937781	0.41878	similar levels in both
	Q9UL26	Ras-related protein Rab-22A	RAB22A	-0.0934384	0.937286	0.583135	similar levels in both
	Q9NRG9	Aladin	AAAS	-0.0942213	0.936778	0.773909	similar levels in both
	P50570	Dynamin-2	DNM2	-0.0947777	0.936417	0.657054	similar levels in both
	Q9NR45	Sialic acid synthase	NANS	-0.0964057	0.93536	0.784059	similar levels in both
	Q7LBR1	Charged multivesicular body protein 1b	CHMP1B	-0.0982129	0.934189	0.668829	similar levels in both
	P50552	Vasodilator-stimulated phosphoprotein	VASP	-0.0982982	0.934134	0.388258	similar levels in both
	O15013	Rho guanine nucleotide exchange factor 10	ARHGEF10	-0.0984156	0.934058	0.77979	similar levels in both
	P62273	40S ribosomal protein S29	RPS29	-0.100778	0.93253	0.720557	similar levels in both
	P11172	Uridine 5-monophosphate synthase;Orotate phosphoribosyltransferase;Orotidine 5-phosphate decarboxylase	UMPS	-0.100915	0.932442	0.693803	similar levels in both
	Q13409	Cytoplasmic dynein 1 intermediate chain 2	DYNC1I2	-0.102153	0.931641	0.52262	similar levels in both
	Q13813	Spectrin alpha chain, non-erythrocytic 1	SPTAN1	-0.103475	0.930789	0.300686	similar levels in both
	Q15334	Lethal(2) giant larvae protein homolog 1	LLGL1	-0.104922	0.929855	0.392384	similar levels in both
	P68032;P62736;P63267	Actin, alpha cardiac muscle 1;Actin, aortic smooth muscle;Actin, gamma-enteric smooth muscle	ACTC1	-0.105996	0.929163	0.525509	similar levels in both
	Q9BY67	Cell adhesion molecule 1	CADM1	-0.108786	0.927368	0.692318	similar levels in both
	P63104	14-3-3 protein zeta/delta	YWHAZ	-0.10917	0.927121	0.383699	similar levels in both
	O75581	Low-density lipoprotein receptor-related protein 6	LRP6	-0.109766	0.926738	0.852104	similar levels in both
	Q9NXR1;Q9GZM8	Nuclear distribution protein nudE homolog 1;Nuclear distribution protein nudE-like 1	NDE1	-0.109865	0.926675	0.825734	similar levels in both
	Q6UW63	KDEL motif-containing protein 1	KDELC1	-0.110775	0.92609	1	similar levels in both
	Q9BZV1	UBX domain-containing protein 6	UBXN6	-0.110992	0.925951	0.729791	similar levels in both
	P35222	Catenin beta-1	CTNNB1	-0.111357	0.925717	0.520342	similar levels in both
	Q9Y6N7	Roundabout homolog 1	ROBO1	-0.112905	0.924724	0.804565	similar levels in both
	Q9BW60	Elongation of very long chain fatty acids protein 1	ELOVL1	-0.11419	0.923901	0.465209	similar levels in both
	O43813	LanC-like protein 1	LANCL1	-0.114586	0.923647	0.471044	similar levels in both
	Q8WUP2	Filamin-binding LIM protein 1	FBLIM1	-0.114837	0.923486	0.576117	similar levels in both
	Q5RI15	Cytochrome c oxidase protein 20 homolog	COX20	-0.11715	0.922007	0.818313	similar levels in both
	P46940	Ras GTPase-activating-like protein IQGAP1	IQGAP1	-0.118419	0.921197	0.295957	similar levels in both
	Q9NTK5	Obg-like ATPase 1	OLA1	-0.119604	0.92044	0.503024	similar levels in both
	Q9UPQ0	LIM and calponin homology domains-containing protein 1	LIMCH1	-0.119611	0.920436	0.519866	similar levels in both
	Q9Y371	Endophilin-B1	SH3GLB1	-0.120383	0.919943	0.581121	similar levels in both
	P61764	Syntaxin-binding protein 1	STXBP1	-0.120447	0.919903	0.604818	similar levels in both
	P62879	Guanine nucleotide-binding protein G(I)/G(S)/G(T) subunit beta-2	GNB2	-0.120967	0.919571	0.539145	similar levels in both
	P78417	Glutathione S-transferase omega-1	GSTO1	-0.121059	0.919512	0.381692	similar levels in both
	P21333	Filamin-A	FLNA	-0.121364	0.919318	0.211	similar levels in both
	Q5VUB5	Protein FAM171A1	FAM171A1	-0.124242	0.917486	0.700708	similar levels in both
	Q13442	28 kDa heat- and acid-stable phosphoprotein	PDAP1	-0.126246	0.916212	0.479603	similar levels in both
	Q9UNZ2	NSFL1 cofactor p47	NSFL1C	-0.127433	0.915459	0.458593	similar levels in both
	Q13043	Serine/threonine-protein kinase 4;Serine/threonine-protein kinase 4 37kDa subunit;Serine/threonine-protein kinase 4 18kDa subunit	STK4	-0.128462	0.914806	0.878515	similar levels in both
	O14974;O60237	Protein phosphatase 1 regulatory subunit 12A	PPP1R12A	-0.129094	0.914405	0.328859	similar levels in both
	P06730;A6NMX2	Eukaryotic translation initiation factor 4E	EIF4E	-0.129356	0.91424	0.689003	similar levels in both
	Q96II8	Leucine-rich repeat and calponin homology domain-containing protein 3	LRCH3	-0.129379	0.914225	0.722809	similar levels in both
	Q16881	Thioredoxin reductase 1, cytoplasmic	TXNRD1	-0.130417	0.913567	0.369126	similar levels in both
	Q9NWV4	UPF0587 protein C1orf123	C1orf123	-0.133465	0.911639	0.712761	similar levels in both
	P50148	Guanine nucleotide-binding protein G(q) subunit alpha	GNAQ	-0.137144	0.909318	0.451268	similar levels in both
	Q9GZU7;O15194	Carboxy-terminal domain RNA polymerase II polypeptide A small phosphatase 1	CTDSP1	-0.138118	0.908704	0.621539	similar levels in both
	O75146	Huntingtin-interacting protein 1-related protein	HIP1R	-0.14071	0.907073	0.442728	similar levels in both
	Q9H074	Polyadenylate-binding protein-interacting protein 1	PAIP1	-0.140804	0.907014	0.660067	similar levels in both
	Q08257	Quinone oxidoreductase	CRYZ	-0.140826	0.907	0.333792	similar levels in both
	P08708	40S ribosomal protein S17	RPS17	-0.142281	0.906085	0.392408	similar levels in both
	Q06136	3-ketodihydrosphingosine reductase	KDSR	-0.144439	0.904731	0.375835	similar levels in both
	Q01082	Spectrin beta chain, non-erythrocytic 1	SPTBN1	-0.144502	0.904692	0.163521	similar levels in both
	Q12983	BCL2/adenovirus E1B 19 kDa protein-interacting protein 3	BNIP3	-0.148959	0.901901	0.263715	similar levels in both
	P25685	DnaJ homolog subfamily B member 1	DNAJB1	-0.149763	0.901399	0.353316	similar levels in both
	P35268	60S ribosomal protein L22	RPL22	-0.152443	0.899725	0.412732	similar levels in both
	P62280	40S ribosomal protein S11	RPS11	-0.153019	0.899366	0.455856	similar levels in both
	P62873	Guanine nucleotide-binding protein G(I)/G(S)/G(T) subunit beta-1	GNB1	-0.153639	0.89898	0.111136	similar levels in both
	P61587	Rho-related GTP-binding protein RhoE	RND3	-0.153794	0.898883	0.452014	similar levels in both
	Q15369	Transcription elongation factor B polypeptide 1	TCEB1	-0.154278	0.898582	0.620794	similar levels in both
	Q9Y5P6	Mannose-1-phosphate guanyltransferase beta	GMPPB	-0.155017	0.898122	0.213794	similar levels in both
	P31946	14-3-3 protein beta/alpha;14-3-3 protein beta/alpha, N-terminally processed	YWHAB	-0.15972	0.895199	0.269768	similar levels in both
	Q15181	Inorganic pyrophosphatase	PPA1	-0.160467	0.894735	0.423063	similar levels in both
	Q9Y4P3	Transducin beta-like protein 2	TBL2	-0.160826	0.894513	0.743816	similar levels in both
	O43681	ATPase ASNA1	ASNA1	-0.162663	0.893375	0.391216	similar levels in both
	P51114	Fragile X mental retardation syndrome-related protein 1	FXR1	-0.163679	0.892746	0.722351	similar levels in both
	Q15257	Serine/threonine-protein phosphatase 2A activator	PPP2R4	-0.164339	0.892337	0.626063	similar levels in both
	P36639	7,8-dihydro-8-oxoguanine triphosphatase	NUDT1	-0.166284	0.891135	0.650187	similar levels in both
	Q15836;P23763	Vesicle-associated membrane protein 3	VAMP3	-0.166478	0.891015	0.296617	similar levels in both
	P13987	CD59 glycoprotein	CD59	-0.16648	0.891014	0.108565	similar levels in both
	P23458;O60674	Tyrosine-protein kinase JAK1	JAK1	-0.167457	0.890411	0.492901	similar levels in both
	O75884	Putative hydrolase RBBP9	RBBP9	-0.171533	0.887899	0.746426	similar levels in both
	P55036	26S proteasome non-ATPase regulatory subunit 4	PSMD4	-0.171812	0.887727	0.162398	similar levels in both
	Q14232	Translation initiation factor eIF-2B subunit alpha	EIF2B1	-0.172233	0.887468	0.406391	similar levels in both
	Q9NS69	Mitochondrial import receptor subunit TOM22 homolog	TOMM22	-0.1769	0.884602	0.741406	similar levels in both
	Q6ZSR9	Uncharacterized protein FLJ45252	FLJ45252	-0.177658	0.884137	0.376104	similar levels in both
	Q15119	[Pyruvate dehydrogenase (acetyl-transferring)] kinase isozyme 2, mitochondrial	PDK2	-0.178495	0.883624	1	similar levels in both
	O00483	Cytochrome c oxidase subunit NDUFA4	NDUFA4	-0.178582	0.883571	0.463074	similar levels in both
	Q70E73;Q7Z5R6	Ras-associated and pleckstrin homology domains-containing protein 1	RAPH1	-0.179886	0.882773	0.195914	similar levels in both
	P61960	Ubiquitin-fold modifier 1	UFM1	-0.183543	0.880538	0.502839	similar levels in both
	Q96T76	MMS19 nucleotide excision repair protein homolog	MMS19	-0.183805	0.880378	0.390437	similar levels in both
	Q9H4E5	Rho-related GTP-binding protein RhoJ	RHOJ	-0.183837	0.880358	0.636206	similar levels in both
	Q4G0N4	NAD kinase 2, mitochondrial	NADK2	-0.186094	0.878982	0.831215	similar levels in both
	P48651	Phosphatidylserine synthase 1	PTDSS1	-0.187501	0.878125	0.489261	similar levels in both
	Q9UIW2	Plexin-A1	PLXNA1	-0.18775	0.877974	0.207797	similar levels in both
	Q9H4M9	EH domain-containing protein 1	EHD1	-0.191123	0.875923	0.317803	similar levels in both
	O14907	Tax1-binding protein 3	TAX1BP3	-0.191747	0.875545	0.505389	similar levels in both
	P25787	Proteasome subunit alpha type-2	PSMA2	-0.191888	0.875459	0.544741	similar levels in both
	P68400;Q8NEV1	Casein kinase II subunit alpha;Casein kinase II subunit alpha 3	CSNK2A1	-0.192651	0.874996	0.530211	similar levels in both
	O75251	NADH dehydrogenase [ubiquinone] iron-sulfur protein 7, mitochondrial	NDUFS7	-0.196187	0.872855	0.801764	similar levels in both
	Q15631	Translin	TSN	-0.197155	0.872269	0.478617	similar levels in both
	Q15118	[Pyruvate dehydrogenase (acetyl-transferring)] kinase isozyme 1, mitochondrial	PDK1	-0.197203	0.87224	0.532672	similar levels in both
	Q8NBU5	ATPase family AAA domain-containing protein 1	ATAD1	-0.197355	0.872148	0.550631	similar levels in both
	Q9GZZ9	Ubiquitin-like modifier-activating enzyme 5	UBA5	-0.197981	0.87177	0.747817	similar levels in both
	Q15691;Q15555	Microtubule-associated protein RP/EB family member 1	MAPRE1	-0.198183	0.871648	0.192503	similar levels in both
	P50895	Basal cell adhesion molecule	BCAM	-0.198964	0.871176	0.109546	similar levels in both
	Q9UN37	Vacuolar protein sorting-associated protein 4A	VPS4A	-0.199253	0.871001	0.179099	similar levels in both
	P55263	Adenosine kinase	ADK	-0.199594	0.870796	0.360577	similar levels in both
	P07737;CON__sw|P02584_CONT|CONT_P02584	Profilin-1	PFN1	-0.199761	0.870695	0.087557	similar levels in both
	Q8IYD1	Eukaryotic peptide chain release factor GTP-binding subunit ERF3B	GSPT2	-0.200386	0.870318	0.529293	similar levels in both
	O95721	Synaptosomal-associated protein 29	SNAP29	-0.20289	0.868808	0.426708	similar levels in both
	P18621	60S ribosomal protein L17	RPL17	-0.205837	0.867036	0.477533	similar levels in both
	Q96JJ3	Engulfment and cell motility protein 2	ELMO2	-0.206269	0.866776	0.208667	similar levels in both
	Q13144	Translation initiation factor eIF-2B subunit epsilon	EIF2B5	-0.20913	0.865059	0.356721	similar levels in both
	O14925;Q5SRD1	Mitochondrial import inner membrane translocase subunit Tim23;Putative mitochondrial import inner membrane translocase subunit Tim23B	TIMM23	-0.209773	0.864673	0.669541	similar levels in both
	P07948;P08631	Tyrosine-protein kinase Lyn;Tyrosine-protein kinase HCK	LYN	-0.214822	0.861653	0.39848	similar levels in both
	Q10469	Alpha-1,6-mannosyl-glycoprotein 2-beta-N-acetylglucosaminyltransferase	MGAT2	-0.215466	0.861268	0.140057	similar levels in both
	P30050	60S ribosomal protein L12	RPL12	-0.215589	0.861194	0.148182	similar levels in both
	P62140	Serine/threonine-protein phosphatase PP1-beta catalytic subunit	PPP1CB	-0.217642	0.85997	0.401413	similar levels in both
	Q15057	Arf-GAP with coiled-coil, ANK repeat and PH domain-containing protein 2	ACAP2	-0.217773	0.859891	0.620779	similar levels in both
	Q9ULI3	Protein HEG homolog 1	HEG1	-0.218037	0.859734	0.429984	similar levels in both
	Q8TEA8	D-tyrosyl-tRNA(Tyr) deacylase 1	DTD1	-0.218589	0.859406	0.774834	similar levels in both
	P35241	Radixin	RDX	-0.218821	0.859267	0.12304	similar levels in both
	Q9Y4F1	FERM, RhoGEF and pleckstrin domain-containing protein 1	FARP1	-0.219324	0.858968	0.37844	similar levels in both
	P20042	Eukaryotic translation initiation factor 2 subunit 2	EIF2S2	-0.221097	0.857913	0.219386	similar levels in both
	O43402	ER membrane protein complex subunit 8	EMC8	-0.221335	0.857771	0.397634	similar levels in both
	Q9NSD9	Phenylalanine--tRNA ligase beta subunit	FARSB	-0.224533	0.855872	0.313284	similar levels in both
	Q8TBX8	Phosphatidylinositol 5-phosphate 4-kinase type-2 gamma	PIP4K2C	-0.224857	0.85568	0.289399	similar levels in both
	Q9Y613	FH1/FH2 domain-containing protein 1	FHOD1	-0.225221	0.855464	0.529944	similar levels in both
	Q96RR1	Twinkle protein, mitochondrial	PEO1	-0.225944	0.855036	0.528737	similar levels in both
	Q9Y263	Phospholipase A-2-activating protein	PLAA	-0.228218	0.853689	0.440663	similar levels in both
	Q96RS6	NudC domain-containing protein 1	NUDCD1	-0.228798	0.853346	0.688804	similar levels in both
	P52565	Rho GDP-dissociation inhibitor 1	ARHGDIA	-0.229256	0.853075	0.104265	similar levels in both
	Q9H444;Q96CF2	Charged multivesicular body protein 4b	CHMP4B	-0.231567	0.851709	0.123365	similar levels in both
	Q5T0N5	Formin-binding protein 1-like	FNBP1L	-0.231895	0.851516	0.0679646	similar levels in both
	Q9HCP0	Casein kinase I isoform gamma-1	CSNK1G1	-0.232689	0.851047	0.383055	similar levels in both
	P09493	Tropomyosin alpha-1 chain	TPM1	-0.233942	0.850308	0.448131	similar levels in both
	P61225	Ras-related protein Rap-2b	RAP2B	-0.234241	0.850132	0.458337	similar levels in both
	P63261	Actin, cytoplasmic 2;Actin, cytoplasmic 2, N-terminally processed	ACTG1	-0.235381	0.849461	0.015375	similar levels in both
	Q99653	Calcineurin B homologous protein 1	CHP1	-0.236205	0.848976	0.431919	similar levels in both
	P10768	S-formylglutathione hydrolase	ESD	-0.238567	0.847587	0.167106	similar levels in both
	Q92747	Actin-related protein 2/3 complex subunit 1A	ARPC1A	-0.240973	0.846175	0.0388072	similar levels in both
	P98082	Disabled homolog 2	DAB2	-0.24115	0.846071	0.51822	similar levels in both
	Q96S66	Chloride channel CLIC-like protein 1	CLCC1	-0.242309	0.845391	1	similar levels in both
	P51659	Peroxisomal multifunctional enzyme type 2;(3R)-hydroxyacyl-CoA dehydrogenase;Enoyl-CoA hydratase 2	HSD17B4	-0.243524	0.844679	0.0403616	similar levels in both
	Q9BVA1	Tubulin beta-2B chain	TUBB2B	-0.244098	0.844343	0.417076	similar levels in both
	Q16531	DNA damage-binding protein 1	DDB1	-0.244888	0.843882	0.394173	similar levels in both
	Q8TCT8	Signal peptide peptidase-like 2A	SPPL2A	-0.245485	0.843532	0.0910494	similar levels in both
	P62753	40S ribosomal protein S6	RPS6	-0.246595	0.842883	0.167268	similar levels in both
	Q9NUQ9	Protein FAM49B	FAM49B	-0.248058	0.842029	0.133833	similar levels in both
	Q7Z2W4;Q9H0J9	Zinc finger CCCH-type antiviral protein 1	ZC3HAV1	-0.250356	0.840689	0.366339	similar levels in both
	Q99613;B5ME19	Eukaryotic translation initiation factor 3 subunit C;Eukaryotic translation initiation factor 3 subunit C-like protein	EIF3C	-0.251957	0.839757	0.134263	similar levels in both
	Q9Y3P9;B7ZAP0	Rab GTPase-activating protein 1	RABGAP1	-0.253159	0.839057	0.538352	similar levels in both
	Q10472;Q8IUC8	Polypeptide N-acetylgalactosaminyltransferase 1;Polypeptide N-acetylgalactosaminyltransferase 1 soluble form	GALNT1	-0.257015	0.836818	0.0944083	similar levels in both
	P34932	Heat shock 70 kDa protein 4	HSPA4	-0.257084	0.836778	0.0697662	similar levels in both
	Q96I59	Probable asparagine--tRNA ligase, mitochondrial	NARS2	-0.257291	0.836657	0.734511	similar levels in both
	P61353	60S ribosomal protein L27	RPL27	-0.259227	0.835536	0.043543	similar levels in both
	P08670;P17661	Vimentin	VIM	-0.261583	0.834172	0.041854	similar levels in both
	Q15370	Transcription elongation factor B polypeptide 2	TCEB2	-0.263047	0.833326	0.116352	similar levels in both
	P29323	Ephrin type-B receptor 2	EPHB2	-0.263416	0.833113	0.37192	similar levels in both
	P30085	UMP-CMP kinase	CMPK1	-0.263975	0.83279	0.375032	similar levels in both
	Q587I9	Vesicle transport protein SFT2C	SFT2D3	-0.264256	0.832628	0.138367	similar levels in both
	Q9H832	Ubiquitin-conjugating enzyme E2 Z	UBE2Z	-0.266262	0.831471	0.489277	similar levels in both
	Q96EY5	Multivesicular body subunit 12A	MVB12A	-0.266631	0.831258	0.269463	similar levels in both
	Q9Y570	Protein phosphatase methylesterase 1	PPME1	-0.266687	0.831226	0.582339	similar levels in both
	P57088	Transmembrane protein 33	TMEM33	-0.266966	0.831066	0.300867	similar levels in both
	P47914	60S ribosomal protein L29	RPL29	-0.267556	0.830726	0.12142	similar levels in both
	Q04760	Lactoylglutathione lyase	GLO1	-0.268364	0.83026	0.0939118	similar levels in both
	Q6PD74	Alpha- and gamma-adaptin-binding protein p34	AAGAB	-0.268795	0.830013	0.3433	similar levels in both
	P62491;P57735	Ras-related protein Rab-11A	RAB11A	-0.270687	0.828925	0.76144	similar levels in both
	Q9UL25	Ras-related protein Rab-21	RAB21	-0.271154	0.828656	0.12115	similar levels in both
	Q14651	Plastin-1	PLS1	-0.272717	0.827759	0.387612	similar levels in both
	P18124	60S ribosomal protein L7	RPL7	-0.274136	0.826945	0.0439328	similar levels in both
	Q07020	60S ribosomal protein L18	RPL18	-0.275284	0.826288	0.164568	similar levels in both
	Q16576;Q09028	Histone-binding protein RBBP7;Histone-binding protein RBBP4	RBBP7	-0.275453	0.826191	0.614799	similar levels in both
	P62750	60S ribosomal protein L23a	RPL23A	-0.276049	0.82585	0.0876505	similar levels in both
	Q7KZI7;Q96L34	Serine/threonine-protein kinase MARK2	MARK2	-0.276722	0.825464	0.0854495	similar levels in both
	P56377	AP-1 complex subunit sigma-2	AP1S2	-0.277446	0.82505	0.144016	similar levels in both
	P46777	60S ribosomal protein L5	RPL5	-0.277876	0.824804	0.0343551	similar levels in both
	O14966	Ras-related protein Rab-7L1	RAB29	-0.277981	0.824744	0.402304	similar levels in both
	P62913	60S ribosomal protein L11	RPL11	-0.278025	0.824719	0.0257372	similar levels in both
	P60866	40S ribosomal protein S20	RPS20	-0.278478	0.82446	0.0218624	similar levels in both
	P62847	40S ribosomal protein S24	RPS24	-0.278776	0.82429	0.0269485	similar levels in both
	P61803	Dolichyl-diphosphooligosaccharide--protein glycosyltransferase subunit DAD1	DAD1	-0.279785	0.823714	0.357115	similar levels in both
	Q92538	Golgi-specific brefeldin A-resistance guanine nucleotide exchange factor 1	GBF1	-0.280278	0.823432	0.649569	similar levels in both
	Q9BQ52	Zinc phosphodiesterase ELAC protein 2	ELAC2	-0.281243	0.822882	0.511457	similar levels in both
	Q8TBZ3	WD repeat-containing protein 20	WDR20	-0.282475	0.822179	0.577838	similar levels in both
	O14494	Lipid phosphate phosphohydrolase 1	PPAP2A	-0.285973	0.820188	0.314669	similar levels in both
	Q9H0A8	COMM domain-containing protein 4	COMMD4	-0.286741	0.819752	0.430334	similar levels in both
	Q15139;Q9BZL6;O94806	Serine/threonine-protein kinase D1;Serine/threonine-protein kinase D2;Serine/threonine-protein kinase D3	PRKD1	-0.286931	0.819644	0.30106	similar levels in both
	P60903	Protein S100-A10	S100A10	-0.286933	0.819643	0.0928409	similar levels in both
	O43633	Charged multivesicular body protein 2a	CHMP2A	-0.2884	0.818809	0.0803563	similar levels in both
	Q12792	Twinfilin-1	TWF1	-0.288922	0.818513	0.237742	similar levels in both
	Q06124	Tyrosine-protein phosphatase non-receptor type 11	PTPN11	-0.290374	0.81769	0.290591	similar levels in both
	Q96FQ6	Protein S100-A16	S100A16	-0.291097	0.81728	0.175356	similar levels in both
	O60637	Tetraspanin-3	TSPAN3	-0.292272	0.816615	0.57524	similar levels in both
	Q9NR46	Endophilin-B2	SH3GLB2	-0.296854	0.814025	0.453618	similar levels in both
	Q86W92;Q8ND30	Liprin-beta-1	PPFIBP1	-0.296884	0.814009	0.0963513	similar levels in both
	O95352	Ubiquitin-like modifier-activating enzyme ATG7	ATG7	-0.298577	0.813054	0.0417398	similar levels in both
	P63218	Guanine nucleotide-binding protein G(I)/G(S)/G(O) subunit gamma-5	GNG5	-0.302121	0.811059	0.517404	similar levels in both
	Q8IZ83	Aldehyde dehydrogenase family 16 member A1	ALDH16A1	-0.303482	0.810294	0.270475	similar levels in both
	P62861	40S ribosomal protein S30	FAU	-0.304463	0.809744	0.0136271	similar levels in both
	P57772	Selenocysteine-specific elongation factor	EEFSEC	-0.305962	0.808902	0.565128	similar levels in both
	P62424	60S ribosomal protein L7a	RPL7A	-0.307042	0.808298	0.0410936	similar levels in both
	Q9ULH1	Arf-GAP with SH3 domain, ANK repeat and PH domain-containing protein 1	ASAP1	-0.307366	0.808116	0.71068	similar levels in both
	P48556	26S proteasome non-ATPase regulatory subunit 8	PSMD8	-0.308975	0.807215	0.246057	similar levels in both
	Q14669	E3 ubiquitin-protein ligase TRIP12	TRIP12	-0.310763	0.806215	0.327157	similar levels in both
	Q6P3W7	SCY1-like protein 2	SCYL2	-0.311592	0.805752	0.635033	similar levels in both
	P47897	Glutamine--tRNA ligase	QARS	-0.312657	0.805157	0.0342118	similar levels in both
	Q5MNZ6	WD repeat domain phosphoinositide-interacting protein 3	WDR45B	-0.312813	0.805071	0.128073	similar levels in both
	Q9UNE7	E3 ubiquitin-protein ligase CHIP	STUB1	-0.313149	0.804883	0.11156	similar levels in both
	P62910	60S ribosomal protein L32	RPL32	-0.313459	0.80471	0.0670276	similar levels in both
	P62906	60S ribosomal protein L10a	RPL10A	-0.313697	0.804578	0.0378576	similar levels in both
	P14868	Aspartate--tRNA ligase, cytoplasmic	DARS	-0.314703	0.804016	0.0138608	similar levels in both
	Q13131;P54646	5-AMP-activated protein kinase catalytic subunit alpha-1	PRKAA1	-0.314804	0.80396	0.245963	similar levels in both
	O75326	Semaphorin-7A	SEMA7A	-0.315881	0.80336	0.0912531	similar levels in both
	Q14CX7	N-alpha-acetyltransferase 25, NatB auxiliary subunit	NAA25	-0.317028	0.802722	0.384188	similar levels in both
	P12814	Alpha-actinin-1	ACTN1	-0.317609	0.802399	0.00806505	similar levels in both
	P40429;Q6NVV1	60S ribosomal protein L13a	RPL13A	-0.318965	0.801645	0.0275745	similar levels in both
	P48739	Phosphatidylinositol transfer protein beta isoform	PITPNB	-0.322011	0.799954	0.186697	similar levels in both
	Q9BW72	HIG1 domain family member 2A, mitochondrial	HIGD2A	-0.32286	0.799484	0.458099	similar levels in both
	Q9UHB4	NADPH-dependent diflavin oxidoreductase 1	NDOR1	-0.322906	0.799458	0.0400866	similar levels in both
	Q6FI81	Anamorsin	CIAPIN1	-0.324424	0.798617	0.399847	similar levels in both
	Q9UNF1;Q9Y5V3;Q12816	Melanoma-associated antigen D2	MAGED2	-0.325477	0.798034	0.456736	similar levels in both
	Q9NZ42	Gamma-secretase subunit PEN-2	PSENEN	-0.326278	0.797591	0.113553	similar levels in both
	Q96PD2	Discoidin, CUB and LCCL domain-containing protein 2	DCBLD2	-0.326709	0.797353	0.0826102	similar levels in both
	O15127	Secretory carrier-associated membrane protein 2	SCAMP2	-0.330007	0.795532	0.0906716	similar levels in both
	P50502;Q8NFI4;Q8IZP2	Hsc70-interacting protein;Putative protein FAM10A5;Putative protein FAM10A4	ST13	-0.332909	0.793934	0.13706	similar levels in both
	Q99961;Q99962	Endophilin-A2	SH3GL1	-0.333126	0.793815	0.239608	similar levels in both
	O76031	ATP-dependent Clp protease ATP-binding subunit clpX-like, mitochondrial	CLPX	-0.333454	0.793634	0.547872	similar levels in both
	P46779	60S ribosomal protein L28	RPL28	-0.33389	0.793394	0.011157	similar levels in both
	Q9H3K6	BolA-like protein 2	BOLA2	-0.334875	0.792853	0.360535	similar levels in both
	Q8TD16	Protein bicaudal D homolog 2	BICD2	-0.334962	0.792805	0.139208	similar levels in both
	Q7Z6Z7	E3 ubiquitin-protein ligase HUWE1	HUWE1	-0.335312	0.792613	0.159502	similar levels in both
	P49593	Protein phosphatase 1F	PPM1F	-0.336356	0.792039	0.580738	similar levels in both
	Q9UBI6	Guanine nucleotide-binding protein G(I)/G(S)/G(O) subunit gamma-12	GNG12	-0.336357	0.792039	0.0586398	similar levels in both
	P10114	Ras-related protein Rap-2a	RAP2A	-0.337001	0.791686	0.249214	similar levels in both
	Q96SB3	Neurabin-2	PPP1R9B	-0.337047	0.79166	0.486116	similar levels in both
	O14579	Coatomer subunit epsilon	COPE	-0.337515	0.791403	0.547908	similar levels in both
	Q9NXR7	BRCA1-A complex subunit BRE	BRE	-0.337946	0.791167	0.663141	similar levels in both
	P39019	40S ribosomal protein S19	RPS19	-0.340821	0.789592	0.0615017	similar levels in both
	Q9H8M5	Metal transporter CNNM2	CNNM2	-0.340996	0.789496	0.614502	similar levels in both
	P49773	Histidine triad nucleotide-binding protein 1	HINT1	-0.341897	0.789003	0.104988	similar levels in both
	Q92520	Protein FAM3C	FAM3C	-0.342089	0.788898	0.0578735	similar levels in both
	O43493	Trans-Golgi network integral membrane protein 2	TGOLN2	-0.343456	0.788151	0.0254743	similar levels in both
	Q9NYY8	FAST kinase domain-containing protein 2	FASTKD2	-0.343644	0.788048	0.302093	similar levels in both
	Q13045	Protein flightless-1 homolog	FLII	-0.346647	0.78641	0.0716168	similar levels in both
	P49757	Protein numb homolog	NUMB	-0.346932	0.786255	0.229783	similar levels in both
	P35611	Alpha-adducin	ADD1	-0.346988	0.786224	0.217565	similar levels in both
	Q9Y639	Neuroplastin	NPTN	-0.347352	0.786026	0.0447907	similar levels in both
	P17066;P48741	Heat shock 70 kDa protein 6;Putative heat shock 70 kDa protein 7	HSPA6	-0.348124	0.785605	0.0852853	similar levels in both
	Q8NBF2	NHL repeat-containing protein 2	NHLRC2	-0.348318	0.785499	0.0176924	similar levels in both
	P63000;P60763	Ras-related C3 botulinum toxin substrate 1;Ras-related C3 botulinum toxin substrate 3	RAC1	-0.348558	0.785368	0.0051892	similar levels in both
	P46778	60S ribosomal protein L21	RPL21	-0.348627	0.785331	0.00669801	similar levels in both
	Q86VX9	Vacuolar fusion protein MON1 homolog A	MON1A	-0.350071	0.784545	0.212974	similar levels in both
	Q08945	FACT complex subunit SSRP1	SSRP1	-0.350088	0.784536	0.018917	similar levels in both
	Q5T0F9	Coiled-coil and C2 domain-containing protein 1B	CC2D1B	-0.350323	0.784408	0.24914	similar levels in both
	Q9UHB9	Signal recognition particle subunit SRP68	SRP68	-0.352373	0.783295	0.621266	similar levels in both
	P48730;P49674	Casein kinase I isoform delta;Casein kinase I isoform epsilon	CSNK1D	-0.35248	0.783236	1	similar levels in both
	Q9HD42	Charged multivesicular body protein 1a	CHMP1A	-0.352745	0.783093	0.48453	similar levels in both
	P62241	40S ribosomal protein S8	RPS8	-0.352781	0.783073	0.00235042	similar levels in both
	Q9Y6I3	Epsin-1	EPN1	-0.352816	0.783054	0.140052	similar levels in both
	Q969Z0	Protein TBRG4	TBRG4	-0.353706	0.782571	0.380503	similar levels in both
	O60443	Non-syndromic hearing impairment protein 5	DFNA5	-0.355828	0.781421	0.36498	similar levels in both
	P43490	Nicotinamide phosphoribosyltransferase	NAMPT	-0.356258	0.781188	0.133249	similar levels in both
	P62701	40S ribosomal protein S4, X isoform	RPS4X	-0.356434	0.781093	0.0117981	similar levels in both
	P62258	14-3-3 protein epsilon	YWHAE	-0.35829	0.780088	0.0326821	similar levels in both
	P0DMV9;P0DMV8	Heat shock 70 kDa protein 1B;Heat shock 70 kDa protein 1A	HSPA1B	-0.359306	0.77954	0.158965	similar levels in both
	Q92625	Ankyrin repeat and SAM domain-containing protein 1A	ANKS1A	-0.360933	0.778661	0.54703	similar levels in both
	P15880	40S ribosomal protein S2	RPS2	-0.361622	0.778289	0.0317109	similar levels in both
	Q9HAC8	Ubiquitin domain-containing protein 1	UBTD1	-0.361756	0.778217	0.0349684	similar levels in both
	Q9H300	Presenilins-associated rhomboid-like protein, mitochondrial;P-beta	PARL	-0.363483	0.777286	0.222231	similar levels in both
	P20138	Myeloid cell surface antigen CD33	CD33	-0.363611	0.777217	0.0855103	similar levels in both
	O14495	Lipid phosphate phosphohydrolase 3	PPAP2B	-0.363695	0.777172	0.188216	similar levels in both
	P18077	60S ribosomal protein L35a	RPL35A	-0.364969	0.776486	0.0824461	similar levels in both
	O43765	Small glutamine-rich tetratricopeptide repeat-containing protein alpha	SGTA	-0.365656	0.776116	0.184276	similar levels in both
	A5YKK6	CCR4-NOT transcription complex subunit 1	CNOT1	-0.367706	0.775014	0.393408	similar levels in both
	P52594	Arf-GAP domain and FG repeat-containing protein 1	AGFG1	-0.367833	0.774946	0.174865	similar levels in both
	O60645	Exocyst complex component 3	EXOC3	-0.367889	0.774916	0.0311705	similar levels in both
	P62899	60S ribosomal protein L31	RPL31	-0.369611	0.773991	0.047183	similar levels in both
	P62249	40S ribosomal protein S16	RPS16	-0.370729	0.773391	0.0577366	similar levels in both
	Q9BXR0	Queuine tRNA-ribosyltransferase	QTRT1	-0.370946	0.773275	0.382866	similar levels in both
	Q9NZ53	Podocalyxin-like protein 2	PODXL2	-0.371863	0.772784	0.56854	similar levels in both
	O15372	Eukaryotic translation initiation factor 3 subunit H	EIF3H	-0.37198	0.772722	0.165669	similar levels in both
	O95163	Elongator complex protein 1	IKBKAP	-0.37313	0.772106	0.310854	similar levels in both
	Q9BZG1	Ras-related protein Rab-34	RAB34	-0.373668	0.771817	0.0168572	similar levels in both
	P09972	Fructose-bisphosphate aldolase C	ALDOC	-0.375135	0.771033	0.00322794	similar levels in both
	P21359	Neurofibromin;Neurofibromin truncated	NF1	-0.376026	0.770557	0.0510574	similar levels in both
	P49207	60S ribosomal protein L34	RPL34	-0.381089	0.767858	0.152558	similar levels in both
	P63208	S-phase kinase-associated protein 1	SKP1	-0.381633	0.767568	0.318136	similar levels in both
	P46108	Adapter molecule crk	CRK	-0.382258	0.767236	0.12727	similar levels in both
	O14618	Copper chaperone for superoxide dismutase	CCS	-0.382287	0.76722	0.114158	similar levels in both
	O95562	Vesicle transport protein SFT2B	SFT2D2	-0.38555	0.765487	0.117774	similar levels in both
	Q99805	Transmembrane 9 superfamily member 2	TM9SF2	-0.38632	0.765079	0.0189339	similar levels in both
	P63241;Q6IS14;Q9GZV4	Eukaryotic translation initiation factor 5A-1;Eukaryotic translation initiation factor 5A-1-like	EIF5A	-0.387169	0.764629	0.106264	similar levels in both
	Q9Y281	Cofilin-2	CFL2	-0.390427	0.762904	0.0508522	similar levels in both
	Q08AM6	Protein VAC14 homolog	VAC14	-0.390871	0.762669	0.467902	similar levels in both
	P43363	Melanoma-associated antigen 10	MAGEA10	-0.391297	0.762444	0.117247	similar levels in both
	Q9Y696;O15247;Q9NZA1;Q96NY7	Chloride intracellular channel protein 4	CLIC4	-0.391988	0.762079	0.00354473	similar levels in both
	P62829	60S ribosomal protein L23	RPL23	-0.394435	0.760787	0.0367145	similar levels in both
	Q9H201	Epsin-3	EPN3	-0.394538	0.760733	0.44237	similar levels in both
	P63173	60S ribosomal protein L38	RPL38	-0.395055	0.76046	0.0101652	similar levels in both
	P52306	Rap1 GTPase-GDP dissociation stimulator 1	RAP1GDS1	-0.395316	0.760323	0.066976	similar levels in both
	Q9BWQ6	Protein YIPF2	YIPF2	-0.395889	0.760021	0.0264652	similar levels in both
	Q9HAS0	Protein Njmu-R1	C17orf75	-0.398598	0.758595	0.0273328	similar levels in both
	P60953	Cell division control protein 42 homolog	CDC42	-0.400026	0.757845	0.0355804	similar levels in both
	Q99436	Proteasome subunit beta type-7	PSMB7	-0.402376	0.756611	0.00783357	similar levels in both
	P63220	40S ribosomal protein S21	RPS21	-0.402623	0.756481	0.0299302	similar levels in both
	P83731	60S ribosomal protein L24	RPL24	-0.403908	0.755808	0.00667402	similar levels in both
	Q9Y316	Protein MEMO1	MEMO1	-0.405635	0.754904	0.117712	similar levels in both
	Q15437	Protein transport protein Sec23B	SEC23B	-0.406287	0.754563	0.030979	similar levels in both
	O15063	Uncharacterized protein KIAA0355	KIAA0355	-0.40688	0.754253	0.202793	similar levels in both
	P27635;Q96L21	60S ribosomal protein L10	RPL10	-0.407494	0.753932	0.00342422	similar levels in both
	P46776	60S ribosomal protein L27a	RPL27A	-0.408616	0.753346	0.00390016	similar levels in both
	O00303	Eukaryotic translation initiation factor 3 subunit F	EIF3F	-0.408981	0.753155	0.201326	similar levels in both
	Q05209	Tyrosine-protein phosphatase non-receptor type 12	PTPN12	-0.411721	0.751726	0.207353	similar levels in both
	Q93096	Protein tyrosine phosphatase type IVA 1	PTP4A1	-0.411924	0.75162	0.39263	similar levels in both
	O75879	Glutamyl-tRNA(Gln) amidotransferase subunit B, mitochondrial	GATB	-0.411996	0.751583	1	similar levels in both
	P49448	Glutamate dehydrogenase 2, mitochondrial	GLUD2	-0.413682	0.750705	0.0733853	similar levels in both
	Q86VV8	Rotatin	RTTN	-0.413939	0.750571	0.0290726	similar levels in both
	P08648	Integrin alpha-5;Integrin alpha-5 heavy chain;Integrin alpha-5 light chain	ITGA5	-0.41403	0.750524	0.00477333	similar levels in both
	P62318	Small nuclear ribonucleoprotein Sm D3	SNRPD3	-0.414298	0.750384	0.197778	similar levels in both
	Q02252	Methylmalonate-semialdehyde dehydrogenase [acylating], mitochondrial	ALDH6A1	-0.414327	0.750369	0.409169	similar levels in both
	Q59GN2;P62891	Putative 60S ribosomal protein L39-like 5;60S ribosomal protein L39	RPL39P5	-0.415661	0.749676	0.544106	similar levels in both
	Q6NTF9	Rhomboid domain-containing protein 2	RHBDD2	-0.416363	0.749311	0.402384	similar levels in both
	Q96C19;Q9BUP0	EF-hand domain-containing protein D2	EFHD2	-0.420512	0.747159	0.0252991	similar levels in both
	Q9H8S9;Q7L9L4	MOB kinase activator 1A;MOB kinase activator 1B	MOB1A	-0.423728	0.745496	0.222243	similar levels in both
	Q7L5N1	COP9 signalosome complex subunit 6	COPS6	-0.424558	0.745067	0.0367019	similar levels in both
	Q8NC51	Plasminogen activator inhibitor 1 RNA-binding protein	SERBP1	-0.426246	0.744196	0.0177454	similar levels in both
	P68371	Tubulin beta-4B chain	TUBB4B	-0.427297	0.743654	0.0121159	similar levels in both
	P09874	Poly [ADP-ribose] polymerase 1	PARP1	-0.428203	0.743187	0.0533533	similar levels in both
	Q9Y241;A8MV81	HIG1 domain family member 1A, mitochondrial	HIGD1A	-0.428979	0.742787	0.267739	similar levels in both
	P61254;Q9UNX3	60S ribosomal protein L26;60S ribosomal protein L26-like 1	RPL26	-0.430827	0.741837	0.00246803	similar levels in both
	P08069	Insulin-like growth factor 1 receptor;Insulin-like growth factor 1 receptor alpha chain;Insulin-like growth factor 1 receptor beta chain	IGF1R	-0.433938	0.740239	0.263528	similar levels in both
	Q9Y3F4	Serine-threonine kinase receptor-associated protein	STRAP	-0.435063	0.739661	0.0179498	similar levels in both
	Q9BPZ7	Target of rapamycin complex 2 subunit MAPKAP1	MAPKAP1	-0.437276	0.738528	0.249589	similar levels in both
	P05386	60S acidic ribosomal protein P1	RPLP1	-0.437454	0.738437	0.233035	similar levels in both
	O14936	Peripheral plasma membrane protein CASK	CASK	-0.439264	0.737511	0.00500595	similar levels in both
	Q9NR50	Translation initiation factor eIF-2B subunit gamma	EIF2B3	-0.439735	0.73727	0.0636109	similar levels in both
	O95456	Proteasome assembly chaperone 1	PSMG1	-0.441343	0.736449	0.25815	similar levels in both
	Q13347	Eukaryotic translation initiation factor 3 subunit I	EIF3I	-0.441537	0.73635	0.0184274	similar levels in both
	P24534	Elongation factor 1-beta	EEF1B2	-0.444336	0.734923	0.0157354	similar levels in both
	Q96RD7	Pannexin-1	PANX1	-0.444395	0.734893	0.284707	similar levels in both
	P36578	60S ribosomal protein L4	RPL4	-0.444475	0.734852	0.155383	similar levels in both
	Q93063	Exostosin-2	EXT2	-0.446091	0.734029	0.389575	similar levels in both
	Q6T4R5	Nance-Horan syndrome protein	NHS	-0.446759	0.733689	0.362531	similar levels in both
	P06753	Tropomyosin alpha-3 chain	TPM3	-0.448272	0.73292	0.00685963	similar levels in both
	P62266	40S ribosomal protein S23	RPS23	-0.448686	0.73271	0.0410484	similar levels in both
	Q9H4K7	Mitochondrial ribosome-associated GTPase 2	MTG2	-0.449183	0.732457	1	similar levels in both
	P32969	60S ribosomal protein L9	RPL9	-0.449977	0.732054	0.118483	similar levels in both
	P49023	Paxillin	PXN	-0.45019	0.731947	0.10492	similar levels in both
	Q96DZ1	Endoplasmic reticulum lectin 1	ERLEC1	-0.450495	0.731792	0.663742	similar levels in both
	P09104	Gamma-enolase	ENO2	-0.450552	0.731763	0.206742	similar levels in both
	P62263	40S ribosomal protein S14	RPS14	-0.452077	0.73099	0.0404849	similar levels in both
	Q16181;Q6ZU15	Septin-7	2007-09-01	-0.453611	0.730213	0.00795382	similar levels in both
	Q15056	Eukaryotic translation initiation factor 4H	EIF4H	-0.454341	0.729843	0.0332718	similar levels in both
	P05120	Plasminogen activator inhibitor 2	SERPINB2	-0.456089	0.72896	0.138845	similar levels in both
	Q8WVV4	Protein POF1B	POF1B	-0.457108	0.728445	1	similar levels in both
	Q9Y3U8	60S ribosomal protein L36	RPL36	-0.457857	0.728067	0.109445	similar levels in both
	P29692	Elongation factor 1-delta	EEF1D	-0.462936	0.725508	0.100555	similar levels in both
	P82663	28S ribosomal protein S25, mitochondrial	MRPS25	-0.463626	0.725161	0.206105	similar levels in both
	O75665	Oral-facial-digital syndrome 1 protein	OFD1	-0.465512	0.724214	0.0209075	similar levels in both
	P37802;Q9UI15	Transgelin-2	TAGLN2	-0.468076	0.722928	0.00267619	similar levels in both
	Q5VW38	Protein GPR107	GPR107	-0.468581	0.722675	0.0885488	similar levels in both
	Q9Y2J2	Band 4.1-like protein 3;Band 4.1-like protein 3, N-terminally processed	EPB41L3	-0.468757	0.722587	0.00306319	similar levels in both
	P41091;Q2VIR3	Eukaryotic translation initiation factor 2 subunit 3;Putative eukaryotic translation initiation factor 2 subunit 3-like protein	EIF2S3	-0.469081	0.722424	0.000418484	similar levels in both
	Q15819	Ubiquitin-conjugating enzyme E2 variant 2	UBE2V2	-0.471015	0.721457	0.0283526	similar levels in both
	P78406	mRNA export factor	RAE1	-0.474699	0.719617	0.163256	similar levels in both
	Q8WWM7	Ataxin-2-like protein	ATXN2L	-0.475984	0.718976	0.443748	similar levels in both
	Q99627	COP9 signalosome complex subunit 8	COPS8	-0.476675	0.718632	0.232111	similar levels in both
	P05387	60S acidic ribosomal protein P2	RPLP2	-0.476814	0.718563	0.0245727	similar levels in both
	Q9HB07	UPF0160 protein MYG1, mitochondrial	C12orf10	-0.476959	0.71849	0.218832	similar levels in both
	Q9NV70	Exocyst complex component 1	EXOC1	-0.477784	0.71808	0.0173157	similar levels in both
	Q14699;Q52LD8	Raftlin	RFTN1	-0.477812	0.718066	0.00254628	similar levels in both
	O00299	Chloride intracellular channel protein 1	CLIC1	-0.479274	0.717338	0.00673488	similar levels in both
	Q9Y3E7	Charged multivesicular body protein 3	CHMP3	-0.47955	0.717202	0.283106	similar levels in both
	Q9BZ29	Dedicator of cytokinesis protein 9	DOCK9	-0.479678	0.717138	0.352865	similar levels in both
	P33176	Kinesin-1 heavy chain	KIF5B	-0.479766	0.717094	0.0182579	similar levels in both
	P61247	40S ribosomal protein S3a	RPS3A	-0.480652	0.716654	0.000436175	similar levels in both
	P09471	Guanine nucleotide-binding protein G(o) subunit alpha	GNAO1	-0.48328	0.71535	0.189063	similar levels in both
	P42766	60S ribosomal protein L35	RPL35	-0.485467	0.714266	0.0202089	similar levels in both
	O94973	AP-2 complex subunit alpha-2	AP2A2	-0.488973	0.712532	0.00263718	similar levels in both
	Q9Y295	Developmentally-regulated GTP-binding protein 1	DRG1	-0.489682	0.712182	0.446146	similar levels in both
	Q92530	Proteasome inhibitor PI31 subunit	PSMF1	-0.490685	0.711687	0.221682	similar levels in both
	Q96B97	SH3 domain-containing kinase-binding protein 1	SH3KBP1	-0.49075	0.711655	0.24518	similar levels in both
	P27348	14-3-3 protein theta	YWHAQ	-0.493095	0.710499	0.00252516	similar levels in both
	P62195;Q8NB90	26S protease regulatory subunit 8	PSMC5	-0.493562	0.710269	0.0203991	similar levels in both
	Q9P0S3;Q53FV1	ORM1-like protein 1;ORM1-like protein 2	ORMDL1	-0.493776	0.710164	0.173162	similar levels in both
	P62244	40S ribosomal protein S15a	RPS15A	-0.494269	0.709922	0.00141206	similar levels in both
	O75312	Zinc finger protein ZPR1	ZPR1	-0.495803	0.709167	0.263383	similar levels in both
	P06733	Alpha-enolase	ENO1	-0.495913	0.709113	0.000143897	similar levels in both
	P84095	Rho-related GTP-binding protein RhoG	RHOG	-0.497384	0.70839	0.000672429	similar levels in both
	Q15599	Na(+)/H(+) exchange regulatory cofactor NHE-RF2	SLC9A3R2	-0.499657	0.707275	0.00031809	similar levels in both
	O14908;Q8TF64	PDZ domain-containing protein GIPC1	GIPC1	-0.500102	0.707057	0.00102501	similar levels in both
	Q96DM3	Uncharacterized protein C18orf8	C18orf8	-0.500513	0.706855	0.0354453	similar levels in both
	Q9C0B5	Palmitoyltransferase ZDHHC5	ZDHHC5	-0.501815	0.706218	0.313326	similar levels in both
	Q99523	Sortilin	SORT1	-0.502041	0.706107	0.200849	similar levels in both
	P36406	E3 ubiquitin-protein ligase TRIM23	TRIM23	-0.503033	0.705622	0.173229	similar levels in both
	P48723	Heat shock 70 kDa protein 13	HSPA13	-0.50309	0.705594	0.207327	similar levels in both
	Q9NZZ3	Charged multivesicular body protein 5	CHMP5	-0.504164	0.705069	0.260281	similar levels in both
	Q643R3	Lysophospholipid acyltransferase LPCAT4	LPCAT4	-0.506111	0.704118	0.129041	similar levels in both
	P54727	UV excision repair protein RAD23 homolog B	RAD23B	-0.506627	0.703866	0.00304971	similar levels in both
	P23396	40S ribosomal protein S3	RPS3	-0.506938	0.703715	0.00321397	similar levels in both
	Q9NRG1	Phosphoribosyltransferase domain-containing protein 1	PRTFDC1	-0.509857	0.702292	0.141941	similar levels in both
	O00161	Synaptosomal-associated protein 23	SNAP23	-0.510154	0.702148	0.0126462	similar levels in both
	P05388;Q8NHW5	60S acidic ribosomal protein P0;60S acidic ribosomal protein P0-like	RPLP0	-0.510702	0.701881	0.000274888	similar levels in both
	Q96A65	Exocyst complex component 4	EXOC4	-0.511776	0.701358	0.00929408	similar levels in both
	O00186	Syntaxin-binding protein 3	STXBP3	-0.514281	0.700142	0.0261775	similar levels in both
	O43776	Asparagine--tRNA ligase, cytoplasmic	NARS	-0.514699	0.699939	0.0034811	similar levels in both
	P78330	Phosphoserine phosphatase	PSPH	-0.514982	0.699802	0.0205399	similar levels in both
	Q86WA6	Valacyclovir hydrolase	BPHL	-0.515235	0.699679	0.124038	similar levels in both
	O00425	Insulin-like growth factor 2 mRNA-binding protein 3	IGF2BP3	-0.515407	0.699596	0.235633	similar levels in both
	Q6NUQ4	Transmembrane protein 214	TMEM214	-0.515697	0.699455	0.372044	similar levels in both
	Q8IZ52	Chondroitin sulfate synthase 2	CHPF	-0.515926	0.699344	0.13234	similar levels in both
	O75822	Eukaryotic translation initiation factor 3 subunit J	EIF3J	-0.517645	0.698511	0.064894	similar levels in both
	P29992	Guanine nucleotide-binding protein subunit alpha-11	GNA11	-0.517918	0.698379	7.25758e-05	similar levels in both
	P46783;Q9NQ39	40S ribosomal protein S10;Putative 40S ribosomal protein S10-like	RPS10	-0.518045	0.698317	0.0574731	similar levels in both
	P17152	Transmembrane protein 11, mitochondrial	TMEM11	-0.519573	0.697578	0.200352	similar levels in both
	P62877	E3 ubiquitin-protein ligase RBX1;E3 ubiquitin-protein ligase RBX1, N-terminally processed	RBX1	-0.520004	0.69737	0.00055095	similar levels in both
	P01116	GTPase KRas;GTPase KRas, N-terminally processed	KRAS	-0.520643	0.697061	0.000419185	similar levels in both
	Q9Y262	Eukaryotic translation initiation factor 3 subunit L	EIF3L	-0.520725	0.697021	0.052097	similar levels in both
	Q8NFZ3;Q8N0W4;Q8NFZ4;Q9NZ94	Neuroligin-4, Y-linked;Neuroligin-4, X-linked;Neuroligin-2;Neuroligin-3	NLGN4Y	-0.520946	0.696915	0.128596	similar levels in both
	O75970	Multiple PDZ domain protein	MPDZ	-0.524353	0.695271	0.0841438	similar levels in both
	Q13884	Beta-1-syntrophin	SNTB1	-0.525197	0.694864	0.219461	similar levels in both
	P50914	60S ribosomal protein L14	RPL14	-0.525625	0.694658	0.0149594	similar levels in both
	Q9UBQ5	Eukaryotic translation initiation factor 3 subunit K	EIF3K	-0.527184	0.693908	0.140718	similar levels in both
	Q6WCQ1	Myosin phosphatase Rho-interacting protein	MPRIP	-0.528858	0.693103	0.0828435	similar levels in both
	Q14573	Inositol 1,4,5-trisphosphate receptor type 3	ITPR3	-0.532386	0.69141	0.00445443	similar levels in both
	P84098	60S ribosomal protein L19	RPL19	-0.533223	0.691009	0.00341027	similar levels in both
	P62854;Q5JNZ5	40S ribosomal protein S26;Putative 40S ribosomal protein S26-like 1	RPS26	-0.534307	0.69049	0.0077591	similar levels in both
	Q7Z3U7	Protein MON2 homolog	MON2	-0.53436	0.690465	0.194966	similar levels in both
	Q14123;Q01064	Calcium/calmodulin-dependent 3,5-cyclic nucleotide phosphodiesterase 1C	PDE1C	-0.535621	0.689861	0.000728125	similar levels in both
	Q8WXE1	ATR-interacting protein	ATRIP	-0.536958	0.689223	0.285279	similar levels in both
	P67870	Casein kinase II subunit beta	CSNK2B	-0.537307	0.689056	0.047488	similar levels in both
	O60271	C-Jun-amino-terminal kinase-interacting protein 4	SPAG9	-0.537578	0.688926	0.367582	similar levels in both
	O00232	26S proteasome non-ATPase regulatory subunit 12	PSMD12	-0.540921	0.687332	0.0232279	similar levels in both
	Q9P265	Disco-interacting protein 2 homolog B	DIP2B	-0.541075	0.687259	0.00540042	similar levels in both
	Q9Y6K9	NF-kappa-B essential modulator	IKBKG	-0.542512	0.686575	0.0791907	similar levels in both
	Q14142	Tripartite motif-containing protein 14	TRIM14	-0.543414	0.686145	0.0435929	similar levels in both
	P63162;P14678	Small nuclear ribonucleoprotein-associated protein N;Small nuclear ribonucleoprotein-associated proteins B and B	SNRPN	-0.544847	0.685464	0.0866286	similar levels in both
	P35658	Nuclear pore complex protein Nup214	NUP214	-0.545271	0.685263	0.00721635	similar levels in both
	Q9NUP9;O14910;Q9HAP6	Protein lin-7 homolog C	LIN7C	-0.547951	0.683991	0.0486026	similar levels in both
	P22392;O60361	Nucleoside diphosphate kinase B;Putative nucleoside diphosphate kinase	NME2	-0.550156	0.682946	0.00112564	similar levels in both
	Q9GZM5	Protein YIPF3;Protein YIPF3, 36 kDa form III	YIPF3	-0.550926	0.682582	0.000468707	similar levels in both
	Q8NHH9	Atlastin-2	ATL2	-0.551018	0.682538	0.104748	similar levels in both
	Q86X83	COMM domain-containing protein 2	COMMD2	-0.552971	0.681615	0.196044	similar levels in both
	Q9H7D0	Dedicator of cytokinesis protein 5	DOCK5	-0.553097	0.681556	0.367982	similar levels in both
	Q96PY5	Formin-like protein 2	FMNL2	-0.553537	0.681348	0.0610607	similar levels in both
	Q5UCC4	ER membrane protein complex subunit 10	EMC10	-0.553572	0.681331	0.000323279	similar levels in both
	Q15654	Thyroid receptor-interacting protein 6	TRIP6	-0.554734	0.680783	0.00833968	similar levels in both
	Q9BVQ7	Spermatogenesis-associated protein 5-like protein 1	SPATA5L1	-0.555642	0.680354	0.296704	similar levels in both
	Q9UPN3	Microtubule-actin cross-linking factor 1, isoforms 1/2/3/5	MACF1	-0.557357	0.679546	0.00208918	similar levels in both
	O00487	26S proteasome non-ATPase regulatory subunit 14	PSMD14	-0.557651	0.679408	0.00280549	similar levels in both
	Q9NS86	LanC-like protein 2	LANCL2	-0.558164	0.679166	0.0309858	similar levels in both
	P54852	Epithelial membrane protein 3	EMP3	-0.558638	0.678943	0.110293	similar levels in both
	O14920	Inhibitor of nuclear factor kappa-B kinase subunit beta	IKBKB	-0.559234	0.678662	0.415835	similar levels in both
	P13797	Plastin-3	PLS3	-0.561413	0.677638	0.000141709	similar levels in both
	Q92536	Y+L amino acid transporter 2	SLC7A6	-0.562147	0.677294	0.125009	similar levels in both
	P54619;Q9UGJ0	5-AMP-activated protein kinase subunit gamma-1	PRKAG1	-0.562598	0.677082	0.193207	similar levels in both
	Q13765;E9PAV3;Q9BZK3	Nascent polypeptide-associated complex subunit alpha;Nascent polypeptide-associated complex subunit alpha, muscle-specific form	NACA	-0.563413	0.676699	0.00167657	similar levels in both
	Q9NUG6	p53 and DNA damage-regulated protein 1	PDRG1	-0.564428	0.676223	0.161618	similar levels in both
	Q9UGV2	Protein NDRG3	NDRG3	-0.565575	0.675686	0.342669	similar levels in both
	P30566	Adenylosuccinate lyase	ADSL	-0.566071	0.675454	0.00796118	similar levels in both
	Q7L7X3	Serine/threonine-protein kinase TAO1	TAOK1	-0.566173	0.675406	0.00255807	similar levels in both
	Q86TV6	Tetratricopeptide repeat protein 7B	TTC7B	-0.567305	0.674876	0.0918329	similar levels in both
	Q8IYB1	Protein MB21D2	MB21D2	-0.567554	0.67476	0.0324875	similar levels in both
	Q96QA5	Gasdermin-A	GSDMA	-0.567992	0.674555	1	similar levels in both
	P49841	Glycogen synthase kinase-3 beta	GSK3B	-0.568419	0.674356	0.00016677	similar levels in both
	O43447	Peptidyl-prolyl cis-trans isomerase H	PPIH	-0.569408	0.673893	0.0923996	similar levels in both
	Q4KMQ2	Anoctamin-6	ANO6	-0.569798	0.673711	0.00029826	similar levels in both
	P08865	40S ribosomal protein SA	RPSA	-0.570789	0.673248	0.00186686	similar levels in both
	Q9NZ01	Very-long-chain enoyl-CoA reductase	TECR	-0.571196	0.673059	0.0141681	similar levels in both
	O95487	Protein transport protein Sec24B	SEC24B	-0.5713	0.67301	0.0387818	similar levels in both
	Q7Z2Z2	Elongation factor Tu GTP-binding domain-containing protein 1	EFTUD1	-0.572432	0.672482	0.00834238	similar levels in both
	Q8TD30	Alanine aminotransferase 2	GPT2	-0.572607	0.6724	0.026899	similar levels in both
	Q05682;REV__Q13136;REV__O75334	Caldesmon	CALD1	-0.573007	0.672214	0.00034993	similar levels in both
	O75821	Eukaryotic translation initiation factor 3 subunit G	EIF3G	-0.57337	0.672045	0.00980036	similar levels in both
	P68366	Tubulin alpha-4A chain	TUBA4A	-0.573417	0.672023	0.193707	similar levels in both
	Q7Z7A4	PX domain-containing protein kinase-like protein	PXK	-0.574882	0.671341	0.175122	similar levels in both
	Q13492;O60641	Phosphatidylinositol-binding clathrin assembly protein	PICALM	-0.575443	0.67108	0.00151485	similar levels in both
	Q969Q0	60S ribosomal protein L36a-like	RPL36AL	-0.575712	0.670955	0.000478646	similar levels in both
	P35998	26S protease regulatory subunit 7	PSMC2	-0.575804	0.670912	0.00161846	similar levels in both
	P62917	60S ribosomal protein L8	RPL8	-0.576819	0.67044	0.00411214	similar levels in both
	Q6UB35	Monofunctional C1-tetrahydrofolate synthase, mitochondrial	MTHFD1L	-0.577427	0.670158	0.00665886	similar levels in both
	Q9UBP9	PTB domain-containing engulfment adapter protein 1	GULP1	-0.578239	0.669781	0.0222338	similar levels in both
	P63167	Dynein light chain 1, cytoplasmic	DYNLL1	-0.579421	0.669232	0.00484327	similar levels in both
	Q6P161	39S ribosomal protein L54, mitochondrial	MRPL54	-0.580126	0.668906	0.180481	similar levels in both
	Q9NVD7	Alpha-parvin	PARVA	-0.580191	0.668875	0.00128147	similar levels in both
	Q9HAK2	Transcription factor COE2	EBF2	-0.58209	0.667996	0.00164209	similar levels in both
	Q8N4C8	Misshapen-like kinase 1	MINK1	-0.582173	0.667957	0.130275	similar levels in both
	Q9Y2D5	A-kinase anchor protein 2	AKAP2	-0.582733	0.667698	5.16795e-05	similar levels in both
	P15291	Beta-1,4-galactosyltransferase 1;Lactose synthase A protein;N-acetyllactosamine synthase;Beta-N-acetylglucosaminylglycopeptide beta-1,4-galactosyltransferase;Beta-N-acetylglucosaminyl-glycolipid beta-1,4-galactosyltransferase;Processed beta-1,4-galactosyltransferase 1	B4GALT1	-0.583972	0.667125	0.218294	similar levels in both
	O75063	Glycosaminoglycan xylosylkinase	FAM20B	-0.585028	0.666636	0.1743	similar levels in both
	P48059;Q7Z4I7	LIM and senescent cell antigen-like-containing domain protein 1	LIMS1	-0.585387	0.666471	0.00245652	similar levels in both
	Q5T4S7	E3 ubiquitin-protein ligase UBR4	UBR4	-0.585462	0.666436	0.016032	higer levels in Ctr
	Q13418	Integrin-linked protein kinase	ILK	-0.586348	0.666027	0.000512373	higer levels in Ctr
	P55039	Developmentally-regulated GTP-binding protein 2	DRG2	-0.588225	0.665161	0.149142	similar levels in both
	Q9Y2Z9	Ubiquinone biosynthesis monooxygenase COQ6, mitochondrial	COQ6	-0.588745	0.664921	0.26332	similar levels in both
	Q05932	Folylpolyglutamate synthase, mitochondrial	FPGS	-0.589013	0.664798	1	similar levels in both
	P62993	Growth factor receptor-bound protein 2	GRB2	-0.589364	0.664636	0.00516201	higer levels in Ctr
	O95219	Sorting nexin-4	SNX4	-0.59062	0.664058	0.134491	similar levels in both
	Q8WVJ2	NudC domain-containing protein 2	NUDCD2	-0.594316	0.662359	0.0536642	similar levels in both
	P31146	Coronin-1A	CORO1A	-0.596187	0.6615	0.0799014	similar levels in both
	P01112	GTPase HRas;GTPase HRas, N-terminally processed	HRAS	-0.598373	0.660498	0.00232831	higer levels in Ctr
	Q8TED1	Probable glutathione peroxidase 8	GPX8	-0.598421	0.660477	0.0635569	similar levels in both
	P51116;Q06787	Fragile X mental retardation syndrome-related protein 2	FXR2	-0.599805	0.659843	0.427937	similar levels in both
	Q6ZUX7	Lipoma HMGIC fusion partner-like 2 protein	LHFPL2	-0.600588	0.659485	0.086565	similar levels in both
	P10155	60 kDa SS-A/Ro ribonucleoprotein	TROVE2	-0.601231	0.659191	0.16606	similar levels in both
	Q8IVF7	Formin-like protein 3	FMNL3	-0.602535	0.658596	0.0118233	higer levels in Ctr
	Q13277	Syntaxin-3	STX3	-0.602831	0.658461	0.0273998	higer levels in Ctr
	Q9UKY7	Protein CDV3 homolog	CDV3	-0.605181	0.657389	0.0267454	higer levels in Ctr
	O75165	DnaJ homolog subfamily C member 13	DNAJC13	-0.60662	0.656734	0.00494708	higer levels in Ctr
	P63151;Q00005;Q9Y2T4	Serine/threonine-protein phosphatase 2A 55 kDa regulatory subunit B alpha isoform	PPP2R2A	-0.608125	0.656049	0.0296631	higer levels in Ctr
	Q92692	Nectin-2	PVRL2	-0.608906	0.655694	0.000293531	higer levels in Ctr
	Q02543	60S ribosomal protein L18a	RPL18A	-0.614442	0.653182	5.55261e-05	higer levels in Ctr
	P25398	40S ribosomal protein S12	RPS12	-0.61454	0.653138	0.00687814	higer levels in Ctr
	O15212	Prefoldin subunit 6	PFDN6	-0.615135	0.652869	0.000684521	higer levels in Ctr
	P37837	Transaldolase	TALDO1	-0.615692	0.652617	0.0166555	higer levels in Ctr
	Q9ULQ0;Q5VSL9	Striatin-interacting protein 2;Striatin-interacting protein 1	STRIP2	-0.616344	0.652322	0.00226528	higer levels in Ctr
	P04049	RAF proto-oncogene serine/threonine-protein kinase	RAF1	-0.617101	0.65198	0.241323	similar levels in both
	Q9UK76	Hematological and neurological expressed 1 protein;Hematological and neurological expressed 1 protein, N-terminally processed	HN1	-0.619521	0.650887	0.106355	similar levels in both
	P18084	Integrin beta-5	ITGB5	-0.620688	0.650361	0.0224898	higer levels in Ctr
	O95433	Activator of 90 kDa heat shock protein ATPase homolog 1	AHSA1	-0.62269	0.649459	0.00130857	higer levels in Ctr
	O75886	Signal transducing adapter molecule 2	STAM2	-0.624782	0.648518	0.0462425	higer levels in Ctr
	Q6ZRP7	Sulfhydryl oxidase 2	QSOX2	-0.627838	0.647146	7.20486e-05	higer levels in Ctr
	O43639;P16333	Cytoplasmic protein NCK2	NCK2	-0.628854	0.64669	0.0076879	higer levels in Ctr
	Q14161	ARF GTPase-activating protein GIT2	GIT2	-0.629737	0.646294	0.175061	similar levels in both
	Q9ULV4;Q6QEF8	Coronin-1C	CORO1C	-0.632029	0.645268	4.11626e-05	higer levels in Ctr
	P54578	Ubiquitin carboxyl-terminal hydrolase 14	USP14	-0.632086	0.645243	0.00171214	higer levels in Ctr
	P41252	Isoleucine--tRNA ligase, cytoplasmic	IARS	-0.633857	0.644451	0.000169314	higer levels in Ctr
	Q01970	1-phosphatidylinositol 4,5-bisphosphate phosphodiesterase beta-3	PLCB3	-0.633904	0.64443	0.00169274	higer levels in Ctr
	P26572	Alpha-1,3-mannosyl-glycoprotein 2-beta-N-acetylglucosaminyltransferase	MGAT1	-0.634535	0.644149	0.0119373	higer levels in Ctr
	Q9HC07	Transmembrane protein 165	TMEM165	-0.634796	0.644032	0.00017233	higer levels in Ctr
	Q96KP1	Exocyst complex component 2	EXOC2	-0.635076	0.643907	0.000974285	higer levels in Ctr
	O60291;Q96PX1	E3 ubiquitin-protein ligase MGRN1	MGRN1	-0.6369	0.643093	0.179379	similar levels in both
	Q9P2X0	Dolichol-phosphate mannosyltransferase subunit 3	DPM3	-0.637103	0.643003	0.140829	similar levels in both
	P16070	CD44 antigen	CD44	-0.63748	0.642835	3.07702e-05	higer levels in Ctr
	Q9BUF5	Tubulin beta-6 chain	TUBB6	-0.637987	0.642609	1.72889e-05	higer levels in Ctr
	Q9H0Q0	Protein FAM49A	FAM49A	-0.638004	0.642601	0.0398645	higer levels in Ctr
	Q96FZ7	Charged multivesicular body protein 6	CHMP6	-0.638891	0.642206	0.0134268	higer levels in Ctr
	Q15058	Kinesin-like protein KIF14	KIF14	-0.639031	0.642144	0.0849149	similar levels in both
	Q9Y6G9	Cytoplasmic dynein 1 light intermediate chain 1	DYNC1LI1	-0.639502	0.641935	0.0181524	higer levels in Ctr
	Q14642	Type I inositol 1,4,5-trisphosphate 5-phosphatase	INPP5A	-0.641675	0.640968	0.247431	similar levels in both
	Q96RF0	Sorting nexin-18	SNX18	-0.643526	0.640147	0.28041	similar levels in both
	P86791;P86790	Vacuolar fusion protein CCZ1 homolog;Vacuolar fusion protein CCZ1 homolog B	CCZ1	-0.643976	0.639947	0.00236913	higer levels in Ctr
	Q9Y606	tRNA pseudouridine synthase A, mitochondrial	PUS1	-0.646677	0.63875	0.105786	similar levels in both
	Q13188	Serine/threonine-protein kinase 3;Serine/threonine-protein kinase 3 36kDa subunit;Serine/threonine-protein kinase 3 20kDa subunit	STK3	-0.647501	0.638385	0.0674385	similar levels in both
	Q00341	Vigilin	HDLBP	-0.647855	0.638228	0.0252747	higer levels in Ctr
	P17612	cAMP-dependent protein kinase catalytic subunit alpha	PRKACA	-0.64821	0.638071	0.0719747	similar levels in both
[truncated: 672 more rows]

## Sheet: Resident CMA SEN top
	Top 10 resident proteins UP in CMA SEN lysosomes (out of n=607 with "higher levels in Palbo")
	Uniprot IDs	Protein name	Gene	Log2 (SEN Veh / CTRL Veh)	Fold UP in SEN	P value
	P83111	Serine beta-lactamase-like protein LACTB, mitochondrial	LACTB	4.89542	29.7624	3.07363e-05
	Q8NBM8	Prenylcysteine oxidase-like	PCYOX1L	4.60734	24.3751	5e-10
	P34059	N-acetylgalactosamine-6-sulfatase	GALNS	4.46659	22.1094	1e-10
	P13686	Tartrate-resistant acid phosphatase type 5	ACP5	4.35587	20.4761	2e-10
	Q9BPW8	Protein NipSnap homolog 1	NIPSNAP1	4.30838	19.813	2.072e-07
	P10253	Lysosomal alpha-glucosidase	GAA	4.26005	19.1603	9.9e-09
	P15289	Arylsulfatase A	ARSA	4.2055	18.4494	3.7e-09
	Q9UBX1	Cathepsin F	CTSF	4.13974	17.6273	0
	P28068	HLA class II histocompatibility antigen, DM beta chain	HLA-DMB	4.06446	16.7311	6.3399e-06
	Q01459	Di-N-acetylchitobiase	CTBS	3.99285	15.9209	3.3e-09

## Sheet: Resident MA all
	Ranked list of resident proteins in MA lysosomes according to their enrichment in senescent cells compared to control cells (n=2015)
	Uniprot IDs	Protein name	Gene	Log2 (SEN Veh / CTRL Veh)	Fold UP in SEN	P value	Classification
	O00584	Ribonuclease T2	RNASET2	6.07029	67.1953	0	higher levels in Palbo
	O60271	C-Jun-amino-terminal kinase-interacting protein 4	SPAG9	5.79168	55.3947	1	similar levels in both
	P34059	N-acetylgalactosamine-6-sulfatase	GALNS	5.27246	38.6516	6e-10	higher levels in Palbo
	Q9UM22	Mammalian ependymin-related protein 1	EPDR1	5.00565	32.1256	0	higher levels in Palbo
	P15289	Arylsulfatase A;Arylsulfatase A component B;Arylsulfatase A component C	ARSA	4.72906	26.5209	6.419e-07	higher levels in Palbo
	P40123	Adenylyl cyclase-associated protein 2	CAP2	4.65926	25.2684	1	similar levels in both
	P55268	Laminin subunit beta-2	LAMB2	4.42217	21.439	0	higher levels in Palbo
	O75663	TIP41-like protein	TIPRL	4.22189	18.6602	1	similar levels in both
	Q9UHL4	Dipeptidyl peptidase 2	DPP7	4.09511	17.0903	2.74e-07	higher levels in Palbo
	P04440	HLA class II histocompatibility antigen, DP beta 1 chain	HLA-DPB1	3.84428	14.363	2.7e-09	higher levels in Palbo
	Q86WA6	Valacyclovir hydrolase	BPHL	3.74821	13.4377	5.11e-08	higher levels in Palbo
	P54802	Alpha-N-acetylglucosaminidase;Alpha-N-acetylglucosaminidase 82 kDa form;Alpha-N-acetylglucosaminidase 77 kDa form	NAGLU	3.73604	13.3248	4e-10	higher levels in Palbo
	Q9Y2E5	Epididymis-specific alpha-mannosidase	MAN2B2	3.72191	13.1949	8.67e-08	higher levels in Palbo
	Q8TB22	Spermatogenesis-associated protein 20	SPATA20	3.70365	13.0289	5.5e-09	higher levels in Palbo
	P15848	Arylsulfatase B	ARSB	3.6806	12.8225	3.899e-06	higher levels in Palbo
	O43157	Plexin-B1	PLXNB1	3.59864	12.1143	0.00689506	higher levels in Palbo
	P04066	Tissue alpha-L-fucosidase	FUCA1	3.591	12.0503	1.0115e-06	higher levels in Palbo
	O43772	Mitochondrial carnitine/acylcarnitine carrier protein	SLC25A20	3.58649	12.0127	2e-10	higher levels in Palbo
	Q9UQ90	Paraplegin	SPG7	3.58565	12.0057	5.37e-07	higher levels in Palbo
	Q14728	Major facilitator superfamily domain-containing protein 10	MFSD10	3.5103	11.3947	2.3934e-05	higher levels in Palbo
	P43353;P48448	Aldehyde dehydrogenase family 3 member B1	ALDH3B1	3.4868	11.2106	0	higher levels in Palbo
	Q8NHP8	Putative phospholipase B-like 2;Putative phospholipase B-like 2 32 kDa form;Putative phospholipase B-like 2 45 kDa form	PLBD2	3.47404	11.1119	3.27e-07	higher levels in Palbo
	P38571	Lysosomal acid lipase/cholesteryl ester hydrolase	LIPA	3.45448	10.9623	7.5356e-06	higher levels in Palbo
	O00462	Beta-mannosidase	MANBA	3.40343	10.5812	1.41e-07	higher levels in Palbo
	P06280	Alpha-galactosidase A	GLA	3.35968	10.2651	5.58e-08	higher levels in Palbo
	P13686	Tartrate-resistant acid phosphatase type 5	ACP5	3.31994	9.98623	1.808e-07	higher levels in Palbo
	Q9NRA2	Sialin	SLC17A5	3.30794	9.90353	3e-10	higher levels in Palbo
	Q08345	Epithelial discoidin domain-containing receptor 1	DDR1	3.29199	9.79461	1	similar levels in both
	Q9BXS9	Solute carrier family 26 member 6	SLC26A6	3.2826	9.73107	0.00350771	higher levels in Palbo
	Q96CM8	Acyl-CoA synthetase family member 2, mitochondrial	ACSF2	3.27573	9.68487	1.466e-07	higher levels in Palbo
	Q6JQN1	Acyl-CoA dehydrogenase family member 10	ACAD10	3.24799	9.5004	3.388e-07	higher levels in Palbo
	P15586	N-acetylglucosamine-6-sulfatase	GNS	3.24703	9.49411	1e-10	higher levels in Palbo
	Q5JS37	NHL repeat-containing protein 3	NHLRC3	3.23592	9.42128	2.49e-08	higher levels in Palbo
	Q9NPH0	Lysophosphatidic acid phosphatase type 6	ACP6	3.2213	9.32625	1.8085e-06	higher levels in Palbo
	O95822	Malonyl-CoA decarboxylase, mitochondrial	MLYCD	3.184	9.08826	6.5347e-06	higher levels in Palbo
	Q92905	COP9 signalosome complex subunit 5	COPS5	3.12834	8.7443	2.762e-07	higher levels in Palbo
	Q8NCC3	Group XV phospholipase A2	PLA2G15	3.12381	8.71688	6.9e-09	higher levels in Palbo
	Q8N465	D-2-hydroxyglutarate dehydrogenase, mitochondrial	D2HGDH	3.08848	8.50597	7.47094e-05	higher levels in Palbo
	Q7Z3D6	UPF0317 protein C14orf159, mitochondrial	C14orf159	3.08224	8.46929	1.91376e-05	higher levels in Palbo
	P03891	NADH-ubiquinone oxidoreductase chain 2	MT-ND2	3.07991	8.45561	1.13746e-05	higher levels in Palbo
	Q92626	Peroxidasin homolog	PXDN	3.03926	8.22072	3e-10	higher levels in Palbo
	P31327	Carbamoyl-phosphate synthase [ammonia], mitochondrial	CPS1	3.02783	8.15584	1.59e-08	higher levels in Palbo
	Q9Y2G5	GDP-fucose protein O-fucosyltransferase 2	POFUT2	3.02704	8.15135	7.105e-07	higher levels in Palbo
	P18433	Receptor-type tyrosine-protein phosphatase alpha	PTPRA	3.01888	8.10536	0.000631345	higher levels in Palbo
	O00754	Lysosomal alpha-mannosidase;Lysosomal alpha-mannosidase A peptide;Lysosomal alpha-mannosidase B peptide;Lysosomal alpha-mannosidase C peptide;Lysosomal alpha-mannosidase D peptide;Lysosomal alpha-mannosidase E peptide	MAN2B1	3.01766	8.09851	0	higher levels in Palbo
	O00115	Deoxyribonuclease-2-alpha	DNASE2	2.98913	7.93993	5.85e-08	higher levels in Palbo
	Q8N357	Solute carrier family 35 member F6	SLC35F6	2.98263	7.90425	0.000258087	higher levels in Palbo
	P42785	Lysosomal Pro-X carboxypeptidase	PRCP	2.97497	7.86241	1.2e-09	higher levels in Palbo
	Q9HCM1	Uncharacterized protein KIAA1551	KIAA1551	2.96055	7.78423	0.00073727	higher levels in Palbo
	Q9NVC3	Putative sodium-coupled neutral amino acid transporter 7	SLC38A7	2.95262	7.74152	1.50572e-05	higher levels in Palbo
	P19367;Q2TB90	Hexokinase-1	HK1	2.9191	7.56373	0	higher levels in Palbo
	O75503	Ceroid-lipofuscinosis neuronal protein 5	CLN5	2.90443	7.48721	7.2e-09	higher levels in Palbo
	Q9HB40	Retinoid-inducible serine carboxypeptidase	SCPEP1	2.88601	7.39225	3.846e-07	higher levels in Palbo
	Q15813	Tubulin-specific chaperone E	TBCE	2.83682	7.14446	1	similar levels in both
	P20036	HLA class II histocompatibility antigen, DP alpha 1 chain	HLA-DPA1	2.83607	7.1407	6e-10	higher levels in Palbo
	Q02252	Methylmalonate-semialdehyde dehydrogenase [acylating], mitochondrial	ALDH6A1	2.83456	7.13324	6.87e-08	higher levels in Palbo
	Q9UHN1	DNA polymerase subunit gamma-2, mitochondrial	POLG2	2.83207	7.12097	0.000232244	higher levels in Palbo
	Q8WZ42	Titin	TTN	2.82868	7.10426	0.000435306	higher levels in Palbo
	O95415	Brain protein I3	BRI3	2.82531	7.08768	1.6e-09	higher levels in Palbo
	Q13619	Cullin-4A	CUL4A	2.82392	7.08082	1	similar levels in both
	P12694	2-oxoisovalerate dehydrogenase subunit alpha, mitochondrial	BCKDHA	2.80981	7.01194	4.74e-08	higher levels in Palbo
	P35914;Q8TB92	Hydroxymethylglutaryl-CoA lyase, mitochondrial	HMGCL	2.79593	6.94477	2.55255e-05	higher levels in Palbo
	Q9BSH5	Haloacid dehalogenase-like hydrolase domain-containing protein 3	HDHD3	2.79491	6.93985	6.80487e-05	higher levels in Palbo
	Q5Y7A7;P01912	HLA class II histocompatibility antigen, DRB1-13 beta chain;HLA class II histocompatibility antigen, DRB1-3 chain	HLA-DRB1	2.78821	6.90772	1e-10	higher levels in Palbo
	P43155	Carnitine O-acetyltransferase	CRAT	2.78313	6.88343	4.6e-09	higher levels in Palbo
	P17405	Sphingomyelin phosphodiesterase	SMPD1	2.75046	6.72933	1.853e-06	higher levels in Palbo
	Q5T3U5	Multidrug resistance-associated protein 7	ABCC10	2.73517	6.65838	0.0810762	similar levels in both
	Q7L3T8	Probable proline--tRNA ligase, mitochondrial	PARS2	2.73302	6.64847	3.5205e-06	higher levels in Palbo
	O43504	Ragulator complex protein LAMTOR5	LAMTOR5	2.71453	6.56379	0	higher levels in Palbo
	O43166	Signal-induced proliferation-associated 1-like protein 1	SIPA1L1	2.70464	6.51896	0.000135507	higher levels in Palbo
	P61916	Epididymal secretory protein E1	NPC2	2.70352	6.51389	2.1e-09	higher levels in Palbo
	P04062	Glucosylceramidase	GBA	2.67331	6.37893	0	higher levels in Palbo
	Q9BPW8	Protein NipSnap homolog 1	NIPSNAP1	2.66832	6.35691	1.38e-07	higher levels in Palbo
	Q9H6R3	Acyl-CoA synthetase short-chain family member 3, mitochondrial	ACSS3	2.65274	6.28862	0.00526725	higher levels in Palbo
	Q9UBX1	Cathepsin F	CTSF	2.65255	6.28776	4.7e-09	higher levels in Palbo
	P17900	Ganglioside GM2 activator;Ganglioside GM2 activator isoform short	GM2A	2.64971	6.27542	1.13701e-05	higher levels in Palbo
	P83111	Serine beta-lactamase-like protein LACTB, mitochondrial	LACTB	2.64271	6.24502	0	higher levels in Palbo
	Q96GZ6	Solute carrier family 41 member 3	SLC41A3	2.64147	6.23966	5.2e-09	higher levels in Palbo
	Q16762	Thiosulfate sulfurtransferase	TST	2.63838	6.22633	2.808e-07	higher levels in Palbo
	P51687	Sulfite oxidase, mitochondrial	SUOX	2.62974	6.18914	1.6923e-06	higher levels in Palbo
	O43567	E3 ubiquitin-protein ligase RNF13	RNF13	2.62831	6.18301	8.76788e-05	higher levels in Palbo
	P16219	Short-chain specific acyl-CoA dehydrogenase, mitochondrial	ACADS	2.62617	6.17385	0.000912204	higher levels in Palbo
	O95817	BAG family molecular chaperone regulator 3	BAG3	2.62242	6.15783	1	similar levels in both
	P79483;Q9TQE0;P13761	HLA class II histocompatibility antigen, DR beta 3 chain;HLA class II histocompatibility antigen, DRB1-9 beta chain;HLA class II histocompatibility antigen, DRB1-7 beta chain	HLA-DRB3	2.59506	6.04216	0	higher levels in Palbo
	P51805	Plexin-A3	PLXNA3	2.58172	5.98651	7.793e-07	higher levels in Palbo
	Q8NBJ9	SID1 transmembrane family member 2	SIDT2	2.57699	5.96695	7.106e-07	higher levels in Palbo
	Q8IW45	ATP-dependent (S)-NAD(P)H-hydrate dehydratase	CARKD	2.57665	5.96552	1.3815e-06	higher levels in Palbo
	O14548	Cytochrome c oxidase subunit 7A-related protein, mitochondrial	COX7A2L	2.55426	5.87365	2.6204e-06	higher levels in Palbo
	Q16798	NADP-dependent malic enzyme, mitochondrial	ME3	2.53361	5.79018	2.23e-06	higher levels in Palbo
	Q96AQ6	Pre-B-cell leukemia transcription factor-interacting protein 1	PBXIP1	2.51833	5.72918	0.00504256	higher levels in Palbo
	Q9UHA4	Ragulator complex protein LAMTOR3	LAMTOR3	2.48851	5.61199	5.0689e-06	higher levels in Palbo
	Q8WZ82	Ovarian cancer-associated gene 2 protein	OVCA2	2.47087	5.54379	0.00200998	higher levels in Palbo
	Q96JC1	Vam6/Vps39-like protein	VPS39	2.46949	5.53847	0.016608	higher levels in Palbo
	Q6KCM7	Calcium-binding mitochondrial carrier protein SCaMC-2	SLC25A25	2.4677	5.5316	0.00224732	higher levels in Palbo
	P06865	Beta-hexosaminidase subunit alpha	HEXA	2.46044	5.50384	1.61e-08	higher levels in Palbo
	Q96BI1	Solute carrier family 22 member 18	SLC22A18	2.4433	5.43886	3.6e-09	higher levels in Palbo
	P28068	HLA class II histocompatibility antigen, DM beta chain	HLA-DMB	2.42202	5.35921	7.7197e-06	higher levels in Palbo
	P07711;Q5NE16;P43235;O60911	Cathepsin L1;Cathepsin L1 heavy chain;Cathepsin L1 light chain	CTSL	2.41278	5.32499	0.000138872	higher levels in Palbo
	O14773	Tripeptidyl-peptidase 1	TPP1	2.4122	5.32286	0	higher levels in Palbo
	Q07817	Bcl-2-like protein 1	BCL2L1	2.40834	5.30863	8.44624e-05	higher levels in Palbo
	P09110	3-ketoacyl-CoA thiolase, peroxisomal	ACAA1	2.40304	5.28916	0.000121841	higher levels in Palbo
	Q9P0P8	Uncharacterized protein C6orf203	C6orf203	2.39662	5.26569	9e-10	higher levels in Palbo
	O95479	GDH/6PGL endoplasmic bifunctional protein;Glucose 1-dehydrogenase;6-phosphogluconolactonase	H6PD	2.38808	5.23459	4.84662e-05	higher levels in Palbo
	Q5JPH6	Probable glutamate--tRNA ligase, mitochondrial	EARS2	2.38424	5.22069	2.38639e-05	higher levels in Palbo
	P50897	Palmitoyl-protein thioesterase 1	PPT1	2.3676	5.16082	1.93259e-05	higher levels in Palbo
	Q9GZZ8	Extracellular glycoprotein lacritin	LACRT	2.35255	5.10725	0	higher levels in Palbo
	P27144	Adenylate kinase 4, mitochondrial	AK4	2.351	5.10176	4.92e-08	higher levels in Palbo
	Q96LJ7	Dehydrogenase/reductase SDR family member 1	DHRS1	2.3506	5.10035	5.457e-07	higher levels in Palbo
	P02452;CON__sw|Q862S4_CONT|CONT_Q862S4	Collagen alpha-1(I) chain	COL1A1	2.34641	5.08558	9.5e-09	higher levels in Palbo
	Q96AG3	Solute carrier family 25 member 46	SLC25A46	2.34619	5.08481	0.000214566	higher levels in Palbo
	Q70CQ3	Ubiquitin carboxyl-terminal hydrolase 30	USP30	2.33774	5.05512	2.3e-08	higher levels in Palbo
	Q6RW13	Type-1 angiotensin II receptor-associated protein	AGTRAP	2.3198	4.99264	7.072e-07	higher levels in Palbo
	Q99766	ATP synthase subunit s, mitochondrial	ATP5S	2.31692	4.98266	3.071e-07	higher levels in Palbo
	Q4G176	Acyl-CoA synthetase family member 3, mitochondrial	ACSF3	2.31323	4.96993	1.0436e-06	higher levels in Palbo
	Q9Y3A6	Transmembrane emp24 domain-containing protein 5	TMED5	2.31301	4.96917	0.0576955	similar levels in both
	Q9Y2Q5	Ragulator complex protein LAMTOR2	LAMTOR2	2.30308	4.93509	1.11938e-05	higher levels in Palbo
	Q96AA3	Protein RFT1 homolog	RFT1	2.29741	4.91575	1	similar levels in both
	Q9P2E9;REV__Q9P2M7	Ribosome-binding protein 1	RRBP1	2.29023	4.89134	3.91e-07	higher levels in Palbo
	P21953	2-oxoisovalerate dehydrogenase subunit beta, mitochondrial	BCKDHB	2.29001	4.8906	0.000165798	higher levels in Palbo
	Q15582	Transforming growth factor-beta-induced protein ig-h3	TGFBI	2.27707	4.84691	2.435e-07	higher levels in Palbo
	P49184	Deoxyribonuclease-1-like 1	DNASE1L1	2.27247	4.83151	0.000620197	higher levels in Palbo
	Q9NPJ3	Acyl-coenzyme A thioesterase 13;Acyl-coenzyme A thioesterase 13, N-terminally processed	ACOT13	2.26072	4.7923	6.76337e-05	higher levels in Palbo
	P01920	HLA class II histocompatibility antigen, DQ beta 1 chain	HLA-DQB1	2.24826	4.7511	1.05e-07	higher levels in Palbo
	O14879	Interferon-induced protein with tetratricopeptide repeats 3	IFIT3	2.23537	4.70885	1	similar levels in both
	Q92538	Golgi-specific brefeldin A-resistance guanine nucleotide exchange factor 1	GBF1	2.23114	4.69505	1	similar levels in both
	Q9ULL4	Plexin-B3	PLXNB3	2.22863	4.68689	3.7094e-05	higher levels in Palbo
	P07099	Epoxide hydrolase 1	EPHX1	2.22847	4.68638	0.00299375	higher levels in Palbo
	Q969Q5	Ras-related protein Rab-24	RAB24	2.22194	4.66522	0.000185829	higher levels in Palbo
	Q8IVH4	Methylmalonic aciduria type A protein, mitochondrial	MMAA	2.22129	4.66311	6.572e-07	higher levels in Palbo
	Q05209	Tyrosine-protein phosphatase non-receptor type 12	PTPN12	2.21244	4.63458	1	similar levels in both
	P27449	V-type proton ATPase 16 kDa proteolipid subunit	ATP6V0C	2.20771	4.6194	0.000166113	higher levels in Palbo
	Q5T3F8	CSC1-like protein 2	TMEM63B	2.20691	4.61684	6.296e-07	higher levels in Palbo
	Q8IYQ7	Threonine synthase-like 1	THNSL1	2.20157	4.59978	0.00155656	higher levels in Palbo
	P13716	Delta-aminolevulinic acid dehydratase	ALAD	2.18724	4.55432	1	similar levels in both
	O95870	Abhydrolase domain-containing protein 16A	ABHD16A	2.16849	4.49554	4.4531e-06	higher levels in Palbo
	P22304	Iduronate 2-sulfatase;Iduronate 2-sulfatase 42 kDa chain;Iduronate 2-sulfatase 14 kDa chain	IDS	2.15539	4.4549	5.66368e-05	higher levels in Palbo
	Q9UII2	ATPase inhibitor, mitochondrial	ATPIF1	2.15414	4.45104	0.000772776	higher levels in Palbo
	Q15526	Surfeit locus protein 1	SURF1	2.15341	4.44879	1.281e-07	higher levels in Palbo
	P09486	SPARC	SPARC	2.153	4.4475	7.16664e-05	higher levels in Palbo
	Q8N129	Protein canopy homolog 4	CNPY4	2.14913	4.43559	4.64013e-05	higher levels in Palbo
	Q9Y2Z9	Ubiquinone biosynthesis monooxygenase COQ6, mitochondrial	COQ6	2.14787	4.43172	0.00696329	higher levels in Palbo
	O00142	Thymidine kinase 2, mitochondrial	TK2	2.13767	4.4005	5.60964e-05	higher levels in Palbo
	Q96KR6	Protein FAM210B	FAM210B	2.13271	4.38542	0.00277367	higher levels in Palbo
	Q16698	2,4-dienoyl-CoA reductase, mitochondrial	DECR1	2.12548	4.3635	4.3e-09	higher levels in Palbo
	Q16134	Electron transfer flavoprotein-ubiquinone oxidoreductase, mitochondrial	ETFDH	2.12082	4.34942	5.667e-07	higher levels in Palbo
	Q96CV9	Optineurin	OPTN	2.11511	4.33224	1	similar levels in both
	Q9NXR1;Q9GZM8	Nuclear distribution protein nudE homolog 1;Nuclear distribution protein nudE-like 1	NDE1	2.10995	4.31677	1	similar levels in both
	Q86X76	Nitrilase homolog 1	NIT1	2.10742	4.30921	1.7811e-06	higher levels in Palbo
	Q6P179	Endoplasmic reticulum aminopeptidase 2	ERAP2	2.10375	4.29826	5.80025e-05	higher levels in Palbo
	Q8NEU8	DCC-interacting protein 13-beta	APPL2	2.09308	4.26658	2.2831e-05	higher levels in Palbo
	Q9H8M5	Metal transporter CNNM2	CNNM2	2.09205	4.26353	0.001999	higher levels in Palbo
	Q9Y3B8	Oligoribonuclease, mitochondrial	REXO2	2.09174	4.26261	4.4053e-06	higher levels in Palbo
	Q15119	[Pyruvate dehydrogenase (acetyl-transferring)] kinase isozyme 2, mitochondrial	PDK2	2.08049	4.22952	3.736e-06	higher levels in Palbo
	P00395	Cytochrome c oxidase subunit 1	MT-CO1	2.0802	4.22867	0.00478155	higher levels in Palbo
	P49641	Alpha-mannosidase 2x	MAN2A2	2.07921	4.22575	1	similar levels in both
	O60831	PRA1 family protein 2	PRAF2	2.07405	4.21068	3.0946e-06	higher levels in Palbo
	Q03154	Aminoacylase-1	ACY1	2.06404	4.18156	1	similar levels in both
	P20039	HLA class II histocompatibility antigen, DRB1-11 beta chain	HLA-DRB1	2.06074	4.17199	5.36e-08	higher levels in Palbo
	Q96AX1	Vacuolar protein sorting-associated protein 33A	VPS33A	2.05917	4.16745	0.00687658	higher levels in Palbo
	Q7Z434	Mitochondrial antiviral-signaling protein	MAVS	2.05215	4.14722	2.0398e-06	higher levels in Palbo
	O75718	Cartilage-associated protein	CRTAP	2.03723	4.10457	0.00800172	higher levels in Palbo
	Q6IAA8	Ragulator complex protein LAMTOR1	LAMTOR1	2.03291	4.0923	1.0593e-06	higher levels in Palbo
	Q9NQ34	Transmembrane protein 9B	TMEM9B	2.03229	4.09054	6.84738e-05	higher levels in Palbo
	Q96FV2	Secernin-2	SCRN2	2.03094	4.08671	1	similar levels in both
	P35237	Serpin B6	SERPINB6	2.02884	4.08077	0.00806436	higher levels in Palbo
	Q9NZ53	Podocalyxin-like protein 2	PODXL2	2.0272	4.07613	0.0083519	higher levels in Palbo
	P48735	Isocitrate dehydrogenase [NADP], mitochondrial	IDH2	2.02688	4.07524	8.157e-07	higher levels in Palbo
	Q9HCE7	E3 ubiquitin-protein ligase SMURF1	SMURF1	2.02686	4.07517	1.16394e-05	higher levels in Palbo
	Q0VGL1	Ragulator complex protein LAMTOR4;Ragulator complex protein LAMTOR4, N-terminally processed	LAMTOR4	2.02111	4.05895	0.000257393	higher levels in Palbo
	Q9UJ14	Gamma-glutamyltransferase 7;Gamma-glutamyltransferase 7 heavy chain;Gamma-glutamyltransferase 7 light chain	GGT7	2.0164	4.04573	0.00171779	higher levels in Palbo
	Q96HD1	Cysteine-rich with EGF-like domain protein 1	CRELD1	2.00406	4.01126	0.00169039	higher levels in Palbo
	P30038	Delta-1-pyrroline-5-carboxylate dehydrogenase, mitochondrial	ALDH4A1	1.98576	3.96071	0.000135805	higher levels in Palbo
	Q93008;O00507	Probable ubiquitin carboxyl-terminal hydrolase FAF-X	USP9X	1.97407	3.92875	0.000257218	higher levels in Palbo
	P11117	Lysosomal acid phosphatase	ACP2	1.97212	3.92345	4.13e-08	higher levels in Palbo
	Q6UVY6	DBH-like monooxygenase protein 1	MOXD1	1.96412	3.90173	5.1941e-06	higher levels in Palbo
	Q6PCB7	Long-chain fatty acid transport protein 1	SLC27A1	1.96214	3.89638	6.8458e-05	higher levels in Palbo
	Q6PML9	Zinc transporter 9	SLC30A9	1.9601	3.89089	0.000405876	higher levels in Palbo
	P0DPI2;A0A0B4J2D5		GAL3A	1.94497	3.85029	2.9217e-06	higher levels in Palbo
	Q9H3U5	Major facilitator superfamily domain-containing protein 1	MFSD1	1.94176	3.84174	0.00015098	higher levels in Palbo
	Q13616	Cullin-1	CUL1	1.93945	3.83559	0.00015125	higher levels in Palbo
	Q3KQZ1	Solute carrier family 25 member 35	SLC25A35	1.93879	3.83383	0.00120919	higher levels in Palbo
	Q68CP4	Heparan-alpha-glucosaminide N-acetyltransferase	HGSNAT	1.93269	3.81767	2e-10	higher levels in Palbo
	Q96GK7	Fumarylacetoacetate hydrolase domain-containing protein 2A	FAHD2A	1.92655	3.80145	3.5258e-06	higher levels in Palbo
	Q6PK18	2-oxoglutarate and iron-dependent oxygenase domain-containing protein 3	OGFOD3	1.92457	3.79624	0.00331973	higher levels in Palbo
	Q9BQS7	Hephaestin	HEPH	1.92338	3.7931	1	similar levels in both
	P78357	Contactin-associated protein 1	CNTNAP1	1.91905	3.78175	0.000227404	higher levels in Palbo
	P36404	ADP-ribosylation factor-like protein 2	ARL2	1.91317	3.76636	2.48e-08	higher levels in Palbo
	P45877	Peptidyl-prolyl cis-trans isomerase C	PPIC	1.91316	3.76632	6.1251e-06	higher levels in Palbo
	Q96RQ3	Methylcrotonoyl-CoA carboxylase subunit alpha, mitochondrial	MCCC1	1.91202	3.76334	1.15e-08	higher levels in Palbo
	Q9UHG3	Prenylcysteine oxidase 1	PCYOX1	1.91045	3.75927	1.84e-08	higher levels in Palbo
	P35270	Sepiapterin reductase	SPR	1.9101	3.75835	4e-09	higher levels in Palbo
	Q16854	Deoxyguanosine kinase, mitochondrial	DGUOK	1.90698	3.75024	2.72824e-05	higher levels in Palbo
	Q8WWB7	Glycosylated lysosomal membrane protein	GLMP	1.90625	3.74833	6.71143e-05	higher levels in Palbo
	P39060	Collagen alpha-1(XVIII) chain;Endostatin	COL18A1	1.90325	3.74055	6.994e-07	higher levels in Palbo
	Q95IE3	HLA class II histocompatibility antigen, DRB1-12 beta chain	HLA-DRB1	1.90031	3.73292	0.000353185	higher levels in Palbo
	Q15165	Serum paraoxonase/arylesterase 2	PON2	1.89709	3.72462	0.000467953	higher levels in Palbo
	Q8TEA8	D-tyrosyl-tRNA(Tyr) deacylase 1	DTD1	1.89681	3.72389	0.00233093	higher levels in Palbo
	P24844	Myosin regulatory light polypeptide 9	MYL9	1.8965	3.72309	1	similar levels in both
	Q14249	Endonuclease G, mitochondrial	ENDOG	1.89398	3.71658	1.8521e-06	higher levels in Palbo
	Q6PJI9	WD repeat-containing protein 59	WDR59	1.89384	3.71624	0.00314887	higher levels in Palbo
	Q9BTZ2;Q6PKH6;P0CG22	Dehydrogenase/reductase SDR family member 4;Dehydrogenase/reductase SDR family member 4-like 2	DHRS4	1.89222	3.71205	2.44095e-05	higher levels in Palbo
	Q8N5M1	ATP synthase mitochondrial F1 complex assembly factor 2	ATPAF2	1.88927	3.70448	0.00173135	higher levels in Palbo
	Q6YP21	Kynurenine--oxoglutarate transaminase 3	CCBL2	1.88831	3.70201	2.6536e-06	higher levels in Palbo
	Q9UKU7	Isobutyryl-CoA dehydrogenase, mitochondrial	ACAD8	1.88145	3.68445	1.73e-08	higher levels in Palbo
	O43920	NADH dehydrogenase [ubiquinone] iron-sulfur protein 5	NDUFS5	1.87538	3.66899	2.8505e-06	higher levels in Palbo
	Q9BVL4	Selenoprotein O	SELO	1.87281	3.66246	0.000304746	higher levels in Palbo
	Q16774	Guanylate kinase	GUK1	1.86545	3.64381	0.00373471	higher levels in Palbo
	Q6P2I3	Fumarylacetoacetate hydrolase domain-containing protein 2B	FAHD2B	1.86506	3.64284	9.67766e-05	higher levels in Palbo
	Q709F0	Acyl-CoA dehydrogenase family member 11	ACAD11	1.85812	3.62536	0.000172019	higher levels in Palbo
	Q02318	Sterol 26-hydroxylase, mitochondrial	CYP27A1	1.85674	3.62189	2.0693e-06	higher levels in Palbo
	Q13219	Pappalysin-1	PAPPA	1.85321	3.61303	0.00962529	higher levels in Palbo
	P62491;P57735	Ras-related protein Rab-11A	RAB11A	1.8504	3.60601	0.00136877	higher levels in Palbo
	Q9NNW7	Thioredoxin reductase 2, mitochondrial	TXNRD2	1.84546	3.59367	0.000238034	higher levels in Palbo
	Q9BQT8	Mitochondrial 2-oxodicarboxylate carrier	SLC25A21	1.84393	3.58987	8.06e-08	higher levels in Palbo
	O60826	Coiled-coil domain-containing protein 22	CCDC22	1.84085	3.5822	0.00169276	higher levels in Palbo
	Q9P2C4	Transmembrane protein 181	TMEM181	1.84032	3.5809	0.00484982	higher levels in Palbo
	P04179	Superoxide dismutase [Mn], mitochondrial	SOD2	1.83852	3.57642	4.9e-09	higher levels in Palbo
	Q6DKK2	Tetratricopeptide repeat protein 19, mitochondrial	TTC19	1.83679	3.57214	6.48e-07	higher levels in Palbo
	Q03518	Antigen peptide transporter 1	TAP1	1.83035	3.55624	4.70006e-05	higher levels in Palbo
	Q9BSD7	Cancer-related nucleoside-triphosphatase	NTPCR	1.82379	3.54009	0.000333375	higher levels in Palbo
	P22570	NADPH:adrenodoxin oxidoreductase, mitochondrial	FDXR	1.81489	3.51833	3.4e-09	higher levels in Palbo
	O75521	Enoyl-CoA delta isomerase 2, mitochondrial	ECI2	1.81248	3.51247	0.00186076	higher levels in Palbo
	Q9Y646	Carboxypeptidase Q	CPQ	1.8036	3.49089	0.000285021	higher levels in Palbo
	O43592	Exportin-T	XPOT	1.8028	3.48897	0.00106994	higher levels in Palbo
	O00154;Q6ZUV0	Cytosolic acyl coenzyme A thioester hydrolase	ACOT7	1.80105	3.48474	3.69e-08	higher levels in Palbo
	P53801	Pituitary tumor-transforming gene 1 protein-interacting protein	PTTG1IP	1.79613	3.47288	1	similar levels in both
	Q5HYK3	2-methoxy-6-polyprenyl-1,4-benzoquinol methylase, mitochondrial	COQ5	1.79088	3.46026	0.000382399	higher levels in Palbo
	O00746	Nucleoside diphosphate kinase, mitochondrial	NME4	1.78459	3.44521	0.000247401	higher levels in Palbo
	Q96II8	Leucine-rich repeat and calponin homology domain-containing protein 3	LRCH3	1.78174	3.4384	0.134015	similar levels in both
	Q9UQ53	Alpha-1,3-mannosyl-glycoprotein 4-beta-N-acetylglucosaminyltransferase B	MGAT4B	1.77424	3.42057	0.0141432	higher levels in Palbo
	Q9Y570	Protein phosphatase methylesterase 1	PPME1	1.76681	3.403	1	similar levels in both
	Q9NWS8	Required for meiotic nuclear division protein 1 homolog	RMND1	1.76531	3.39948	5.95974e-05	higher levels in Palbo
	Q8NBM8	Prenylcysteine oxidase-like	PCYOX1L	1.74719	3.35703	0.00628818	higher levels in Palbo
	Q8NE00	Transmembrane protein 104	TMEM104	1.7442	3.35009	1.808e-06	higher levels in Palbo
	Q8N8L6	ADP-ribosylation factor-like protein 10	ARL10	1.73644	3.33211	0.000260665	higher levels in Palbo
	Q9NVH6	Trimethyllysine dioxygenase, mitochondrial	TMLHE	1.73276	3.32363	0.0271568	higher levels in Palbo
	P38117	Electron transfer flavoprotein subunit beta	ETFB	1.72553	3.30701	5.652e-07	higher levels in Palbo
	Q92820	Gamma-glutamyl hydrolase	GGH	1.7255	3.30694	1.72881e-05	higher levels in Palbo
	P23786	Carnitine O-palmitoyltransferase 2, mitochondrial	CPT2	1.72454	3.30474	7.498e-07	higher levels in Palbo
	P11182	Lipoamide acyltransferase component of branched-chain alpha-keto acid dehydrogenase complex, mitochondrial	DBT	1.72101	3.29668	4.3867e-06	higher levels in Palbo
	Q96LW7	Bcl10-interacting CARD protein	C9orf89	1.71609	3.28544	0.0107772	higher levels in Palbo
	P05166	Propionyl-CoA carboxylase beta chain, mitochondrial	PCCB	1.70602	3.26259	1.4874e-06	higher levels in Palbo
	Q9UBQ7	Glyoxylate reductase/hydroxypyruvate reductase	GRHPR	1.69858	3.24581	8.049e-06	higher levels in Palbo
	P61421	V-type proton ATPase subunit d 1	ATP6V0D1	1.69748	3.24334	5.89238e-05	higher levels in Palbo
	O00391	Sulfhydryl oxidase 1	QSOX1	1.69739	3.24315	0.125497	similar levels in both
	P13804	Electron transfer flavoprotein subunit alpha, mitochondrial	ETFA	1.69507	3.23792	1.85e-08	higher levels in Palbo
	Q8N2F6	Armadillo repeat-containing protein 10	ARMC10	1.68953	3.22551	3.59884e-05	higher levels in Palbo
	Q16775	Hydroxyacylglutathione hydrolase, mitochondrial	HAGH	1.6894	3.22522	3.843e-07	higher levels in Palbo
	P52758	Ribonuclease UK114	HRSP12	1.6841	3.21339	6.97429e-05	higher levels in Palbo
	Q9Y5K8	V-type proton ATPase subunit D	ATP6V1D	1.68321	3.21141	0.00234598	higher levels in Palbo
	P22830	Ferrochelatase, mitochondrial	FECH	1.68185	3.20838	1.755e-07	higher levels in Palbo
	Q6P1Q0	LETM1 domain-containing protein 1	LETMD1	1.68124	3.20703	6.393e-07	higher levels in Palbo
	P00156	Cytochrome b	MT-CYB	1.67865	3.20129	1.06746e-05	higher levels in Palbo
	O15084;Q8N8A2	Serine/threonine-protein phosphatase 6 regulatory ankyrin repeat subunit A	ANKRD28	1.6776	3.19894	1	similar levels in both
	Q9UFN0;Q9BS92	Protein NipSnap homolog 3A	NIPSNAP3A	1.67416	3.19133	6.6e-09	higher levels in Palbo
	Q86Y79	Probable peptidyl-tRNA hydrolase	PTRH1	1.66656	3.17456	0.0041091	higher levels in Palbo
	Q86Y39	NADH dehydrogenase [ubiquinone] 1 alpha subcomplex subunit 11	NDUFA11	1.66584	3.17298	0.000338873	higher levels in Palbo
	Q8WVC6	Dephospho-CoA kinase domain-containing protein	DCAKD	1.66572	3.17271	0.0104022	higher levels in Palbo
	O14972	Down syndrome critical region protein 3	DSCR3	1.66448	3.16999	0.001619	higher levels in Palbo
	Q9UIJ7	GTP:AMP phosphotransferase AK3, mitochondrial	AK3	1.66151	3.16347	3.12e-07	higher levels in Palbo
	Q8TB37	Iron-sulfur protein NUBPL	NUBPL	1.66104	3.16243	0.000411925	higher levels in Palbo
	Q6ZVM7	TOM1-like protein 2	TOM1L2	1.65998	3.16012	1	similar levels in both
	Q12891	Hyaluronidase-2	HYAL2	1.65504	3.14932	0.237759	similar levels in both
	Q96DP5	Methionyl-tRNA formyltransferase, mitochondrial	MTFMT	1.65326	3.14545	0.00755064	higher levels in Palbo
	Q96AB3	Isochorismatase domain-containing protein 2, mitochondrial	ISOC2	1.64912	3.13642	0.000414401	higher levels in Palbo
	Q7Z7K0	COX assembly mitochondrial protein homolog	CMC1	1.64869	3.13548	2.9939e-06	higher levels in Palbo
	Q99757	Thioredoxin, mitochondrial	TXN2	1.64732	3.13251	0.00171266	higher levels in Palbo
	Q13286	Battenin	CLN3	1.64006	3.11679	0.000607855	higher levels in Palbo
	O95571	Persulfide dioxygenase ETHE1, mitochondrial	ETHE1	1.63982	3.11627	2.733e-07	higher levels in Palbo
	O94919	Endonuclease domain-containing 1 protein	ENDOD1	1.63948	3.11553	0.00029854	higher levels in Palbo
	Q8TDB6	E3 ubiquitin-protein ligase DTX3L	DTX3L	1.63475	3.10535	1	similar levels in both
	Q9HD20	Manganese-transporting ATPase 13A1	ATP13A1	1.6339	3.1035	7.2816e-05	higher levels in Palbo
	O14920	Inhibitor of nuclear factor kappa-B kinase subunit beta	IKBKB	1.63294	3.10144	1	similar levels in both
	O43464;P83110	Serine protease HTRA2, mitochondrial	HTRA2	1.63263	3.10078	6.36206e-05	higher levels in Palbo
	Q9UGC7	Peptide chain release factor 1-like, mitochondrial	MTRF1L	1.63206	3.09954	0.0103117	higher levels in Palbo
	Q6SZW1	Sterile alpha and TIR motif-containing protein 1	SARM1	1.62604	3.08664	0.00051109	higher levels in Palbo
	Q8N5C1	Protein FAM26E	FAM26E	1.624	3.08228	0.108142	similar levels in both
	Q13449	Limbic system-associated membrane protein	LSAMP	1.62374	3.08173	9.523e-07	higher levels in Palbo
	P03905	NADH-ubiquinone oxidoreductase chain 4	MT-ND4	1.61777	3.06899	0.0033286	higher levels in Palbo
	P30626	Sorcin	SRI	1.60988	3.05226	1.79844e-05	higher levels in Palbo
	Q96H78	Solute carrier family 25 member 44	SLC25A44	1.60757	3.04738	1.86525e-05	higher levels in Palbo
	Q12913	Receptor-type tyrosine-protein phosphatase eta	PTPRJ	1.60522	3.04242	0.00156858	higher levels in Palbo
	Q9UK76	Hematological and neurological expressed 1 protein;Hematological and neurological expressed 1 protein, N-terminally processed	HN1	1.60412	3.04011	5.4457e-06	higher levels in Palbo
	Q9BRJ7;Q96DE0	Protein syndesmos	NUDT16L1	1.60103	3.0336	0.00054132	higher levels in Palbo
	Q9UHQ9	NADH-cytochrome b5 reductase 1	CYB5R1	1.6006	3.0327	8.6e-08	higher levels in Palbo
	O43824	Putative GTP-binding protein 6	GTPBP6	1.59487	3.02067	1.63573e-05	higher levels in Palbo
	Q13438	Protein OS-9	OS9	1.5941	3.01906	0.00277007	higher levels in Palbo
	P13051	Uracil-DNA glycosylase	UNG	1.59308	3.01692	0.0448576	higher levels in Palbo
	Q86TW2	Uncharacterized aarF domain-containing protein kinase 1	ADCK1	1.58122	2.99223	0.00153855	higher levels in Palbo
	P51798	H(+)/Cl(-) exchange transporter 7	CLCN7	1.57995	2.98959	4.9271e-06	higher levels in Palbo
	Q9C0E8	Protein lunapark	LNP	1.57984	2.98936	0.00277103	higher levels in Palbo
	Q8TCD5	5(3)-deoxyribonucleotidase, cytosolic type	NT5C	1.57844	2.98646	0.00156414	higher levels in Palbo
	P19474	E3 ubiquitin-protein ligase TRIM21	TRIM21	1.57762	2.98478	0.000847451	higher levels in Palbo
	Q9Y6M9	NADH dehydrogenase [ubiquinone] 1 beta subcomplex subunit 9	NDUFB9	1.57633	2.9821	3.23e-08	higher levels in Palbo
	Q9BRT2	Ubiquinol-cytochrome-c reductase complex assembly factor 2	UQCC2	1.57437	2.97805	0.0238391	higher levels in Palbo
	P14854	Cytochrome c oxidase subunit 6B1	COX6B1	1.57246	2.97412	1.533e-07	higher levels in Palbo
	P58215	Lysyl oxidase homolog 3	LOXL3	1.57014	2.96934	0.0146407	higher levels in Palbo
	Q9H4B0	Probable tRNA N6-adenosine threonylcarbamoyltransferase, mitochondrial	OSGEPL1	1.56741	2.96373	0.000623336	higher levels in Palbo
	Q96D53	AarF domain-containing protein kinase 4	ADCK4	1.56064	2.94984	9.5776e-06	higher levels in Palbo
	Q9NRG7	Epimerase family protein SDR39U1	SDR39U1	1.55899	2.94647	6.6845e-06	higher levels in Palbo
	O75208	Ubiquinone biosynthesis protein COQ9, mitochondrial	COQ9	1.54982	2.9278	7.0582e-06	higher levels in Palbo
	Q15058	Kinesin-like protein KIF14	KIF14	1.54897	2.92609	0.142852	similar levels in both
	P17050	Alpha-N-acetylgalactosaminidase	NAGA	1.54771	2.92353	0.000573882	higher levels in Palbo
	P00441	Superoxide dismutase [Cu-Zn]	SOD1	1.54638	2.92083	0.0916186	similar levels in both
	Q96RR1	Twinkle protein, mitochondrial	PEO1	1.54556	2.91917	0.000159447	higher levels in Palbo
	Q8N2K0	Monoacylglycerol lipase ABHD12	ABHD12	1.54107	2.9101	0.000470628	higher levels in Palbo
	P20933	N(4)-(beta-N-acetylglucosaminyl)-L-asparaginase;Glycosylasparaginase alpha chain;Glycosylasparaginase beta chain	AGA	1.53899	2.90592	1	similar levels in both
	Q9BWM7	Sideroflexin-3	SFXN3	1.534	2.89587	1.8e-08	higher levels in Palbo
	Q8N5Z0	Kynurenine/alpha-aminoadipate aminotransferase, mitochondrial	AADAT	1.53288	2.89364	0.0173862	higher levels in Palbo
	Q86UY8	5-nucleotidase domain-containing protein 3	NT5DC3	1.52781	2.88348	5.754e-07	higher levels in Palbo
	A0AVT1	Ubiquitin-like modifier-activating enzyme 6	UBA6	1.52202	2.87194	0.00107331	higher levels in Palbo
	Q9HCC0	Methylcrotonoyl-CoA carboxylase beta chain, mitochondrial	MCCC2	1.51595	2.85988	3.9e-09	higher levels in Palbo
	Q9P0J1	[Pyruvate dehydrogenase [acetyl-transferring]]-phosphatase 1, mitochondrial	PDP1	1.51416	2.85632	7e-10	higher levels in Palbo
	O14735	CDP-diacylglycerol--inositol 3-phosphatidyltransferase	CDIPT	1.51336	2.85474	0.000490084	higher levels in Palbo
	Q8N697	Solute carrier family 15 member 4	SLC15A4	1.51091	2.84991	2.45532e-05	higher levels in Palbo
	Q8TD43	Transient receptor potential cation channel subfamily M member 4	TRPM4	1.50215	2.83265	0.00234849	higher levels in Palbo
	Q6P587	Acylpyruvase FAHD1, mitochondrial	FAHD1	1.50078	2.82996	7.6736e-06	higher levels in Palbo
	Q96E52	Metalloendopeptidase OMA1, mitochondrial	OMA1	1.50009	2.8286	0.0133591	higher levels in Palbo
	Q9BY32	Inosine triphosphate pyrophosphatase	ITPA	1.49644	2.82146	0.00500896	higher levels in Palbo
	O43678	NADH dehydrogenase [ubiquinone] 1 alpha subcomplex subunit 2	NDUFA2	1.49351	2.81573	6.42017e-05	higher levels in Palbo
	Q8IVP5	FUN14 domain-containing protein 1	FUNDC1	1.49117	2.81116	0.0997291	similar levels in both
	Q8N6G6	ADAMTS-like protein 1	ADAMTSL1	1.48943	2.80778	2.09844e-05	higher levels in Palbo
	O95490	Latrophilin-2	LPHN2	1.48804	2.80507	0.101432	similar levels in both
	Q99943	1-acyl-sn-glycerol-3-phosphate acyltransferase alpha	AGPAT1	1.48589	2.8009	0.000144591	higher levels in Palbo
	Q9Y5X2	Sorting nexin-8	SNX8	1.48454	2.79828	0.00197501	higher levels in Palbo
	Q8IYB8	ATP-dependent RNA helicase SUPV3L1, mitochondrial	SUPV3L1	1.48401	2.79726	0.0001134	higher levels in Palbo
	P08069	Insulin-like growth factor 1 receptor;Insulin-like growth factor 1 receptor alpha chain;Insulin-like growth factor 1 receptor beta chain	IGF1R	1.48022	2.78992	1.76338e-05	higher levels in Palbo
	P45954	Short/branched chain specific acyl-CoA dehydrogenase, mitochondrial	ACADSB	1.47978	2.78906	5.76638e-05	higher levels in Palbo
	Q9NQH7	Probable Xaa-Pro aminopeptidase 3	XPNPEP3	1.47566	2.78111	6.14338e-05	higher levels in Palbo
	Q6P1X6	UPF0598 protein C8orf82	C8orf82	1.47542	2.78065	5.00072e-05	higher levels in Palbo
	Q14558	Phosphoribosyl pyrophosphate synthase-associated protein 1	PRPSAP1	1.46545	2.7615	0.00560893	higher levels in Palbo
	P07686	Beta-hexosaminidase subunit beta;Beta-hexosaminidase subunit beta chain B;Beta-hexosaminidase subunit beta chain A	HEXB	1.46528	2.76117	1.59e-08	higher levels in Palbo
	Q9BSK0	MARVEL domain-containing protein 1	MARVELD1	1.45854	2.74831	0.0755844	similar levels in both
	Q5VWZ2	Lysophospholipase-like protein 1	LYPLAL1	1.45655	2.74452	3.69338e-05	higher levels in Palbo
	P58557	Putative ribonuclease	YBEY	1.45292	2.73761	0.00559736	higher levels in Palbo
	P50336	Protoporphyrinogen oxidase	PPOX	1.45196	2.73579	1.2617e-06	higher levels in Palbo
	Q8NCW5	NAD(P)H-hydrate epimerase	APOA1BP	1.4473	2.72698	0.00296382	higher levels in Palbo
	Q8IXQ6	Poly [ADP-ribose] polymerase 9	PARP9	1.44576	2.72407	1	similar levels in both
	Q9H9P8	L-2-hydroxyglutarate dehydrogenase, mitochondrial	L2HGDH	1.44523	2.72306	4.0093e-05	higher levels in Palbo
	Q5TEU4	NADH dehydrogenase [ubiquinone] 1 alpha subcomplex assembly factor 5	NDUFAF5	1.44439	2.72148	0.0175053	higher levels in Palbo
	Q16595	Frataxin, mitochondrial;Frataxin intermediate form;Frataxin(56-210);Frataxin(78-210);Frataxin mature form	FXN	1.43696	2.70749	0.00249852	higher levels in Palbo
	Q8NCN5	Pyruvate dehydrogenase phosphatase regulatory subunit, mitochondrial	PDPR	1.43669	2.70699	6.505e-07	higher levels in Palbo
	O75648	Mitochondrial tRNA-specific 2-thiouridylase 1	TRMU	1.42966	2.69383	0.0267588	higher levels in Palbo
	Q10588	ADP-ribosyl cyclase/cyclic ADP-ribose hydrolase 2	BST1	1.42573	2.6865	1.7535e-06	higher levels in Palbo
	O95182	NADH dehydrogenase [ubiquinone] 1 alpha subcomplex subunit 7	NDUFA7	1.42108	2.67786	6.245e-07	higher levels in Palbo
	P23919	Thymidylate kinase	DTYMK	1.42075	2.67724	6.12e-08	higher levels in Palbo
	Q9H553	Alpha-1,3/1,6-mannosyltransferase ALG2	ALG2	1.41988	2.67563	0.006358	higher levels in Palbo
	Q9Y5R4	HemK methyltransferase family member 1	HEMK1	1.41874	2.67353	0.000773119	higher levels in Palbo
	Q86WC4	Osteopetrosis-associated transmembrane protein 1	OSTM1	1.41841	2.6729	3.19e-08	higher levels in Palbo
	Q8WW59	SPRY domain-containing protein 4	SPRYD4	1.41229	2.6616	7.2e-08	higher levels in Palbo
	Q8TF65	PDZ domain-containing protein GIPC2	GIPC2	1.41093	2.65908	0.141499	similar levels in both
	Q9UI10	Translation initiation factor eIF-2B subunit delta	EIF2B4	1.40322	2.6449	1	similar levels in both
	P82921	28S ribosomal protein S21, mitochondrial	MRPS21	1.4022	2.64304	0.000873573	higher levels in Palbo
	Q93034	Cullin-5	CUL5	1.40183	2.64236	0.0332419	higher levels in Palbo
	Q8TD22	Sideroflexin-5	SFXN5	1.39588	2.63149	7.3992e-06	higher levels in Palbo
	Q6UW02	Cytochrome P450 20A1	CYP20A1	1.39532	2.63047	0.00691446	higher levels in Palbo
	O75153	Clustered mitochondria protein homolog	CLUH	1.39467	2.62928	9.3683e-06	higher levels in Palbo
	O14874	[3-methyl-2-oxobutanoate dehydrogenase [lipoamide]] kinase, mitochondrial	BCKDK	1.38992	2.62064	0.01024	higher levels in Palbo
	Q9NVS9	Pyridoxine-5-phosphate oxidase	PNPO	1.38954	2.61995	0.00301775	higher levels in Palbo
	Q96QE5	Transcription elongation factor, mitochondrial	TEFM	1.38113	2.60472	0.00243212	higher levels in Palbo
	Q9UI09	NADH dehydrogenase [ubiquinone] 1 alpha subcomplex subunit 12	NDUFA12	1.38051	2.6036	1.36902e-05	higher levels in Palbo
	Q9NZ08	Endoplasmic reticulum aminopeptidase 1	ERAP1	1.38032	2.60326	0.000137426	higher levels in Palbo
	P49419	Alpha-aminoadipic semialdehyde dehydrogenase	ALDH7A1	1.37923	2.60129	4.362e-07	higher levels in Palbo
	Q8NFF5	FAD synthase;Molybdenum cofactor biosynthesis protein-like region;FAD synthase region	FLAD1	1.37911	2.60109	0.000194959	higher levels in Palbo
	P33316	Deoxyuridine 5-triphosphate nucleotidohydrolase, mitochondrial	DUT	1.3783	2.59962	5.4622e-06	higher levels in Palbo
	P10606	Cytochrome c oxidase subunit 5B, mitochondrial	COX5B	1.37745	2.59809	1.5697e-06	higher levels in Palbo
	Q9H4G4	Golgi-associated plant pathogenesis-related protein 1	GLIPR2	1.37723	2.59769	5.32476e-05	higher levels in Palbo
	Q9BV79	Trans-2-enoyl-CoA reductase, mitochondrial	MECR	1.37636	2.59612	5.33e-08	higher levels in Palbo
	Q9NZJ7	Mitochondrial carrier homolog 1	MTCH1	1.36902	2.58295	0.00332018	higher levels in Palbo
	Q5JRA6	Melanoma inhibitory activity protein 3	MIA3	1.36469	2.5752	0.0229601	higher levels in Palbo
	O60238	BCL2/adenovirus E1B 19 kDa protein-interacting protein 3-like	BNIP3L	1.36327	2.57267	1.55549e-05	higher levels in Palbo
	Q9GZY8	Mitochondrial fission factor	MFF	1.36248	2.57126	0.0478705	higher levels in Palbo
	P39210	Protein Mpv17	MPV17	1.35957	2.56609	0.00299932	higher levels in Palbo
	P36406	E3 ubiquitin-protein ligase TRIM23	TRIM23	1.35592	2.5596	0.142516	similar levels in both
	P30536	Translocator protein	TSPO	1.35425	2.55664	3.10909e-05	higher levels in Palbo
	A2RRP1	Neuroblastoma-amplified sequence	NBAS	1.34912	2.54757	0.010145	higher levels in Palbo
	Q56VL3	OCIA domain-containing protein 2	OCIAD2	1.34868	2.54679	0.000196311	higher levels in Palbo
	O75608	Acyl-protein thioesterase 1	LYPLA1	1.34735	2.54445	2.70527e-05	higher levels in Palbo
	Q6P087	RNA pseudouridylate synthase domain-containing protein 3	RPUSD3	1.3467	2.54329	0.000938415	higher levels in Palbo
	Q9BQ69	O-acetyl-ADP-ribose deacetylase MACROD1	MACROD1	1.34508	2.54045	0.000257869	higher levels in Palbo
	P11172	Uridine 5-monophosphate synthase;Orotate phosphoribosyltransferase;Orotidine 5-phosphate decarboxylase	UMPS	1.34223	2.53543	0.000117409	higher levels in Palbo
	P30044	Peroxiredoxin-5, mitochondrial	PRDX5	1.34165	2.5344	7.66e-08	higher levels in Palbo
	Q99643	Succinate dehydrogenase cytochrome b560 subunit, mitochondrial	SDHC	1.34122	2.53366	0.00177944	higher levels in Palbo
	P09417	Dihydropteridine reductase	QDPR	1.34055	2.53247	8.241e-07	higher levels in Palbo
	P17568	NADH dehydrogenase [ubiquinone] 1 beta subcomplex subunit 7	NDUFB7	1.33968	2.53095	0.000166708	higher levels in Palbo
	Q96EY8	Cob(I)yrinic acid a,c-diamide adenosyltransferase, mitochondrial	MMAB	1.33801	2.52802	0.00020209	higher levels in Palbo
	Q8IYU8	Calcium uptake protein 2, mitochondrial	MICU2	1.33718	2.52657	7.9184e-06	higher levels in Palbo
	O15460	Prolyl 4-hydroxylase subunit alpha-2	P4HA2	1.337	2.52626	0.00240088	higher levels in Palbo
	Q96DZ1	Endoplasmic reticulum lectin 1	ERLEC1	1.33674	2.52581	0.0571116	similar levels in both
	Q7L592	NADH dehydrogenase [ubiquinone] complex I, assembly factor 7	NDUFAF7	1.33417	2.5213	5.191e-07	higher levels in Palbo
	Q9NWU1	3-oxoacyl-[acyl-carrier-protein] synthase, mitochondrial	OXSM	1.33356	2.52023	9.56985e-05	higher levels in Palbo
	Q9NX46	Poly(ADP-ribose) glycohydrolase ARH3	ADPRHL2	1.33118	2.51609	0.00212796	higher levels in Palbo
	P07919	Cytochrome b-c1 complex subunit 6, mitochondrial	UQCRH	1.33013	2.51426	0.000149676	higher levels in Palbo
	Q8WVM8	Sec1 family domain-containing protein 1	SCFD1	1.33008	2.51416	0.000582563	higher levels in Palbo
	P28288	ATP-binding cassette sub-family D member 3	ABCD3	1.3289	2.51211	7.27797e-05	higher levels in Palbo
	Q8N3Z3	GTP-binding protein 8	GTPBP8	1.32246	2.50093	0.00015066	higher levels in Palbo
	P26440	Isovaleryl-CoA dehydrogenase, mitochondrial	IVD	1.32094	2.49828	9.33e-08	higher levels in Palbo
	Q9H6V9	UPF0554 protein C2orf43	C2orf43	1.31478	2.48765	0.000792347	higher levels in Palbo
	Q9GZT8	NIF3-like protein 1	NIF3L1	1.31007	2.47954	0.000184112	higher levels in Palbo
	P86397	Hydroxyacyl-thioester dehydratase type 2, mitochondrial	RPP14	1.3093	2.47822	0.000700674	higher levels in Palbo
	Q8NFV4	Alpha/beta hydrolase domain-containing protein 11	ABHD11	1.30733	2.47483	3.3556e-06	higher levels in Palbo
	Q9H7Z7	Prostaglandin E synthase 2;Prostaglandin E synthase 2 truncated form	PTGES2	1.3063	2.47307	5.42833e-05	higher levels in Palbo
	Q86UP2	Kinectin	KTN1	1.30176	2.4653	0.000915512	higher levels in Palbo
	O15173	Membrane-associated progesterone receptor component 2	PGRMC2	1.29938	2.46122	0.000418823	higher levels in Palbo
	P14735	Insulin-degrading enzyme	IDE	1.29534	2.45435	0.00901651	higher levels in Palbo
	P05496;Q06055;P48201	ATP synthase F(0) complex subunit C1, mitochondrial;ATP synthase F(0) complex subunit C2, mitochondrial;ATP synthase F(0) complex subunit C3, mitochondrial	ATP5G1	1.29429	2.45256	0.010272	higher levels in Palbo
	Q66K74	Microtubule-associated protein 1S;MAP1S heavy chain;MAP1S light chain	MAP1S	1.2941	2.45224	0.187651	similar levels in both
	P11498	Pyruvate carboxylase, mitochondrial	PC	1.29358	2.45135	3.46176e-05	higher levels in Palbo
	P61020	Ras-related protein Rab-5B	RAB5B	1.29302	2.45041	0.000232691	higher levels in Palbo
	Q96CB9	5-methylcytosine rRNA methyltransferase NSUN4	NSUN4	1.28864	2.44298	0.000367773	higher levels in Palbo
	P31146	Coronin-1A	CORO1A	1.28104	2.43014	0.00130459	higher levels in Palbo
	P14406	Cytochrome c oxidase subunit 7A2, mitochondrial	COX7A2	1.27991	2.42823	0.000893467	higher levels in Palbo
	A3KMH1	von Willebrand factor A domain-containing protein 8	VWA8	1.27862	2.42608	8.693e-07	higher levels in Palbo
	P46199	Translation initiation factor IF-2, mitochondrial	MTIF2	1.27557	2.42095	4.53325e-05	higher levels in Palbo
	Q14318	Peptidyl-prolyl cis-trans isomerase FKBP8	FKBP8	1.27401	2.41832	0.00081755	higher levels in Palbo
	Q96DB5	Regulator of microtubule dynamics protein 1	RMDN1	1.27321	2.41698	7.661e-07	higher levels in Palbo
	Q9NTX5	Ethylmalonyl-CoA decarboxylase	ECHDC1	1.27274	2.4162	0.000278647	higher levels in Palbo
	Q15629	Translocating chain-associated membrane protein 1	TRAM1	1.2711	2.41346	1	similar levels in both
	Q96C01	Protein FAM136A	FAM136A	1.27074	2.41286	7.5806e-06	higher levels in Palbo
	P36969	Phospholipid hydroperoxide glutathione peroxidase, mitochondrial	GPX4	1.26837	2.40889	0.00284775	higher levels in Palbo
	Q9HD34	LYR motif-containing protein 4	LYRM4	1.26383	2.40133	2.4271e-06	higher levels in Palbo
	Q9Y673	Dolichyl-phosphate beta-glucosyltransferase	ALG5	1.2623	2.39878	0.000870676	higher levels in Palbo
	P23434	Glycine cleavage system H protein, mitochondrial	GCSH	1.26059	2.39594	6.11094e-05	higher levels in Palbo
	Q6NVY1	3-hydroxyisobutyryl-CoA hydrolase, mitochondrial	HIBCH	1.25975	2.39454	6.69e-07	higher levels in Palbo
	Q9H7D0	Dedicator of cytokinesis protein 5	DOCK5	1.24843	2.37582	0.154387	similar levels in both
	Q07812	Apoptosis regulator BAX	BAX	1.24824	2.37551	1.4e-07	higher levels in Palbo
	O15382	Branched-chain-amino-acid aminotransferase, mitochondrial	BCAT2	1.24737	2.37407	1.0126e-06	higher levels in Palbo
	Q13057	Bifunctional coenzyme A synthase;Phosphopantetheine adenylyltransferase;Dephospho-CoA kinase	COASY	1.2469	2.37331	0.0460829	higher levels in Palbo
	Q9HBH1	Peptide deformylase, mitochondrial	PDF	1.24192	2.36513	9.88023e-05	higher levels in Palbo
	Q6IN84	rRNA methyltransferase 1, mitochondrial	MRM1	1.23343	2.35125	0.00182146	higher levels in Palbo
	P55290	Cadherin-13	CDH13	1.23321	2.3509	0.0011483	higher levels in Palbo
	Q8N4Q1	Mitochondrial intermembrane space import and assembly protein 40	CHCHD4	1.23194	2.34883	5.9634e-06	higher levels in Palbo
	Q16795	NADH dehydrogenase [ubiquinone] 1 alpha subcomplex subunit 9, mitochondrial	NDUFA9	1.23192	2.3488	4.08386e-05	higher levels in Palbo
	Q6YN16	Hydroxysteroid dehydrogenase-like protein 2	HSDL2	1.2288	2.34372	0.000172008	higher levels in Palbo
	P49448	Glutamate dehydrogenase 2, mitochondrial	GLUD2	1.22848	2.34319	0.00340446	higher levels in Palbo
	Q9UK41	Vacuolar protein sorting-associated protein 28 homolog	VPS28	1.2246	2.33691	1	similar levels in both
	Q53EP0	Fibronectin type III domain-containing protein 3B	FNDC3B	1.2205	2.33028	0.00204848	higher levels in Palbo
	P56556	NADH dehydrogenase [ubiquinone] 1 alpha subcomplex subunit 6	NDUFA6	1.21954	2.32872	0.00125103	higher levels in Palbo
	Q9H1K1	Iron-sulfur cluster assembly enzyme ISCU, mitochondrial	ISCU	1.21872	2.3274	1.721e-06	higher levels in Palbo
	Q9H936;Q9H1K4	Mitochondrial glutamate carrier 1	SLC25A22	1.21683	2.32435	2.39e-08	higher levels in Palbo
	Q16773	Kynurenine--oxoglutarate transaminase 1	CCBL1	1.21059	2.31433	8.59964e-05	higher levels in Palbo
	Q14142	Tripartite motif-containing protein 14	TRIM14	1.21049	2.31415	0.000770547	higher levels in Palbo
	Q92581	Sodium/hydrogen exchanger 6	SLC9A6	1.21018	2.31366	0.0620345	similar levels in both
	Q13011	Delta(3,5)-Delta(2,4)-dienoyl-CoA isomerase, mitochondrial	ECH1	1.20824	2.31055	5.76389e-05	higher levels in Palbo
	P51788	Chloride channel protein 2	CLCN2	1.20654	2.30783	0.00153864	higher levels in Palbo
	Q99570	Phosphoinositide 3-kinase regulatory subunit 4	PIK3R4	1.20652	2.30781	0.0807343	similar levels in both
	Q9Y2Q3	Glutathione S-transferase kappa 1	GSTK1	1.20531	2.30587	0.000168233	higher levels in Palbo
	Q9P291	Armadillo repeat-containing X-linked protein 1	ARMCX1	1.20055	2.29827	0.000435958	higher levels in Palbo
	Q8TF66	Leucine-rich repeat-containing protein 15	LRRC15	1.20002	2.29742	0.0651721	similar levels in both
	Q9BPX6	Calcium uptake protein 1, mitochondrial	MICU1	1.19896	2.29574	0.0185079	higher levels in Palbo
	Q9NR45	Sialic acid synthase	NANS	1.19833	2.29474	0.00186575	higher levels in Palbo
	Q96N66	Lysophospholipid acyltransferase 7	MBOAT7	1.19702	2.29265	0.0045902	higher levels in Palbo
	Q9H4K7	Mitochondrial ribosome-associated GTPase 2	MTG2	1.19502	2.28948	0.0614893	similar levels in both
	Q9Y291	28S ribosomal protein S33, mitochondrial	MRPS33	1.18815	2.27861	1.084e-07	higher levels in Palbo
	O75323	Protein NipSnap homolog 2	GBAS	1.18562	2.2746	1.476e-07	higher levels in Palbo
	O15498	Synaptobrevin homolog YKT6	YKT6	1.18556	2.27451	0.197299	similar levels in both
	Q9BTY2	Plasma alpha-L-fucosidase	FUCA2	1.1849	2.27348	0.000408849	higher levels in Palbo
	Q14353	Guanidinoacetate N-methyltransferase	GAMT	1.18338	2.27108	1	similar levels in both
	P07203	Glutathione peroxidase 1	GPX1	1.18222	2.26926	1.8817e-06	higher levels in Palbo
	Q9ULI3	Protein HEG homolog 1	HEG1	1.18177	2.26854	0.00187754	higher levels in Palbo
	Q969S9	Ribosome-releasing factor 2, mitochondrial	GFM2	1.18166	2.26838	0.00035333	higher levels in Palbo
	P53007	Tricarboxylate transport protein, mitochondrial	SLC25A1	1.18155	2.26821	0.000370632	higher levels in Palbo
	P33121;Q9ULC5;Q9UKU0	Long-chain-fatty-acid--CoA ligase 1	ACSL1	1.18087	2.26713	7.5878e-06	higher levels in Palbo
	O75380	NADH dehydrogenase [ubiquinone] iron-sulfur protein 6, mitochondrial	NDUFS6	1.17999	2.26576	1.57356e-05	higher levels in Palbo
	P82909	28S ribosomal protein S36, mitochondrial	MRPS36	1.17874	2.26379	5.90035e-05	higher levels in Palbo
	Q9UGM6	Tryptophan--tRNA ligase, mitochondrial	WARS2	1.17717	2.26132	0.0286905	higher levels in Palbo
	O43676	NADH dehydrogenase [ubiquinone] 1 beta subcomplex subunit 3	NDUFB3	1.17516	2.25819	4.154e-07	higher levels in Palbo
	Q4G0N4	NAD kinase 2, mitochondrial	NADK2	1.17371	2.25591	0.000414395	higher levels in Palbo
	Q96B77	Transmembrane protein 186	TMEM186	1.17281	2.2545	0.000420879	higher levels in Palbo
	Q9H4I9	Essential MCU regulator, mitochondrial	SMDT1	1.17028	2.25055	0.0133882	higher levels in Palbo
	P25445	Tumor necrosis factor receptor superfamily member 6	FAS	1.17019	2.25042	0.000116393	higher levels in Palbo
	Q8IZA0	Dyslexia-associated protein KIAA0319-like protein	KIAA0319L	1.16888	2.24838	1.80278e-05	higher levels in Palbo
	P22033	Methylmalonyl-CoA mutase, mitochondrial	MUT	1.16822	2.24735	0.000400157	higher levels in Palbo
	O43819	Protein SCO2 homolog, mitochondrial	SCO2	1.16764	2.24644	3.00809e-05	higher levels in Palbo
	P49454	Centromere protein F	CENPF	1.16566	2.24335	1.5133e-06	higher levels in Palbo
	Q53S33	BolA-like protein 3	BOLA3	1.16478	2.24199	1.71014e-05	higher levels in Palbo
	O00483	Cytochrome c oxidase subunit NDUFA4	NDUFA4	1.16247	2.2384	0.00307298	higher levels in Palbo
	Q9H2K0	Translation initiation factor IF-3, mitochondrial	MTIF3	1.16015	2.2348	0.00755001	higher levels in Palbo
	Q9UBE0	SUMO-activating enzyme subunit 1;SUMO-activating enzyme subunit 1, N-terminally processed	SAE1	1.15886	2.23281	0.0419442	higher levels in Palbo
	Q9NVA1	Ubiquinol-cytochrome-c reductase complex assembly factor 1	UQCC1	1.1546	2.22623	0.00013179	higher levels in Palbo
	Q9NW81	ATP synthase subunit s-like protein	ATP5SL	1.15284	2.22351	0.00752535	higher levels in Palbo
	Q9H2U2	Inorganic pyrophosphatase 2, mitochondrial	PPA2	1.15018	2.21942	2.33551e-05	higher levels in Palbo
	Q9BWH2	FUN14 domain-containing protein 2	FUNDC2	1.1472	2.21484	0.000512756	higher levels in Palbo
	Q8N4Q0	Zinc-binding alcohol dehydrogenase domain-containing protein 2	ZADH2	1.14048	2.20454	0.00016604	higher levels in Palbo
	Q92504	Zinc transporter SLC39A7	SLC39A7	1.13447	2.19538	1	similar levels in both
	Q53S58	Transmembrane protein 177	TMEM177	1.12978	2.18826	0.0649771	similar levels in both
	P29353	SHC-transforming protein 1	SHC1	1.12775	2.18518	0.00305933	higher levels in Palbo
	Q9BRQ6	MICOS complex subunit MIC25	CHCHD6	1.12522	2.18135	2.173e-07	higher levels in Palbo
	Q8WUY1	Protein THEM6	THEM6	1.12264	2.17746	6.56138e-05	higher levels in Palbo
	Q9NVH0	Exonuclease 3-5 domain-containing protein 2	EXD2	1.11999	2.17345	0.00548511	higher levels in Palbo
	Q92575	UBX domain-containing protein 4	UBXN4	1.11688	2.16877	0.000116257	higher levels in Palbo
	Q9BT17	Mitochondrial ribosome-associated GTPase 1	MTG1	1.11457	2.1653	0.0128233	higher levels in Palbo
	Q6P4F2	Adrenodoxin-like protein, mitochondrial	FDX1L	1.11366	2.16394	7.884e-07	higher levels in Palbo
	P02461	Collagen alpha-1(III) chain	COL3A1	1.11256	2.16228	0.000207681	higher levels in Palbo
	Q96T83	Sodium/hydrogen exchanger 7	SLC9A7	1.11253	2.16224	0.00026552	higher levels in Palbo
	P55084	Trifunctional enzyme subunit beta, mitochondrial;3-ketoacyl-CoA thiolase	HADHB	1.11143	2.16059	8.42e-08	higher levels in Palbo
	Q01459	Di-N-acetylchitobiase	CTBS	1.10917	2.15722	0.0171012	higher levels in Palbo
	Q9UNW1	Multiple inositol polyphosphate phosphatase 1	MINPP1	1.10878	2.15664	0.0139871	higher levels in Palbo
	O95183	Vesicle-associated membrane protein 5	VAMP5	1.10648	2.15319	0.0158296	higher levels in Palbo
	Q9NR77	Peroxisomal membrane protein 2	PXMP2	1.1037	2.14905	1	similar levels in both
	Q6ZXV5	Transmembrane and TPR repeat-containing protein 3	TMTC3	1.10066	2.14453	4.2069e-06	higher levels in Palbo
	P05165	Propionyl-CoA carboxylase alpha chain, mitochondrial	PCCA	1.10019	2.14383	5.28025e-05	higher levels in Palbo
	P54886	Delta-1-pyrroline-5-carboxylate synthase;Glutamate 5-kinase;Gamma-glutamyl phosphate reductase	ALDH18A1	1.09935	2.14257	3.20103e-05	higher levels in Palbo
	Q5T1Q4	Solute carrier family 35 member F1	SLC35F1	1.09337	2.13371	0.00532986	higher levels in Palbo
	Q93050	V-type proton ATPase 116 kDa subunit a isoform 1	ATP6V0A1	1.09319	2.13345	0.125401	similar levels in both
	O75915	PRA1 family protein 3	ARL6IP5	1.09171	2.13127	5.52501e-05	higher levels in Palbo
	Q14CX7	N-alpha-acetyltransferase 25, NatB auxiliary subunit	NAA25	1.08996	2.12868	1	similar levels in both
	P00846	ATP synthase subunit a	MT-ATP6	1.08879	2.12695	6.723e-07	higher levels in Palbo
	Q15031	Probable leucine--tRNA ligase, mitochondrial	LARS2	1.08521	2.12168	0.000200678	higher levels in Palbo
	Q8NAT1	Protein O-linked-mannose beta-1,4-N-acetylglucosaminyltransferase 2	POMGNT2	1.08032	2.11451	0.105341	similar levels in both
	O60518	Ran-binding protein 6	RANBP6	1.07813	2.1113	0.0463369	higher levels in Palbo
	A8MXV4	Nucleoside diphosphate-linked moiety X motif 19, mitochondrial	NUDT19	1.07765	2.1106	4.0442e-06	higher levels in Palbo
	P30084	Enoyl-CoA hydratase, mitochondrial	ECHS1	1.07244	2.10299	1.4951e-06	higher levels in Palbo
	O95168	NADH dehydrogenase [ubiquinone] 1 beta subcomplex subunit 4	NDUFB4	1.07182	2.10209	1.37e-07	higher levels in Palbo
	Q969M1	Mitochondrial import receptor subunit TOM40B	TOMM40L	1.07152	2.10165	0.0653906	similar levels in both
	Q92506	Estradiol 17-beta-dehydrogenase 8	HSD17B8	1.07056	2.10025	0.00174875	higher levels in Palbo
	Q6UXV4	MICOS complex subunit MIC27	APOOL	1.06937	2.09852	3.3901e-06	higher levels in Palbo
	P40926	Malate dehydrogenase, mitochondrial	MDH2	1.06833	2.09701	1.47393e-05	higher levels in Palbo
	O43264	Centromere/kinetochore protein zw10 homolog	ZW10	1.06765	2.09602	0.121346	similar levels in both
	Q96GC9	Vacuole membrane protein 1	VMP1	1.0643	2.09116	0.0581243	similar levels in both
	Q9BYN8	28S ribosomal protein S26, mitochondrial	MRPS26	1.05453	2.07704	1.08284e-05	higher levels in Palbo
	Q9HA77	Probable cysteine--tRNA ligase, mitochondrial	CARS2	1.0545	2.077	0.00358616	higher levels in Palbo
	P49590	Probable histidine--tRNA ligase, mitochondrial	HARS2	1.05079	2.07167	8.4529e-06	higher levels in Palbo
	Q9NRZ7	1-acyl-sn-glycerol-3-phosphate acyltransferase gamma	AGPAT3	1.04701	2.06624	0.0280774	higher levels in Palbo
	Q9NWT8	Aurora kinase A-interacting protein	AURKAIP1	1.04697	2.06619	5.893e-07	higher levels in Palbo
	Q9Y3D6	Mitochondrial fission 1 protein	FIS1	1.04668	2.06577	0.0402756	higher levels in Palbo
	Q5JTJ3	Cytochrome c oxidase assembly factor 6 homolog	COA6	1.04381	2.06167	3.73031e-05	higher levels in Palbo
	O75431	Metaxin-2	MTX2	1.04047	2.0569	0.00954674	higher levels in Palbo
	P54819	Adenylate kinase 2, mitochondrial;Adenylate kinase 2, mitochondrial, N-terminally processed	AK2	1.03851	2.0541	4.1143e-06	higher levels in Palbo
	Q9H300	Presenilins-associated rhomboid-like protein, mitochondrial;P-beta	PARL	1.03535	2.04961	2.5029e-05	higher levels in Palbo
	O95298;E9PQ53	NADH dehydrogenase [ubiquinone] 1 subunit C2;NADH dehydrogenase [ubiquinone] 1 subunit C2, isoform 2	NDUFC2	1.03329	2.04669	0.0031604	higher levels in Palbo
	P82912	28S ribosomal protein S11, mitochondrial	MRPS11	1.03318	2.04653	1.22795e-05	higher levels in Palbo
	Q9BYD2	39S ribosomal protein L9, mitochondrial	MRPL9	1.03247	2.04552	2.09422e-05	higher levels in Palbo
	P49821	NADH dehydrogenase [ubiquinone] flavoprotein 1, mitochondrial	NDUFV1	1.03201	2.04487	0.000867893	higher levels in Palbo
	O00217	NADH dehydrogenase [ubiquinone] iron-sulfur protein 8, mitochondrial	NDUFS8	1.03143	2.04405	0.00441245	higher levels in Palbo
	P31350;Q7LG56	Ribonucleoside-diphosphate reductase subunit M2	RRM2	1.02555	2.03573	0.0590854	similar levels in both
	Q9NQR4	Omega-amidase NIT2	NIT2	1.02447	2.03421	0.000852873	higher levels in Palbo
	Q70HW3	S-adenosylmethionine mitochondrial carrier protein	SLC25A26	1.02437	2.03407	0.00943473	higher levels in Palbo
	Q4U2R6	39S ribosomal protein L51, mitochondrial	MRPL51	1.02332	2.03259	0.0728249	similar levels in both
	Q9UBX3	Mitochondrial dicarboxylate carrier	SLC25A10	1.02093	2.02923	0.000981891	higher levels in Palbo
	Q5JTZ9	Alanine--tRNA ligase, mitochondrial	AARS2	1.02025	2.02827	5.27236e-05	higher levels in Palbo
	O75306	NADH dehydrogenase [ubiquinone] iron-sulfur protein 2, mitochondrial	NDUFS2	1.01787	2.02492	1.5064e-06	higher levels in Palbo
	Q9UMR5	Lysosomal thioesterase PPT2	PPT2	1.01546	2.02154	2.54266e-05	higher levels in Palbo
	Q96ER9	Coiled-coil domain-containing protein 51	CCDC51	1.01146	2.01595	1.44078e-05	higher levels in Palbo
	P42765	3-ketoacyl-CoA thiolase, mitochondrial	ACAA2	1.01125	2.01565	2.0151e-06	higher levels in Palbo
	P17677	Neuromodulin	GAP43	1.00989	2.01375	0.016277	higher levels in Palbo
	Q6NT16	MFS-type transporter SLC18B1	SLC18B1	1.00927	2.0129	1	similar levels in both
	O75581	Low-density lipoprotein receptor-related protein 6	LRP6	1.00342	2.00474	0.0516036	similar levels in both
	Q5JU69;Q8N2E6	Torsin-2A;Prosalusin;Salusin-alpha;Salusin-beta	TOR2A	1.00106	2.00147	1	similar levels in both
	Q6UW63	KDEL motif-containing protein 1	KDELC1	1.00098	2.00135	1	similar levels in both
	Q9Y394	Dehydrogenase/reductase SDR family member 7	DHRS7	1.00084	2.00117	0.0116602	higher levels in Palbo
	Q9UHY1	Nuclear receptor-binding protein	NRBP1	0.997969	1.99719	0.13308	similar levels in both
	P82663	28S ribosomal protein S25, mitochondrial	MRPS25	0.997275	1.99623	0.00131888	higher levels in Palbo
	Q86U28	Iron-sulfur cluster assembly 2 homolog, mitochondrial	ISCA2	0.995315	1.99352	0.00216875	higher levels in Palbo
	O60613	15 kDa selenoprotein	2019-09-15	0.994088	1.99182	0.0663063	similar levels in both
	P30837;P00352;P05091	Aldehyde dehydrogenase X, mitochondrial	ALDH1B1	0.993979	1.99167	1.07811e-05	higher levels in Palbo
	Q9HD42	Charged multivesicular body protein 1a	CHMP1A	0.992451	1.98956	0.00541603	higher levels in Palbo
	O95292	Vesicle-associated membrane protein-associated protein B/C	VAPB	0.990061	1.98627	0.000398008	higher levels in Palbo
	P49748	Very long-chain specific acyl-CoA dehydrogenase, mitochondrial	ACADVL	0.989433	1.9854	1.0102e-06	higher levels in Palbo
	P28331	NADH-ubiquinone oxidoreductase 75 kDa subunit, mitochondrial	NDUFS1	0.987283	1.98245	8.761e-07	higher levels in Palbo
	Q12999	Tetraspanin-31	TSPAN31	0.986575	1.98147	1.72958e-05	higher levels in Palbo
	P19404	NADH dehydrogenase [ubiquinone] flavoprotein 2, mitochondrial	NDUFV2	0.984917	1.9792	0.00792106	higher levels in Palbo
	Q9NP81	Serine--tRNA ligase, mitochondrial	SARS2	0.980201	1.97274	1.2293e-06	higher levels in Palbo
	O43181	NADH dehydrogenase [ubiquinone] iron-sulfur protein 4, mitochondrial	NDUFS4	0.9796	1.97192	0.00748208	higher levels in Palbo
	Q15120	[Pyruvate dehydrogenase (acetyl-transferring)] kinase isozyme 3, mitochondrial	PDK3	0.978828	1.97086	0.0783815	similar levels in both
	Q9H974	Queuine tRNA-ribosyltransferase subunit QTRTD1	QTRTD1	0.978826	1.97086	0.000284265	higher levels in Palbo
	O00264	Membrane-associated progesterone receptor component 1	PGRMC1	0.978783	1.9708	8.84387e-05	higher levels in Palbo
	Q9BZC7	ATP-binding cassette sub-family A member 2	ABCA2	0.976409	1.96756	0.021776	higher levels in Palbo
	Q9Y375	Complex I intermediate-associated protein 30, mitochondrial	NDUFAF1	0.976029	1.96704	3.21284e-05	higher levels in Palbo
	Q96HY7	Probable 2-oxoglutarate dehydrogenase E1 component DHKTD1, mitochondrial	DHTKD1	0.97235	1.96203	0.0224418	higher levels in Palbo
	O14880	Microsomal glutathione S-transferase 3	MGST3	0.969468	1.95812	0.00208116	higher levels in Palbo
	P31937	3-hydroxyisobutyrate dehydrogenase, mitochondrial	HIBADH	0.969169	1.95771	0.00133811	higher levels in Palbo
	P82914	28S ribosomal protein S15, mitochondrial	MRPS15	0.965192	1.95232	0.00149811	higher levels in Palbo
	O75396	Vesicle-trafficking protein SEC22b	SEC22B	0.961287	1.94705	0.000509966	higher levels in Palbo
	Q99797	Mitochondrial intermediate peptidase	MIPEP	0.961202	1.94693	0.000135644	higher levels in Palbo
	Q9Y2D4	Exocyst complex component 6B	EXOC6B	0.961054	1.94673	0.407715	similar levels in both
	P49753	Acyl-coenzyme A thioesterase 2, mitochondrial	ACOT2	0.959581	1.94474	0.107259	similar levels in both
	P32322	Pyrroline-5-carboxylate reductase 1, mitochondrial	PYCR1	0.958235	1.94293	3.4832e-06	higher levels in Palbo
	Q8TBZ3	WD repeat-containing protein 20	WDR20	0.953068	1.93599	0.0792837	similar levels in both
	Q96CU9	FAD-dependent oxidoreductase domain-containing protein 1	FOXRED1	0.95205	1.93462	0.00320999	higher levels in Palbo
	P05106	Integrin beta-3	ITGB3	0.951567	1.93397	0.0039227	higher levels in Palbo
	Q53SF7	Cordon-bleu protein-like 1	COBLL1	0.951313	1.93363	1	similar levels in both
	Q9NUB1	Acetyl-coenzyme A synthetase 2-like, mitochondrial	ACSS1	0.94937	1.93103	0.00228328	higher levels in Palbo
	Q8IZ81	ELMO domain-containing protein 2	ELMOD2	0.949323	1.93097	0.0152385	higher levels in Palbo
	P51553	Isocitrate dehydrogenase [NAD] subunit gamma, mitochondrial	IDH3G	0.948185	1.92944	0.000453964	higher levels in Palbo
	Q9Y5X3	Sorting nexin-5	SNX5	0.946193	1.92678	0.0619387	similar levels in both
	Q16186	Proteasomal ubiquitin receptor ADRM1	ADRM1	0.944688	1.92477	1	similar levels in both
	Q8N4T8	Carbonyl reductase family member 4	CBR4	0.944371	1.92435	0.0797588	similar levels in both
	Q9Y5L4	Mitochondrial import inner membrane translocase subunit Tim13	TIMM13	0.943759	1.92353	0.0152557	higher levels in Palbo
	Q9BW92	Threonine--tRNA ligase, mitochondrial	TARS2	0.943107	1.92266	0.0036562	higher levels in Palbo
	Q14651	Plastin-1	PLS1	0.940487	1.91918	0.137386	similar levels in both
	O75746	Calcium-binding mitochondrial carrier protein Aralar1	SLC25A12	0.940358	1.919	4.2675e-06	higher levels in Palbo
	Q7Z6M4	Transcription termination factor 4, mitochondrial;mTERF domain-containing protein 2 processed	MTERF4	0.938951	1.91713	0.0747536	similar levels in both
	Q9Y3D7	Mitochondrial import inner membrane translocase subunit TIM16	PAM16	0.93851	1.91655	7.98538e-05	higher levels in Palbo
	Q9Y2B0	Protein canopy homolog 2	CNPY2	0.938178	1.91611	0.00725984	higher levels in Palbo
	P61956;Q6EEV6;P55854	Small ubiquitin-related modifier 2;Small ubiquitin-related modifier 4;Small ubiquitin-related modifier 3	SUMO2	0.937653	1.91541	1	similar levels in both
	Q8IUX1	Complex I assembly factor TMEM126B, mitochondrial	TMEM126B	0.936545	1.91394	0.030526	higher levels in Palbo
	O60783	28S ribosomal protein S14, mitochondrial	MRPS14	0.935812	1.91297	0.0017299	higher levels in Palbo
	Q9Y2C4	Nuclease EXOG, mitochondrial	EXOG	0.933628	1.91007	0.00174098	higher levels in Palbo
	P78536	Disintegrin and metalloproteinase domain-containing protein 17	ADAM17	0.930524	1.90597	0.00440682	higher levels in Palbo
	Q7KZN9	Cytochrome c oxidase assembly protein COX15 homolog	COX15	0.929985	1.90526	0.000137245	higher levels in Palbo
	O95299	NADH dehydrogenase [ubiquinone] 1 alpha subcomplex subunit 10, mitochondrial	NDUFA10	0.929474	1.90458	0.0503255	similar levels in both
	Q9NSE4	Isoleucine--tRNA ligase, mitochondrial	IARS2	0.927661	1.90219	7.574e-06	higher levels in Palbo
	Q9BUR5	Apolipoprotein O	APOO	0.925468	1.8993	0.00167468	higher levels in Palbo
	P03886	NADH-ubiquinone oxidoreductase chain 1	MT-ND1	0.925415	1.89923	0.0616051	similar levels in both
	P40939	Trifunctional enzyme subunit alpha, mitochondrial;Long-chain enoyl-CoA hydratase;Long chain 3-hydroxyacyl-CoA dehydrogenase	HADHA	0.924966	1.89864	4.349e-07	higher levels in Palbo
	P56385	ATP synthase subunit e, mitochondrial	ATP5I	0.924455	1.89797	0.0903958	similar levels in both
	Q14061	Cytochrome c oxidase copper chaperone	COX17	0.92443	1.89793	5.65616e-05	higher levels in Palbo
	Q8N2U0	Transmembrane protein 256	TMEM256	0.921533	1.89413	0.0791766	similar levels in both
	Q92973	Transportin-1	TNPO1	0.919743	1.89178	0.00247071	higher levels in Palbo
	Q8WUK0	Phosphatidylglycerophosphatase and protein-tyrosine phosphatase 1	PTPMT1	0.919496	1.89145	0.00611035	higher levels in Palbo
	Q96I51	Williams-Beuren syndrome chromosomal region 16 protein	WBSCR16	0.918119	1.88965	0.00258855	higher levels in Palbo
	Q96FQ6	Protein S100-A16	S100A16	0.915095	1.88569	0.015682	higher levels in Palbo
	P0C7P0	CDGSH iron-sulfur domain-containing protein 3, mitochondrial	CISD3	0.914924	1.88547	0.00499745	higher levels in Palbo
	P25325	3-mercaptopyruvate sulfurtransferase	MPST	0.914679	1.88515	0.000435922	higher levels in Palbo
	Q7Z3C6	Autophagy-related protein 9A	ATG9A	0.914409	1.8848	0.0834894	similar levels in both
	Q9BTV4	Transmembrane protein 43	TMEM43	0.912036	1.8817	0.00022208	higher levels in Palbo
	P35611	Alpha-adducin	ADD1	0.910569	1.87979	0.0793436	similar levels in both
	O00330	Pyruvate dehydrogenase protein X component, mitochondrial	PDHX	0.908255	1.87677	0.00328363	higher levels in Palbo
	O43674	NADH dehydrogenase [ubiquinone] 1 beta subcomplex subunit 5, mitochondrial	NDUFB5	0.906561	1.87457	0.00585168	higher levels in Palbo
	Q7Z6Z7	E3 ubiquitin-protein ligase HUWE1	HUWE1	0.906198	1.8741	0.178123	similar levels in both
	P50452;P50453;O75830	Serpin B8	SERPINB8	0.906167	1.87406	1	similar levels in both
	Q9HBH5	Retinol dehydrogenase 14	RDH14	0.903161	1.87016	0.0661949	similar levels in both
	Q92982	Ninjurin-1	NINJ1	0.90301	1.86996	1	similar levels in both
	Q9BT09	Protein canopy homolog 3	CNPY3	0.898292	1.86386	0.131099	similar levels in both
	O15400	Syntaxin-7	STX7	0.89568	1.86049	0.000652087	higher levels in Palbo
	Q9Y5Z0	Beta-secretase 2	BACE2	0.894514	1.85898	0.240074	similar levels in both
	P11766	Alcohol dehydrogenase class-3	ADH5	0.893379	1.85752	0.0491351	higher levels in Palbo
	Q92882	Osteoclast-stimulating factor 1	OSTF1	0.890071	1.85327	0.395115	similar levels in both
	Q6UW68	Transmembrane protein 205	TMEM205	0.886099	1.84817	0.000119463	higher levels in Palbo
	Q96MX0	CKLF-like MARVEL transmembrane domain-containing protein 3	CMTM3	0.885021	1.84679	1.993e-05	higher levels in Palbo
	Q9Y305	Acyl-coenzyme A thioesterase 9, mitochondrial	ACOT9	0.884433	1.84604	3.57077e-05	higher levels in Palbo
	Q9BYT8	Neurolysin, mitochondrial	NLN	0.882664	1.84378	2.38114e-05	higher levels in Palbo
	Q9Y487	V-type proton ATPase 116 kDa subunit a isoform 2	ATP6V0A2	0.880978	1.84162	0.157023	similar levels in both
	Q96BQ5	Coiled-coil domain-containing protein 127	CCDC127	0.879864	1.8402	0.00449577	higher levels in Palbo
	Q9H2W6	39S ribosomal protein L46, mitochondrial	MRPL46	0.879751	1.84006	0.0327934	higher levels in Palbo
	O15258	Protein RER1	RER1	0.879288	1.83947	0.00596012	higher levels in Palbo
	Q9H0V9	VIP36-like protein	LMAN2L	0.878467	1.83842	0.0379051	higher levels in Palbo
	O43752	Syntaxin-6	STX6	0.878336	1.83825	0.176883	similar levels in both
	Q9BQ95	Evolutionarily conserved signaling intermediate in Toll pathway, mitochondrial	ECSIT	0.877965	1.83778	0.000719362	higher levels in Palbo
	Q7Z2K8	G protein-regulated inducer of neurite outgrowth 1	GPRIN1	0.877828	1.83761	0.260429	similar levels in both
	Q9H490	Phosphatidylinositol glycan anchor biosynthesis class U protein	PIGU	0.875336	1.83444	0.136113	similar levels in both
	Q92665	28S ribosomal protein S31, mitochondrial	MRPS31	0.874167	1.83295	0.000422907	higher levels in Palbo
	Q96Q11	CCA tRNA nucleotidyltransferase 1, mitochondrial	TRNT1	0.87384	1.83253	0.000105515	higher levels in Palbo
	Q5T160	Probable arginine--tRNA ligase, mitochondrial	RARS2	0.872968	1.83143	5.93996e-05	higher levels in Palbo
	P36551	Oxygen-dependent coproporphyrinogen-III oxidase, mitochondrial	CPOX	0.872751	1.83115	0.000124262	higher levels in Palbo
	Q96BW9	Phosphatidate cytidylyltransferase, mitochondrial	TAMM41	0.869889	1.82752	0.00498209	higher levels in Palbo
	Q5JRX3	Presequence protease, mitochondrial	PITRM1	0.869432	1.82694	1.5807e-05	higher levels in Palbo
	Q13043	Serine/threonine-protein kinase 4;Serine/threonine-protein kinase 4 37kDa subunit;Serine/threonine-protein kinase 4 18kDa subunit	STK4	0.868671	1.82598	1	similar levels in both
	Q6PI78	Transmembrane protein 65	TMEM65	0.868047	1.82519	0.0607116	similar levels in both
	O15235	28S ribosomal protein S12, mitochondrial	MRPS12	0.86397	1.82004	0.0157909	higher levels in Palbo
	Q96EL2	28S ribosomal protein S24, mitochondrial	MRPS24	0.858746	1.81346	0.0154957	higher levels in Palbo
	P21399	Cytoplasmic aconitate hydratase	ACO1	0.858365	1.81298	1	similar levels in both
	P09622	Dihydrolipoyl dehydrogenase, mitochondrial	DLD	0.854173	1.80772	0.000128041	higher levels in Palbo
	Q9BX68	Histidine triad nucleotide-binding protein 2, mitochondrial	HINT2	0.854082	1.80761	0.0709149	similar levels in both
	Q6FI81	Anamorsin	CIAPIN1	0.853766	1.80721	1	similar levels in both
	Q13505	Metaxin-1	MTX1	0.850259	1.80283	0.00297448	higher levels in Palbo
	Q9Y276	Mitochondrial chaperone BCS1	BCS1L	0.848881	1.8011	0.000588322	higher levels in Palbo
	Q9H0A8	COMM domain-containing protein 4	COMMD4	0.848607	1.80076	0.189165	similar levels in both
	Q32P41	tRNA (guanine(37)-N1)-methyltransferase	TRMT5	0.84745	1.79932	0.156141	similar levels in both
	Q9P0J0	NADH dehydrogenase [ubiquinone] 1 alpha subcomplex subunit 13	NDUFA13	0.846772	1.79847	0.000197916	higher levels in Palbo
	Q8IVS2	Malonyl-CoA-acyl carrier protein transacylase, mitochondrial	MCAT	0.845159	1.79646	0.010816	higher levels in Palbo
	Q5ST30	Valine--tRNA ligase, mitochondrial	VARS2	0.845126	1.79642	0.015501	higher levels in Palbo
	Q5T013	Putative hydroxypyruvate isomerase	HYI	0.843851	1.79484	0.112486	similar levels in both
	Q15118	[Pyruvate dehydrogenase (acetyl-transferring)] kinase isozyme 1, mitochondrial	PDK1	0.840835	1.79109	0.00336582	higher levels in Palbo
	P53597	Succinyl-CoA ligase [ADP/GDP-forming] subunit alpha, mitochondrial	SUCLG1	0.8393	1.78918	2.85248e-05	higher levels in Palbo
	Q9BRG1	Vacuolar protein-sorting-associated protein 25	VPS25	0.837667	1.78716	1	similar levels in both
	Q10713	Mitochondrial-processing peptidase subunit alpha	PMPCA	0.836261	1.78542	0.00235994	higher levels in Palbo
	Q5XKP0	Protein QIL1	QIL1	0.832405	1.78065	0.00166754	higher levels in Palbo
	O95721	Synaptosomal-associated protein 29	SNAP29	0.832145	1.78033	0.0212045	higher levels in Palbo
	Q08378	Golgin subfamily A member 3	GOLGA3	0.824684	1.77115	9.0939e-06	higher levels in Palbo
	P45974;Q92995	Ubiquitin carboxyl-terminal hydrolase 5	USP5	0.824564	1.771	0.00938232	higher levels in Palbo
	O95139	NADH dehydrogenase [ubiquinone] 1 beta subcomplex subunit 6	NDUFB6	0.822582	1.76857	0.0111003	higher levels in Palbo
	Q9Y697	Cysteine desulfurase, mitochondrial	NFS1	0.821811	1.76762	0.00013087	higher levels in Palbo
	Q9BRQ8	Apoptosis-inducing factor 2	AIFM2	0.817319	1.76213	0.192607	similar levels in both
	L0R6Q1		SLC35A4	0.81572	1.76018	0.00175401	higher levels in Palbo
	O43934	UNC93-like protein MFSD11	MFSD11	0.813328	1.75726	0.0236115	higher levels in Palbo
	Q96ND0	Protein FAM210A	FAM210A	0.811905	1.75553	0.110138	similar levels in both
	Q53RT3	Retroviral-like aspartic protease 1	ASPRV1	0.810496	1.75381	1	similar levels in both
	O14657	Torsin-1B	TOR1B	0.809254	1.75231	0.00173505	higher levels in Palbo
	Q9ULC3	Ras-related protein Rab-23	RAB23	0.808928	1.75191	0.0878721	similar levels in both
	Q9H2X8	Interferon alpha-inducible protein 27-like protein 2	IFI27L2	0.808574	1.75148	0.111901	similar levels in both
	Q86TX2	Acyl-coenzyme A thioesterase 1	ACOT1	0.807118	1.74971	0.000173654	higher levels in Palbo
	Q9P2R7	Succinyl-CoA ligase [ADP-forming] subunit beta, mitochondrial	SUCLA2	0.805981	1.74833	5.14785e-05	higher levels in Palbo
	Q8NBX0	Saccharopine dehydrogenase-like oxidoreductase	SCCPDH	0.805898	1.74823	0.00183503	higher levels in Palbo
	Q5VW38	Protein GPR107	GPR107	0.805011	1.74716	0.0544992	similar levels in both
	Q9NQ50	39S ribosomal protein L40, mitochondrial	MRPL40	0.800906	1.7422	0.0014775	higher levels in Palbo
	Q13263	Transcription intermediary factor 1-beta	TRIM28	0.798452	1.73923	0.00895776	higher levels in Palbo
	P51790;P51795;P51793	H(+)/Cl(-) exchange transporter 3	CLCN3	0.793709	1.73353	0.132077	similar levels in both
	Q96LZ7	Regulator of microtubule dynamics protein 2	RMDN2	0.792527	1.73211	0.0530866	similar levels in both
	Q13907	Isopentenyl-diphosphate Delta-isomerase 1	IDI1	0.792288	1.73182	0.0196048	higher levels in Palbo
	Q5TGZ0	MICOS complex subunit MIC10	MINOS1	0.792055	1.73154	0.000131146	higher levels in Palbo
	Q6UXD5	Seizure 6-like protein 2	SEZ6L2	0.791658	1.73106	0.138237	similar levels in both
	P51970	NADH dehydrogenase [ubiquinone] 1 alpha subcomplex subunit 8	NDUFA8	0.784459	1.72245	0.00447272	higher levels in Palbo
	Q9UBV2	Protein sel-1 homolog 1	SEL1L	0.784071	1.72198	0.0309062	higher levels in Palbo
	P00403	Cytochrome c oxidase subunit 2	MT-CO2	0.78341	1.72119	0.000257221	higher levels in Palbo
	Q96A26	Protein FAM162A	FAM162A	0.782974	1.72067	6.37783e-05	higher levels in Palbo
	Q9NVH1	DnaJ homolog subfamily C member 11	DNAJC11	0.781811	1.71929	0.00038976	higher levels in Palbo
	Q99598	Translin-associated protein X	TSNAX	0.779289	1.71628	1	similar levels in both
	Q8WWC4	Uncharacterized protein C2orf47, mitochondrial	C2orf47	0.776306	1.71274	0.00113574	higher levels in Palbo
	P56378	6.8 kDa mitochondrial proteolipid	MP68	0.776155	1.71256	0.000684182	higher levels in Palbo
	Q96C36	Pyrroline-5-carboxylate reductase 2	PYCR2	0.772705	1.70847	8.01511e-05	higher levels in Palbo
	P82650	28S ribosomal protein S22, mitochondrial	MRPS22	0.769324	1.70447	0.00105758	higher levels in Palbo
	Q00765	Receptor expression-enhancing protein 5	REEP5	0.768431	1.70342	0.00264525	higher levels in Palbo
	P54098	DNA polymerase subunit gamma-1	POLG	0.768238	1.70319	0.000778645	higher levels in Palbo
	P56134	ATP synthase subunit f, mitochondrial	ATP5J2	0.766838	1.70154	0.00126492	higher levels in Palbo
	Q8NEW0	Zinc transporter 7	SLC30A7	0.765274	1.69969	0.362076	similar levels in both
	Q99614	Tetratricopeptide repeat protein 1	TTC1	0.76423	1.69846	0.052941	similar levels in both
	Q9NWX6	Probable tRNA(His) guanylyltransferase	THG1L	0.763228	1.69728	0.0523648	similar levels in both
	O95163	Elongator complex protein 1	IKBKAP	0.762904	1.6969	1	similar levels in both
	P51649	Succinate-semialdehyde dehydrogenase, mitochondrial	ALDH5A1	0.762108	1.69597	0.463712	similar levels in both
	O75489	NADH dehydrogenase [ubiquinone] iron-sulfur protein 3, mitochondrial	NDUFS3	0.76157	1.69534	1.05659e-05	higher levels in Palbo
	P60602	Reactive oxygen species modulator 1	ROMO1	0.757961	1.6911	0.00144833	higher levels in Palbo
	Q99798	Aconitate hydratase, mitochondrial	ACO2	0.756407	1.68928	8.0681e-06	higher levels in Palbo
	Q9BVS5	tRNA (adenine(58)-N(1))-methyltransferase, mitochondrial	TRMT61B	0.754031	1.6865	0.0170132	higher levels in Palbo
	Q9NZJ6	Ubiquinone biosynthesis O-methyltransferase, mitochondrial	COQ3	0.753895	1.68634	0.0674358	similar levels in both
	Q5RI15	Cytochrome c oxidase protein 20 homolog	COX20	0.753249	1.68559	0.0159124	higher levels in Palbo
	Q02218;Q9ULD0	2-oxoglutarate dehydrogenase, mitochondrial	OGDH	0.75302	1.68532	0.000215945	higher levels in Palbo
	Q8WWV3	Reticulon-4-interacting protein 1, mitochondrial	RTN4IP1	0.752149	1.6843	0.034088	higher levels in Palbo
	Q9NTG7	NAD-dependent protein deacetylase sirtuin-3, mitochondrial	SIRT3	0.751946	1.68406	0.204068	similar levels in both
	P12235	ADP/ATP translocase 1	SLC25A4	0.751403	1.68343	8.46749e-05	higher levels in Palbo
	P23368	NAD-dependent malic enzyme, mitochondrial	ME2	0.747389	1.67875	0.000334985	higher levels in Palbo
	Q8TBA6	Golgin subfamily A member 5	GOLGA5	0.747337	1.67869	0.106315	similar levels in both
	Q9Y263	Phospholipase A-2-activating protein	PLAA	0.746514	1.67773	0.000128373	higher levels in Palbo
	Q13825	Methylglutaconyl-CoA hydratase, mitochondrial	AUH	0.746214	1.67738	0.0493466	higher levels in Palbo
	P46379	Large proline-rich protein BAG6	BAG6	0.745628	1.6767	1	similar levels in both
	P36542	ATP synthase subunit gamma, mitochondrial	ATP5C1	0.74518	1.67618	0.00912335	higher levels in Palbo
	P22061	Protein-L-isoaspartate(D-aspartate) O-methyltransferase	PCMT1	0.743802	1.67458	0.022109	higher levels in Palbo
	P61812	Transforming growth factor beta-2;Latency-associated peptide	TGFB2	0.741417	1.67182	0.103265	similar levels in both
	P00387	NADH-cytochrome b5 reductase 3;NADH-cytochrome b5 reductase 3 membrane-bound form;NADH-cytochrome b5 reductase 3 soluble form	CYB5R3	0.740778	1.67108	0.00101974	higher levels in Palbo
	P16152	Carbonyl reductase [NADPH] 1	CBR1	0.739384	1.66946	0.0043298	higher levels in Palbo
	Q86Y82	Syntaxin-12	STX12	0.738403	1.66833	0.00484556	higher levels in Palbo
	Q9NX00	Transmembrane protein 160	TMEM160	0.736436	1.66606	0.0333285	higher levels in Palbo
	P42126	Enoyl-CoA delta isomerase 1, mitochondrial	ECI1	0.735556	1.66504	0.000177076	higher levels in Palbo
	Q6ZT21	Transmembrane protein with metallophosphoesterase domain	TMPPE	0.733036	1.66213	0.179588	similar levels in both
	O15455	Toll-like receptor 3	TLR3	0.732217	1.66119	0.104066	similar levels in both
	P48449	Lanosterol synthase	LSS	0.729936	1.65856	0.0210101	higher levels in Palbo
	Q9Y2Q9	28S ribosomal protein S28, mitochondrial	MRPS28	0.727916	1.65624	0.00224621	higher levels in Palbo
	O95831	Apoptosis-inducing factor 1, mitochondrial	AIFM1	0.727465	1.65573	0.00050163	higher levels in Palbo
	Q02978	Mitochondrial 2-oxoglutarate/malate carrier protein	SLC25A11	0.726757	1.65491	4.14605e-05	higher levels in Palbo
	Q86SX6	Glutaredoxin-related protein 5, mitochondrial	GLRX5	0.726333	1.65443	0.127423	similar levels in both
	P08559;P29803	Pyruvate dehydrogenase E1 component subunit alpha, somatic form, mitochondrial	PDHA1	0.725234	1.65317	4.13658e-05	higher levels in Palbo
	P09669	Cytochrome c oxidase subunit 6C	COX6C	0.724132	1.65191	1.49804e-05	higher levels in Palbo
	P82932	28S ribosomal protein S6, mitochondrial	MRPS6	0.7227	1.65027	0.00371421	higher levels in Palbo
	Q9BW72	HIG1 domain family member 2A, mitochondrial	HIGD2A	0.722257	1.64976	0.0318822	higher levels in Palbo
	P55327	Tumor protein D52	TPD52	0.721286	1.64865	0.606845	similar levels in both
	Q9Y6G3	39S ribosomal protein L42, mitochondrial	MRPL42	0.720138	1.64734	0.000403598	higher levels in Palbo
	Q8N183	Mimitin, mitochondrial	NDUFAF2	0.71745	1.64427	0.0240689	higher levels in Palbo
	Q9Y316	Protein MEMO1	MEMO1	0.716344	1.64301	1	similar levels in both
	Q9UNK0	Syntaxin-8	STX8	0.715424	1.64197	0.0314613	higher levels in Palbo
	P11177	Pyruvate dehydrogenase E1 component subunit beta, mitochondrial	PDHB	0.715366	1.6419	4.18414e-05	higher levels in Palbo
	Q96HR9	Receptor expression-enhancing protein 6	REEP6	0.715113	1.64161	0.0805834	similar levels in both
	P28838	Cytosol aminopeptidase	LAP3	0.713231	1.63947	4.41441e-05	higher levels in Palbo
	Q9H0U6	39S ribosomal protein L18, mitochondrial	MRPL18	0.712638	1.6388	0.0200052	higher levels in Palbo
	O75414	Nucleoside diphosphate kinase 6	NME6	0.712555	1.6387	0.0362933	higher levels in Palbo
	O75127	Pentatricopeptide repeat-containing protein 1, mitochondrial	PTCD1	0.712474	1.63861	0.143053	similar levels in both
	Q5T653	39S ribosomal protein L2, mitochondrial	MRPL2	0.708168	1.63373	0.00338312	higher levels in Palbo
	Q9NUJ1	Mycophenolic acid acyl-glucuronide esterase, mitochondrial	ABHD10	0.707828	1.63334	0.0181095	higher levels in Palbo
	Q9H078	Caseinolytic peptidase B protein homolog	CLPB	0.70669	1.63206	9.36662e-05	higher levels in Palbo
	Q7Z7N9	Transmembrane protein 179B	TMEM179B	0.706042	1.63132	0.0161657	higher levels in Palbo
	Q16540	39S ribosomal protein L23, mitochondrial	MRPL23	0.700397	1.62495	0.00427811	higher levels in Palbo
	Q9Y606	tRNA pseudouridine synthase A, mitochondrial	PUS1	0.699068	1.62346	0.0288733	higher levels in Palbo
	Q7Z4G4	tRNA (guanine(10)-N2)-methyltransferase homolog	TRMT11	0.697506	1.6217	0.0278821	higher levels in Palbo
	O95140	Mitofusin-2	MFN2	0.696801	1.62091	0.00241825	higher levels in Palbo
	Q7Z2W9	39S ribosomal protein L21, mitochondrial	MRPL21	0.696467	1.62053	0.00311214	higher levels in Palbo
	Q92947	Glutaryl-CoA dehydrogenase, mitochondrial	GCDH	0.695487	1.61943	0.0184632	higher levels in Palbo
	Q99497	Protein deglycase DJ-1	PARK7	0.695368	1.6193	0.00121673	higher levels in Palbo
	P30462;P18463;Q95365;Q29836;Q29718;P30475;P30466;P03989;P30485;P30481;Q31610;P30486;P30461	HLA class I histocompatibility antigen, B-14 alpha chain;HLA class I histocompatibility antigen, B-37 alpha chain;HLA class I histocompatibility antigen, B-38 alpha chain;HLA class I histocompatibility antigen, B-67 alpha chain;HLA class I histocompatibility antigen, B-82 alpha chain;HLA class I histocompatibility antigen, B-39 alpha chain;HLA class I histocompatibility antigen, B-18 alpha chain;…	HLA-B	0.695207	1.61912	1	similar levels in both
	Q96EY1	DnaJ homolog subfamily A member 3, mitochondrial	DNAJA3	0.69411	1.61789	0.0172891	higher levels in Palbo
	Q8IYB1	Protein MB21D2	MB21D2	0.691145	1.61456	1	similar levels in both
	Q8TDM6	Disks large homolog 5	DLG5	0.691098	1.61451	0.0563059	similar levels in both
	Q13217	DnaJ homolog subfamily C member 3	DNAJC3	0.690227	1.61354	0.157175	similar levels in both
	Q5T440	Putative transferase CAF17, mitochondrial	IBA57	0.688979	1.61214	0.132363	similar levels in both
	Q9Y3D3	28S ribosomal protein S16, mitochondrial	MRPS16	0.688302	1.61139	0.00229505	higher levels in Palbo
	Q92552	28S ribosomal protein S27, mitochondrial	MRPS27	0.688249	1.61133	0.013884	higher levels in Palbo
	O94910	Latrophilin-1	LPHN1	0.687597	1.6106	1	similar levels in both
	Q9BRR6	ADP-dependent glucokinase	ADPGK	0.687385	1.61036	0.113902	similar levels in both
	Q9H269	Vacuolar protein sorting-associated protein 16 homolog	VPS16	0.687257	1.61022	1	similar levels in both
	Q9H061	Transmembrane protein 126A	TMEM126A	0.687108	1.61005	0.00662441	higher levels in Palbo
	P84022;Q15796	Mothers against decapentaplegic homolog 3;Mothers against decapentaplegic homolog 2	SMAD3	0.686764	1.60967	0.266982	similar levels in both
	Q9BXW7	Cat eye syndrome critical region protein 5	CECR5	0.684861	1.60755	0.000566167	higher levels in Palbo
	Q9HBL7	Plasminogen receptor (KT)	PLGRKT	0.684054	1.60665	0.0157542	higher levels in Palbo
	P03915	NADH-ubiquinone oxidoreductase chain 5	MT-ND5	0.68311	1.6056	0.0559349	similar levels in both
	Q9HB07	UPF0160 protein MYG1, mitochondrial	C12orf10	0.682474	1.60489	0.164792	similar levels in both
	Q96DA6	Mitochondrial import inner membrane translocase subunit TIM14	DNAJC19	0.682211	1.6046	0.000266376	higher levels in Palbo
	P21912	Succinate dehydrogenase [ubiquinone] iron-sulfur subunit, mitochondrial	SDHB	0.682166	1.60455	0.000309414	higher levels in Palbo
	P61803	Dolichyl-diphosphooligosaccharide--protein glycosyltransferase subunit DAD1	DAD1	0.681199	1.60347	0.0362044	higher levels in Palbo
	Q9BU23	Lipase maturation factor 2	LMF2	0.681198	1.60347	0.0843334	similar levels in both
	Q7Z2K6	Endoplasmic reticulum metallopeptidase 1	ERMP1	0.681138	1.6034	0.123117	similar levels in both
	Q9BUE6	Iron-sulfur cluster assembly 1 homolog, mitochondrial	ISCA1	0.680014	1.60216	0.008349	higher levels in Palbo
	Q8N5M9	Protein jagunal homolog 1	JAGN1	0.679471	1.60155	0.0116766	higher levels in Palbo
	Q6UB28	Methionine aminopeptidase 1D, mitochondrial	METAP1D	0.679468	1.60155	0.00917147	higher levels in Palbo
	Q9ULM3	YEATS domain-containing protein 2	YEATS2	0.677967	1.59988	0.0234353	higher levels in Palbo
	Q96G03	Phosphoglucomutase-2	PGM2	0.677159	1.59899	0.0969609	similar levels in both
	P53701	Cytochrome c-type heme lyase	HCCS	0.676701	1.59848	8.38538e-05	higher levels in Palbo
	P26012	Integrin beta-8	ITGB8	0.676428	1.59818	0.00348986	higher levels in Palbo
	Q9UK23	N-acetylglucosamine-1-phosphodiester alpha-N-acetylglucosaminidase	NAGPA	0.675761	1.59744	0.304303	similar levels in both
	Q6P1M0	Long-chain fatty acid transport protein 4	SLC27A4	0.673895	1.59537	0.0396139	higher levels in Palbo
	Q9BZA8;Q9BZA7	Protocadherin-11 Y-linked;Protocadherin-11 X-linked	PCDH11Y	0.673021	1.59441	0.187753	similar levels in both
	Q96BP2	Coiled-coil-helix-coiled-coil-helix domain-containing protein 1	CHCHD1	0.672859	1.59423	0.054098	similar levels in both
	O43556	Epsilon-sarcoglycan	SGCE	0.672445	1.59377	0.0626891	similar levels in both
	Q13137	Calcium-binding and coiled-coil domain-containing protein 2	CALCOCO2	0.671827	1.59309	1	similar levels in both
	O95363	Phenylalanine--tRNA ligase, mitochondrial	FARS2	0.67152	1.59275	0.0419455	higher levels in Palbo
	Q9BRX8	Redox-regulatory protein FAM213A	FAM213A	0.668719	1.58966	0.0563427	similar levels in both
	Q9Y561	Low-density lipoprotein receptor-related protein 12	LRP12	0.66849	1.58941	1	similar levels in both
	Q9Y512	Sorting and assembly machinery component 50 homolog	SAMM50	0.667283	1.58808	0.000212935	higher levels in Palbo
	Q96IX5	Up-regulated during skeletal muscle growth protein 5	USMG5	0.66634	1.58704	3.29327e-05	higher levels in Palbo
	Q96FZ5	CKLF-like MARVEL transmembrane domain-containing protein 7	CMTM7	0.664384	1.58489	0.1251	similar levels in both
	Q9Y676	28S ribosomal protein S18b, mitochondrial	MRPS18B	0.664378	1.58488	0.00107464	higher levels in Palbo
	Q8IY17	Neuropathy target esterase	PNPLA6	0.660869	1.58104	0.178008	similar levels in both
	P20339	Ras-related protein Rab-5A	RAB5A	0.658479	1.57842	0.0412938	higher levels in Palbo
	Q96EY7	Pentatricopeptide repeat domain-containing protein 3, mitochondrial	PTCD3	0.657771	1.57764	0.000287517	higher levels in Palbo
	Q3SXM5	Inactive hydroxysteroid dehydrogenase-like protein 1	HSDL1	0.656797	1.57658	0.0015168	higher levels in Palbo
	Q8NDZ4	Deleted in autism protein 1	C3orf58	0.653302	1.57276	0.197575	similar levels in both
	O75828	Carbonyl reductase [NADPH] 3	CBR3	0.652304	1.57168	5.87433e-05	higher levels in Palbo
	P82930	28S ribosomal protein S34, mitochondrial	MRPS34	0.650939	1.57019	0.000146942	higher levels in Palbo
	O96000	NADH dehydrogenase [ubiquinone] 1 beta subcomplex subunit 10	NDUFB10	0.650423	1.56963	0.0321329	higher levels in Palbo
	Q9Y6N1	Cytochrome c oxidase assembly protein COX11, mitochondrial	COX11	0.649248	1.56835	0.0512846	similar levels in both
	P30049	ATP synthase subunit delta, mitochondrial	ATP5D	0.639016	1.55727	0.0343872	higher levels in Palbo
	P56589	Peroxisomal biogenesis factor 3	PEX3	0.638991	1.55724	0.20963	similar levels in both
	P43897	Elongation factor Ts, mitochondrial	TSFM	0.63744	1.55557	0.00155036	higher levels in Palbo
	Q12981	Vesicle transport protein SEC20	BNIP1	0.63719	1.5553	0.0598462	similar levels in both
	Q7Z4W1	L-xylulose reductase	DCXR	0.634215	1.55209	0.00730248	higher levels in Palbo
	Q5VTU8;P56381	ATP synthase subunit epsilon-like protein, mitochondrial;ATP synthase subunit epsilon, mitochondrial	ATP5EP2	0.634147	1.55202	9.7583e-05	higher levels in Palbo
	O75879	Glutamyl-tRNA(Gln) amidotransferase subunit B, mitochondrial	GATB	0.632657	1.55042	0.0176224	higher levels in Palbo
	Q9C0C2	182 kDa tankyrase-1-binding protein	TNKS1BP1	0.632177	1.5499	0.0376964	higher levels in Palbo
	O75110	Probable phospholipid-transporting ATPase IIA	ATP9A	0.630605	1.54821	0.0845946	similar levels in both
	O14949	Cytochrome b-c1 complex subunit 8	UQCRQ	0.630289	1.54788	0.000441414	higher levels in Palbo
	P49411	Elongation factor Tu, mitochondrial	TUFM	0.629579	1.54711	3.65048e-05	higher levels in Palbo
	Q96I99	Succinyl-CoA ligase [GDP-forming] subunit beta, mitochondrial	SUCLG2	0.628849	1.54633	7.54287e-05	higher levels in Palbo
	Q9Y6M1	Insulin-like growth factor 2 mRNA-binding protein 2	IGF2BP2	0.627543	1.54493	0.00140478	higher levels in Palbo
	P82673	28S ribosomal protein S35, mitochondrial	MRPS35	0.626662	1.54399	0.00762254	higher levels in Palbo
	Q9Y5J5	Pleckstrin homology-like domain family A member 3	PHLDA3	0.626653	1.54398	0.226542	similar levels in both
	Q9NRW1	Ras-related protein Rab-6B	RAB6B	0.625422	1.54266	0.00843684	higher levels in Palbo
	O75439	Mitochondrial-processing peptidase subunit beta	PMPCB	0.624217	1.54137	0.000315723	higher levels in Palbo
	P03923	NADH-ubiquinone oxidoreductase chain 6	MT-ND6	0.620937	1.53787	1	similar levels in both
	Q9H270	Vacuolar protein sorting-associated protein 11 homolog	VPS11	0.620927	1.53786	0.325573	similar levels in both
	Q9NRY6	Phospholipid scramblase 3	PLSCR3	0.620547	1.53746	0.135504	similar levels in both
	P24752	Acetyl-CoA acetyltransferase, mitochondrial	ACAT1	0.620154	1.53704	0.000178048	higher levels in Palbo
	O14656	Torsin-1A	TOR1A	0.616313	1.53295	0.0600008	similar levels in both
	Q96GW9	Methionine--tRNA ligase, mitochondrial	MARS2	0.615783	1.53239	0.301904	similar levels in both
	Q9NXA8	NAD-dependent protein deacylase sirtuin-5, mitochondrial	SIRT5	0.613966	1.53046	0.152282	similar levels in both
	Q9NUN5	Probable lysosomal cobalamin transporter	LMBRD1	0.613489	1.52995	0.268691	similar levels in both
	Q9H6K4	Optic atrophy 3 protein	OPA3	0.604702	1.52066	0.066916	similar levels in both
	O15126	Secretory carrier-associated membrane protein 1	SCAMP1	0.601833	1.51764	0.0127807	higher levels in Palbo
	Q14BN4	Sarcolemmal membrane-associated protein	SLMAP	0.601649	1.51745	0.0939545	similar levels in both
	Q8NAN2	Protein FAM73A	FAM73A	0.599212	1.51489	0.221258	similar levels in both
	Q9NP97;Q8TF09	Dynein light chain roadblock-type 1;Dynein light chain roadblock-type 2	DYNLRB1	0.598941	1.5146	1	similar levels in both
	P20674	Cytochrome c oxidase subunit 5A, mitochondrial	COX5A	0.598503	1.51414	0.0172801	higher levels in Palbo
	Q9BYD6	39S ribosomal protein L1, mitochondrial	MRPL1	0.597548	1.51314	0.00242471	higher levels in Palbo
	O15484	Calpain-5	CAPN5	0.596462	1.512	0.208521	similar levels in both
	Q9H1C4	Protein unc-93 homolog B1	UNC93B1	0.594469	1.50992	0.257695	similar levels in both
	Q8NE86	Calcium uniporter protein, mitochondrial	MCU	0.592859	1.50823	0.0072951	higher levels in Palbo
	O75251	NADH dehydrogenase [ubiquinone] iron-sulfur protein 7, mitochondrial	NDUFS7	0.591079	1.50637	0.0837832	similar levels in both
	Q9Y2R5	28S ribosomal protein S17, mitochondrial	MRPS17	0.590752	1.50603	0.056236	similar levels in both
	Q8N5N7	39S ribosomal protein L50, mitochondrial	MRPL50	0.587338	1.50247	0.0412485	higher levels in Palbo
	Q9HD33	39S ribosomal protein L47, mitochondrial	MRPL47	0.584761	1.49979	0.0013688	higher levels in Palbo
	Q5T0D9	Tumor protein p63-regulated gene 1-like protein	TPRG1L	0.583484	1.49846	1	similar levels in both
	O43681	ATPase ASNA1	ASNA1	0.583353	1.49833	0.401316	similar levels in both
	Q9NWU5	39S ribosomal protein L22, mitochondrial	MRPL22	0.582523	1.49747	0.0794723	similar levels in both
	P10109	Adrenodoxin, mitochondrial	FDX1	0.582172	1.4971	0.140959	similar levels in both
	P08574	Cytochrome c1, heme protein, mitochondrial	CYC1	0.580887	1.49577	0.00172598	higher levels in Palbo
	Q9NX40	OCIA domain-containing protein 1	OCIAD1	0.580578	1.49545	0.00277832	higher levels in Palbo
	P49189	4-trimethylaminobutyraldehyde dehydrogenase	ALDH9A1	0.580412	1.49528	0.000750483	higher levels in Palbo
	Q7Z6I6;A7KAX9	Rho GTPase-activating protein 30	ARHGAP30	0.580147	1.495	0.514967	similar levels in both
	P61009	Signal peptidase complex subunit 3	SPCS3	0.57948	1.49431	0.0118703	higher levels in Palbo
	P24539	ATP synthase F(0) complex subunit B1, mitochondrial	ATP5F1	0.57905	1.49387	0.00126305	higher levels in Palbo
	O75394	39S ribosomal protein L33, mitochondrial	MRPL33	0.576245	1.49096	0.00155028	higher levels in Palbo
	Q8TCC3	39S ribosomal protein L30, mitochondrial	MRPL30	0.5759	1.49061	0.00973323	higher levels in Palbo
	P49810	Presenilin-2;Presenilin-2 NTF subunit;Presenilin-2 CTF subunit	PSEN2	0.570129	1.48466	0.0231901	higher levels in Palbo
	Q9NX63	MICOS complex subunit MIC19	CHCHD3	0.569332	1.48384	0.000343084	higher levels in Palbo
	Q969P0	Immunoglobulin superfamily member 8	IGSF8	0.568036	1.4825	0.117207	similar levels in both
	Q9UQN3	Charged multivesicular body protein 2b	CHMP2B	0.567121	1.48156	0.0510465	similar levels in both
	Q8WUD1	Ras-related protein Rab-2B	RAB2B	0.566612	1.48104	0.304765	similar levels in both
	O75947	ATP synthase subunit d, mitochondrial	ATP5H	0.565742	1.48015	0.00124121	higher levels in Palbo
	Q9BUP3	Oxidoreductase HTATIP2	HTATIP2	0.565394	1.47979	0.151821	similar levels in both
	P36957	Dihydrolipoyllysine-residue succinyltransferase component of 2-oxoglutarate dehydrogenase complex, mitochondrial	DLST	0.565318	1.47971	0.000231853	higher levels in Palbo
	Q86TS9	39S ribosomal protein L52, mitochondrial	MRPL52	0.56458	1.47896	0.0794351	similar levels in both
	P57105	Synaptojanin-2-binding protein	SYNJ2BP	0.564542	1.47892	0.0725114	similar levels in both
	Q96EY5	Multivesicular body subunit 12A	MVB12A	0.562104	1.47642	0.196377	similar levels in both
	Q9H9J2	39S ribosomal protein L44, mitochondrial	MRPL44	0.561821	1.47613	0.00319474	higher levels in Palbo
	O94826	Mitochondrial import receptor subunit TOM70	TOMM70A	0.560643	1.47493	0.00124166	higher levels in Palbo
	Q9UQB8	Brain-specific angiogenesis inhibitor 1-associated protein 2	BAIAP2	0.559527	1.47379	0.0780941	similar levels in both
	P31930	Cytochrome b-c1 complex subunit 1, mitochondrial	UQCRC1	0.558364	1.4726	0.000245742	higher levels in Palbo
	O43292	Glycosylphosphatidylinositol anchor attachment 1 protein	GPAA1	0.558281	1.47251	0.101849	similar levels in both
	P48047	ATP synthase subunit O, mitochondrial	ATP5O	0.558275	1.47251	0.00079506	higher levels in Palbo
	Q8TD16	Protein bicaudal D homolog 2	BICD2	0.55803	1.47226	0.29644	similar levels in both
	P14550	Alcohol dehydrogenase [NADP(+)]	AKR1A1	0.554605	1.46877	0.0255777	higher levels in Palbo
	Q14197	Peptidyl-tRNA hydrolase ICT1, mitochondrial	ICT1	0.554408	1.46857	0.010724	higher levels in Palbo
	Q96EL3	39S ribosomal protein L53, mitochondrial	MRPL53	0.554392	1.46855	0.340367	similar levels in both
	Q86YS7	C2 domain-containing protein 5	C2CD5	0.554348	1.4685	0.184047	similar levels in both
	P19623	Spermidine synthase	SRM	0.551347	1.46545	0.140774	similar levels in both
	Q9UG56	Phosphatidylserine decarboxylase proenzyme;Phosphatidylserine decarboxylase alpha chain;Phosphatidylserine decarboxylase beta chain	PISD	0.550876	1.46497	0.101866	similar levels in both
	Q16740	ATP-dependent Clp protease proteolytic subunit, mitochondrial	CLPP	0.550744	1.46484	0.0117295	higher levels in Palbo
	Q9BQA9	Uncharacterized protein C17orf62	C17orf62	0.550351	1.46444	0.0972351	similar levels in both
	P51648	Fatty aldehyde dehydrogenase	ALDH3A2	0.550062	1.46415	0.0283094	higher levels in Palbo
	Q9NPL8	Complex I assembly factor TIMMDC1, mitochondrial	TIMMDC1	0.549436	1.46351	0.0376174	higher levels in Palbo
	P82664	28S ribosomal protein S10, mitochondrial	MRPS10	0.54665	1.46069	0.129466	similar levels in both
	Q9UBR5	Chemokine-like factor	CKLF	0.544135	1.45815	0.011861	higher levels in Palbo
	Q9UH62	Armadillo repeat-containing X-linked protein 3	ARMCX3	0.542679	1.45667	0.0893903	similar levels in both
	Q9GZT6	Coiled-coil domain-containing protein 90B, mitochondrial	CCDC90B	0.539853	1.45382	0.0301052	higher levels in Palbo
	Q04837	Single-stranded DNA-binding protein, mitochondrial	SSBP1	0.537533	1.45149	0.00021143	higher levels in Palbo
	Q9UDW1	Cytochrome b-c1 complex subunit 9	UQCR10	0.535632	1.44958	0.00268131	higher levels in Palbo
	Q5T4S7	E3 ubiquitin-protein ligase UBR4	UBR4	0.533295	1.44723	0.227372	similar levels in both
	P09543	2,3-cyclic-nucleotide 3-phosphodiesterase	CNP	0.53298	1.44692	0.000770308	higher levels in Palbo
	P55789	FAD-linked sulfhydryl oxidase ALR	GFER	0.53198	1.44591	0.0308944	higher levels in Palbo
	Q99075	Proheparin-binding EGF-like growth factor;Heparin-binding EGF-like growth factor	HBEGF	0.53124	1.44517	1	similar levels in both
	P54105	Methylosome subunit pICln	CLNS1A	0.52737	1.4413	0.132804	similar levels in both
	O75390	Citrate synthase, mitochondrial	CS	0.527092	1.44102	0.0253366	higher levels in Palbo
	Q9P0M9	39S ribosomal protein L27, mitochondrial	MRPL27	0.523706	1.43764	0.000754923	higher levels in Palbo
	P00505	Aspartate aminotransferase, mitochondrial	GOT2	0.520915	1.43486	0.00173387	higher levels in Palbo
	Q6P4A7	Sideroflexin-4	SFXN4	0.520813	1.43476	0.252519	similar levels in both
	Q92508	Piezo-type mechanosensitive ion channel component 1	PIEZO1	0.518457	1.43242	0.0822665	similar levels in both
	Q9P0S9	Transmembrane protein 14C	TMEM14C	0.51817	1.43214	0.282287	similar levels in both
	Q7L0Y3	Mitochondrial ribonuclease P protein 1	TRMT10C	0.517927	1.4319	0.00085836	higher levels in Palbo
	Q99714	3-hydroxyacyl-CoA dehydrogenase type-2	HSD17B10	0.516071	1.43006	0.0427997	higher levels in Palbo
	P50213	Isocitrate dehydrogenase [NAD] subunit alpha, mitochondrial	IDH3A	0.515726	1.42971	0.000673976	higher levels in Palbo
	Q96S52	GPI transamidase component PIG-S	PIGS	0.515225	1.42922	0.298411	similar levels in both
	P27695	DNA-(apurinic or apyrimidinic site) lyase;DNA-(apurinic or apyrimidinic site) lyase, mitochondrial	APEX1	0.514168	1.42817	0.481988	similar levels in both
	P08134	Rho-related GTP-binding protein RhoC	RHOC	0.510554	1.4246	0.148047	similar levels in both
	P99999;CON__sw|P62894_CONT|CONT_P62894;CON__sw|P00004_CONT|CONT_CYC_HORSE	Cytochrome c	CYCS	0.510185	1.42423	0.00795644	higher levels in Palbo
	Q9BSF4	Uncharacterized protein C19orf52	C19orf52	0.508595	1.42266	0.119102	similar levels in both
	Q6P161	39S ribosomal protein L54, mitochondrial	MRPL54	0.507189	1.42128	0.213493	similar levels in both
	P30048	Thioredoxin-dependent peroxide reductase, mitochondrial	PRDX3	0.506913	1.42101	0.00191053	higher levels in Palbo
	Q13423	NAD(P) transhydrogenase, mitochondrial	NNT	0.505115	1.41924	0.000953634	higher levels in Palbo
	P07942	Laminin subunit beta-1	LAMB1	0.502517	1.41668	0.10352	similar levels in both
	Q14161	ARF GTPase-activating protein GIT2	GIT2	0.502064	1.41624	0.308984	similar levels in both
	P14927	Cytochrome b-c1 complex subunit 7	UQCRB	0.497207	1.41148	0.00177604	higher levels in Palbo
	P06702	Protein S100-A9	S100A9	0.495845	1.41015	0.211656	similar levels in both
	Q9NZZ3	Charged multivesicular body protein 5	CHMP5	0.49481	1.40914	0.503338	similar levels in both
	A6NJ78;P0C7V9	Probable methyltransferase-like protein 15	METTL15	0.493	1.40737	0.149513	similar levels in both
	Q9H9B4	Sideroflexin-1	SFXN1	0.488835	1.40331	0.00884519	higher levels in Palbo
	P13073	Cytochrome c oxidase subunit 4 isoform 1, mitochondrial	COX4I1	0.48765	1.40216	0.000228088	higher levels in Palbo
	O95202	LETM1 and EF-hand domain-containing protein 1, mitochondrial	LETM1	0.485813	1.40037	0.00601689	higher levels in Palbo
	Q969E2	Secretory carrier-associated membrane protein 4	SCAMP4	0.482549	1.39721	0.00336082	higher levels in Palbo
	Q9NVS2	28S ribosomal protein S18a, mitochondrial	MRPS18A	0.476279	1.39115	0.0282136	higher levels in Palbo
	Q13155	Aminoacyl tRNA synthase complex-interacting multifunctional protein 2	AIMP2	0.475923	1.39081	1	similar levels in both
	Q2M3G0	ATP-binding cassette sub-family B member 5	ABCB5	0.475847	1.39073	1	similar levels in both
	Q96D71	RalBP1-associated Eps domain-containing protein 1	REPS1	0.47484	1.38976	0.288457	similar levels in both
	Q8N442	Translation factor GUF1, mitochondrial	GUF1	0.473252	1.38824	0.248593	similar levels in both
	Q8IXM3	39S ribosomal protein L41, mitochondrial	MRPL41	0.472438	1.38745	0.0467363	higher levels in Palbo
	Q9Y6C9	Mitochondrial carrier homolog 2	MTCH2	0.470328	1.38542	0.00431341	higher levels in Palbo
	Q8TED1	Probable glutathione peroxidase 8	GPX8	0.468947	1.3841	0.297593	similar levels in both
	A5YKK6	CCR4-NOT transcription complex subunit 1	CNOT1	0.467947	1.38314	0.287014	similar levels in both
	P14174	Macrophage migration inhibitory factor	MIF	0.467388	1.3826	0.111791	similar levels in both
	Q04323	UBX domain-containing protein 1	UBXN1	0.462912	1.37832	1	similar levels in both
	Q9NZE8	39S ribosomal protein L35, mitochondrial	MRPL35	0.457542	1.3732	0.030531	higher levels in Palbo
	Q96A35	39S ribosomal protein L24, mitochondrial	MRPL24	0.456938	1.37262	0.0105393	higher levels in Palbo
	Q99523	Sortilin	SORT1	0.456444	1.37216	0.0257678	higher levels in Palbo
	Q7KYR7;Q8WVV5	Butyrophilin subfamily 2 member A1	BTN2A1	0.456042	1.37177	0.569447	similar levels in both
	P22695	Cytochrome b-c1 complex subunit 2, mitochondrial	UQCRC2	0.455877	1.37162	0.00699309	higher levels in Palbo
	Q9Y584	Mitochondrial import inner membrane translocase subunit Tim22	TIMM22	0.455837	1.37158	0.246692	similar levels in both
	Q13751	Laminin subunit beta-3	LAMB3	0.454498	1.37031	0.25852	similar levels in both
	Q7Z7H8	39S ribosomal protein L10, mitochondrial	MRPL10	0.454189	1.37001	0.0393731	higher levels in Palbo
	Q9HC38	Glyoxalase domain-containing protein 4	GLOD4	0.454099	1.36993	0.303363	similar levels in both
	O95674	Phosphatidate cytidylyltransferase 2	CDS2	0.453503	1.36936	0.188367	similar levels in both
	Q16718	NADH dehydrogenase [ubiquinone] 1 alpha subcomplex subunit 5	NDUFA5	0.45241	1.36832	0.143006	similar levels in both
	Q9P2W9	Syntaxin-18	STX18	0.449902	1.36595	0.522741	similar levels in both
	O75027	ATP-binding cassette sub-family B member 7, mitochondrial	ABCB7	0.44984	1.36589	0.0508913	similar levels in both
	Q16822;P35558	Phosphoenolpyruvate carboxykinase [GTP], mitochondrial	PCK2	0.449501	1.36557	0.00614216	higher levels in Palbo
	Q6P1S2	Protein C3orf33	C3orf33	0.448901	1.365	0.301972	similar levels in both
	Q9UJS0	Calcium-binding mitochondrial carrier protein Aralar2	SLC25A13	0.448717	1.36483	0.00134898	higher levels in Palbo
	P23921	Ribonucleoside-diphosphate reductase large subunit	RRM1	0.446331	1.36257	0.332494	similar levels in both
	Q9BU61	NADH dehydrogenase [ubiquinone] 1 alpha subcomplex assembly factor 3	NDUFAF3	0.442527	1.35898	0.016713	higher levels in Palbo
	Q9H019	Mitochondrial fission regulator 1-like	MTFR1L	0.442209	1.35868	0.19084	similar levels in both
	Q5ZPR3	CD276 antigen	CD276	0.442077	1.35856	0.0667055	similar levels in both
	Q15070	Mitochondrial inner membrane protein OXA1L	OXA1L	0.440646	1.35721	0.0275483	higher levels in Palbo
	P56559	ADP-ribosylation factor-like protein 4C	ARL4C	0.440397	1.35698	0.0436048	higher levels in Palbo
	Q96GC5	39S ribosomal protein L48, mitochondrial	MRPL48	0.437255	1.35403	0.0198077	higher levels in Palbo
	Q00013	55 kDa erythrocyte membrane protein	MPP1	0.437131	1.35391	1	similar levels in both
	Q92930	Ras-related protein Rab-8B	RAB8B	0.436484	1.3533	0.0529651	similar levels in both
	Q9Y295	Developmentally-regulated GTP-binding protein 1	DRG1	0.436204	1.35304	0.167573	similar levels in both
	Q15181	Inorganic pyrophosphatase	PPA1	0.435491	1.35237	0.403708	similar levels in both
	Q4KMP7	TBC1 domain family member 10B	TBC1D10B	0.435201	1.3521	0.273315	similar levels in both
	Q8IWB7	WD repeat and FYVE domain-containing protein 1	WDFY1	0.434769	1.35169	0.0180737	higher levels in Palbo
	O95197	Reticulon-3	RTN3	0.431016	1.34818	0.240207	similar levels in both
	Q9H845	Acyl-CoA dehydrogenase family member 9, mitochondrial	ACAD9	0.428727	1.34604	0.0150384	higher levels in Palbo
	O14966	Ras-related protein Rab-7L1	RAB29	0.427745	1.34513	0.0576646	similar levels in both
	Q9BSH4	Translational activator of cytochrome c oxidase 1	TACO1	0.425677	1.3432	0.0905349	similar levels in both
	Q96AE7	Tetratricopeptide repeat protein 17	TTC17	0.424601	1.3422	1	similar levels in both
	Q9Y3D5	28S ribosomal protein S18c, mitochondrial	MRPS18C	0.423522	1.3412	0.0242472	higher levels in Palbo
	Q15046	Lysine--tRNA ligase	KARS	0.422869	1.34059	0.0579473	similar levels in both
	P61160	Actin-related protein 2	ACTR2	0.421377	1.33921	0.0960059	similar levels in both
	P10515	Dihydrolipoyllysine-residue acetyltransferase component of pyruvate dehydrogenase complex, mitochondrial	DLAT	0.420531	1.33842	0.0130713	higher levels in Palbo
	Q96KX1	Uncharacterized protein C4orf36	C4orf36	0.420301	1.33821	1	similar levels in both
	P49006	MARCKS-related protein	MARCKSL1	0.420194	1.33811	0.0707667	similar levels in both
	Q96TC7	Regulator of microtubule dynamics protein 3	RMDN3	0.419919	1.33785	0.396816	similar levels in both
	Q8WVI0	Small integral membrane protein 4	SMIM4	0.419452	1.33742	0.230668	similar levels in both
	Q13557	Calcium/calmodulin-dependent protein kinase type II subunit delta	CAMK2D	0.417158	1.33529	0.297881	similar levels in both
	Q96P26	Cytosolic 5-nucleotidase 1B	NT5C1B	0.416454	1.33464	0.37109	similar levels in both
	Q9UDR5	Alpha-aminoadipic semialdehyde synthase, mitochondrial;Lysine ketoglutarate reductase;Saccharopine dehydrogenase	AASS	0.415816	1.33405	0.0435673	higher levels in Palbo
	Q14254	Flotillin-2	FLOT2	0.4156	1.33385	0.0441462	higher levels in Palbo
	P11310	Medium-chain specific acyl-CoA dehydrogenase, mitochondrial	ACADM	0.412832	1.3313	0.00467271	higher levels in Palbo
	Q9Y2R9	28S ribosomal protein S7, mitochondrial	MRPS7	0.412734	1.33121	0.0237557	higher levels in Palbo
	Q6NUK1	Calcium-binding mitochondrial carrier protein SCaMC-1	SLC25A24	0.412114	1.33063	0.010909	higher levels in Palbo
	P08138	Tumor necrosis factor receptor superfamily member 16	NGFR	0.411482	1.33005	0.0732101	similar levels in both
	Q8N983	39S ribosomal protein L43, mitochondrial	MRPL43	0.408938	1.32771	0.0546186	similar levels in both
	Q8IXI2	Mitochondrial Rho GTPase 1	RHOT1	0.405731	1.32476	0.0904849	similar levels in both
	Q13084	39S ribosomal protein L28, mitochondrial	MRPL28	0.40341	1.32263	0.0988285	similar levels in both
	Q9P032	NADH dehydrogenase [ubiquinone] 1 alpha subcomplex assembly factor 4	NDUFAF4	0.401658	1.32103	0.107897	similar levels in both
	Q9NX14	NADH dehydrogenase [ubiquinone] 1 beta subcomplex subunit 11, mitochondrial	NDUFB11	0.401166	1.32057	0.183616	similar levels in both
	O95302	Peptidyl-prolyl cis-trans isomerase FKBP9	FKBP9	0.401008	1.32043	0.290044	similar levels in both
	Q96BI3	Gamma-secretase subunit APH-1A	APH1A	0.4006	1.32006	0.0808317	similar levels in both
	Q9HC36	rRNA methyltransferase 3, mitochondrial	RNMTL1	0.400533	1.32	0.0824686	similar levels in both
	Q5NDL2	EGF domain-specific O-linked N-acetylglucosamine transferase	EOGT	0.400048	1.31955	0.361493	similar levels in both
	P36776	Lon protease homolog, mitochondrial	LONP1	0.399346	1.31891	0.0230285	higher levels in Palbo
	Q9Y6E2	Basic leucine zipper and W2 domain-containing protein 2	BZW2	0.399272	1.31884	0.452671	similar levels in both
	Q53H12	Acylglycerol kinase, mitochondrial	AGK	0.396217	1.31605	0.0446912	higher levels in Palbo
	Q9P2R3	Rabankyrin-5	ANKFY1	0.394785	1.31475	0.579222	similar levels in both
	Q6P1N9	Putative deoxyribonuclease TATDN1	TATDN1	0.394134	1.31415	0.209444	similar levels in both
	Q8IXI1	Mitochondrial Rho GTPase 2	RHOT2	0.393279	1.31338	0.0157268	higher levels in Palbo
	Q9P0L0	Vesicle-associated membrane protein-associated protein A	VAPA	0.391693	1.31193	0.219961	similar levels in both
	Q9H4I3	TraB domain-containing protein	TRABD	0.391379	1.31165	0.18978	similar levels in both
	Q8NCA5	Protein FAM98A	FAM98A	0.390117	1.3105	1	similar levels in both
	Q9BXR0	Queuine tRNA-ribosyltransferase	QTRT1	0.389908	1.31031	0.28853	similar levels in both
	Q8IVM0	Coiled-coil domain-containing protein 50	CCDC50	0.387997	1.30858	0.220746	similar levels in both
	Q9Y262	Eukaryotic translation initiation factor 3 subunit L	EIF3L	0.38791	1.3085	0.184345	similar levels in both
	P82675	28S ribosomal protein S5, mitochondrial	MRPS5	0.387222	1.30787	0.0505412	similar levels in both
	Q96CQ1;Q9BSK2	Solute carrier family 25 member 36	SLC25A36	0.387136	1.30779	0.0408917	higher levels in Palbo
	Q7Z3J2	UPF0505 protein C16orf62	C16orf62	0.383054	1.3041	0.40681	similar levels in both
	Q9ULA0	Aspartyl aminopeptidase	DNPEP	0.378812	1.30027	0.303891	similar levels in both
	P27105	Erythrocyte band 7 integral membrane protein	STOM	0.377651	1.29922	0.400323	similar levels in both
	Q53TN4	Cytochrome b reductase 1	CYBRD1	0.377419	1.29902	0.0455109	higher levels in Palbo
	Q96BR5	Cytochrome c oxidase assembly factor 7	COA7	0.377379	1.29898	0.0288545	higher levels in Palbo
	Q9H7H0	Methyltransferase-like protein 17, mitochondrial	METTL17	0.374275	1.29619	0.118866	similar levels in both
	Q9Y679	Ancient ubiquitous protein 1	AUP1	0.373751	1.29572	0.145375	similar levels in both
	Q16836	Hydroxyacyl-coenzyme A dehydrogenase, mitochondrial	HADH	0.372931	1.29498	0.0747959	similar levels in both
	Q8TB36	Ganglioside-induced differentiation-associated protein 1	GDAP1	0.371404	1.29361	0.0964637	similar levels in both
	O43657	Tetraspanin-6	TSPAN6	0.370649	1.29293	0.250638	similar levels in both
	Q9Y2R0	Cytochrome c oxidase assembly factor 3 homolog, mitochondrial	COA3	0.370108	1.29245	0.6553	similar levels in both
	Q8N766	ER membrane protein complex subunit 1	EMC1	0.369954	1.29231	0.322164	similar levels in both
	Q9H267	Vacuolar protein sorting-associated protein 33B	VPS33B	0.369402	1.29182	0.579867	similar levels in both
	Q5J8M3	ER membrane protein complex subunit 4	EMC4	0.366244	1.28899	0.225963	similar levels in both
	Q8TAE8	Growth arrest and DNA damage-inducible proteins-interacting protein 1	GADD45GIP1	0.362115	1.28531	0.0480396	higher levels in Palbo
	Q9Y3Q0	N-acetylated-alpha-linked acidic dipeptidase 2	NAALAD2	0.361161	1.28446	0.250762	similar levels in both
	Q96E11	Ribosome-recycling factor, mitochondrial	MRRF	0.359966	1.2834	0.0981432	similar levels in both
	O75964	ATP synthase subunit g, mitochondrial	ATP5L	0.358084	1.28172	0.0368145	higher levels in Palbo
	P47985	Cytochrome b-c1 complex subunit Rieske, mitochondrial;Cytochrome b-c1 complex subunit 11	UQCRFS1	0.356777	1.28056	0.0517698	similar levels in both
	Q9NS69	Mitochondrial import receptor subunit TOM22 homolog	TOMM22	0.355097	1.27907	0.295886	similar levels in both
	Q96CS3	FAS-associated factor 2	FAF2	0.352805	1.27704	0.101064	similar levels in both
	Q32NB8	CDP-diacylglycerol--glycerol-3-phosphate 3-phosphatidyltransferase, mitochondrial	PGS1	0.350932	1.27538	0.408581	similar levels in both
	Q9BZL4	Protein phosphatase 1 regulatory subunit 12C	PPP1R12C	0.349308	1.27395	0.484272	similar levels in both
	Q9NX47	E3 ubiquitin-protein ligase MARCH5	2019-03-05	0.349194	1.27385	0.11726	similar levels in both
	Q00587	Cdc42 effector protein 1	CDC42EP1	0.349028	1.2737	1	similar levels in both
	Q13636	Ras-related protein Rab-31	RAB31	0.348657	1.27337	0.718898	similar levels in both
	P27816	Microtubule-associated protein 4	MAP4	0.348412	1.27316	0.360129	similar levels in both
	P10301	Ras-related protein R-Ras	RRAS	0.34768	1.27251	0.11276	similar levels in both
	O43169	Cytochrome b5 type B	CYB5B	0.34767	1.2725	0.092924	similar levels in both
	Q9BQ48	39S ribosomal protein L34, mitochondrial	MRPL34	0.346728	1.27167	0.0459377	higher levels in Palbo
	O75880	Protein SCO1 homolog, mitochondrial	SCO1	0.344733	1.26992	0.0358263	higher levels in Palbo
	P45880	Voltage-dependent anion-selective channel protein 2	VDAC2	0.343926	1.26921	0.0350334	higher levels in Palbo
	Q9HCU5	Prolactin regulatory element-binding protein	PREB	0.34372	1.26902	0.467134	similar levels in both
	Q16891	MICOS complex subunit MIC60	IMMT	0.342123	1.26762	0.0114975	higher levels in Palbo
	Q9BZ67;Q9BZ68	FERM domain-containing protein 8	FRMD8	0.34194	1.26746	0.519525	similar levels in both
	Q9UG63	ATP-binding cassette sub-family F member 2	ABCF2	0.341677	1.26723	0.266147	similar levels in both
	Q9UJW0	Dynactin subunit 4	DCTN4	0.338496	1.26444	0.298635	similar levels in both
	Q7Z7F7	39S ribosomal protein L55, mitochondrial	MRPL55	0.337892	1.26391	0.150571	similar levels in both
	Q9BXF6	Rab11 family-interacting protein 5	RAB11FIP5	0.337042	1.26316	0.25712	similar levels in both
	Q9NRR3	CDC42 small effector protein 2	CDC42SE2	0.336923	1.26306	0.35368	similar levels in both
	Q7Z460	CLIP-associating protein 1	CLASP1	0.335932	1.26219	0.530183	similar levels in both
	O15344	E3 ubiquitin-protein ligase Midline-1	MID1	0.335787	1.26207	0.226349	similar levels in both
	Q6P1L8	39S ribosomal protein L14, mitochondrial	MRPL14	0.335393	1.26172	0.0489827	higher levels in Palbo
	Q00325	Phosphate carrier protein, mitochondrial	SLC25A3	0.334915	1.2613	0.00644748	higher levels in Palbo
	Q5W111	SPRY domain-containing protein 7	SPRYD7	0.334404	1.26086	0.145178	similar levels in both
	P25705	ATP synthase subunit alpha, mitochondrial	ATP5A1	0.33412	1.26061	0.0237848	higher levels in Palbo
	Q99623	Prohibitin-2	PHB2	0.331879	1.25865	0.0243879	higher levels in Palbo
	Q9H3K2	Growth hormone-inducible transmembrane protein	GHITM	0.331448	1.25828	0.011777	higher levels in Palbo
	Q9H2D6	TRIO and F-actin-binding protein	TRIOBP	0.328841	1.256	0.518006	similar levels in both
	P50402	Emerin	EMD	0.32636	1.25385	0.281662	similar levels in both
	Q9NRW7	Vacuolar protein sorting-associated protein 45	VPS45	0.323684	1.25152	0.177485	similar levels in both
	O75312	Zinc finger protein ZPR1	ZPR1	0.321285	1.24944	0.235072	similar levels in both
	O75955	Flotillin-1	FLOT1	0.317805	1.24643	0.072749	similar levels in both
	Q9NUL7	Probable ATP-dependent RNA helicase DDX28	DDX28	0.315831	1.24473	0.338964	similar levels in both
	Q8NBK3	Sulfatase-modifying factor 1	SUMF1	0.314657	1.24372	0.221995	similar levels in both
	Q9Y2E4	Disco-interacting protein 2 homolog C	DIP2C	0.314053	1.2432	0.522641	similar levels in both
	Q9Y3D9	28S ribosomal protein S23, mitochondrial	MRPS23	0.313456	1.24268	0.045774	higher levels in Palbo
	Q567V2	Mpv17-like protein 2	MPV17L2	0.30954	1.23931	0.206346	similar levels in both
	Q96S66	Chloride channel CLIC-like protein 1	CLCC1	0.308392	1.23833	0.622607	similar levels in both
	P21796	Voltage-dependent anion-selective channel protein 1	VDAC1	0.307527	1.23758	0.0506861	similar levels in both
	Q8NI60	Atypical kinase ADCK3, mitochondrial	ADCK3	0.304973	1.2354	0.296398	similar levels in both
	Q96EH3	Mitochondrial assembly of ribosomal large subunit protein 1	MALSU1	0.30474	1.2352	0.0911065	similar levels in both
	O60830	Mitochondrial import inner membrane translocase subunit Tim17-B	TIMM17B	0.304722	1.23518	0.3368	similar levels in both
	Q9UQE7	Structural maintenance of chromosomes protein 3	SMC3	0.302827	1.23356	0.60433	similar levels in both
	Q9BZE1	39S ribosomal protein L37, mitochondrial	MRPL37	0.302172	1.233	0.0261975	higher levels in Palbo
	Q9BRJ2	39S ribosomal protein L45, mitochondrial	MRPL45	0.30213	1.23296	0.0818472	similar levels in both
	Q12907	Vesicular integral-membrane protein VIP36	LMAN2	0.301427	1.23236	0.279245	similar levels in both
	O43488;Q8NHP1	Aflatoxin B1 aldehyde reductase member 2	AKR7A2	0.301411	1.23235	0.161899	similar levels in both
	Q9UPU5	Ubiquitin carboxyl-terminal hydrolase 24	USP24	0.300384	1.23147	0.673239	similar levels in both
	O43615	Mitochondrial import inner membrane translocase subunit TIM44	TIMM44	0.297896	1.22935	0.127678	similar levels in both
	Q8TCS8	Polyribonucleotide nucleotidyltransferase 1, mitochondrial	PNPT1	0.297549	1.22906	0.0190101	higher levels in Palbo
	Q8NHQ8	Ras association domain-containing protein 8	RASSF8	0.296468	1.22813	0.204911	similar levels in both
	Q9UJZ1	Stomatin-like protein 2, mitochondrial	STOML2	0.295784	1.22755	0.156888	similar levels in both
	Q9P015	39S ribosomal protein L15, mitochondrial	MRPL15	0.295538	1.22734	0.243712	similar levels in both
	Q15029	116 kDa U5 small nuclear ribonucleoprotein component	EFTUD2	0.29494	1.22683	0.54248	similar levels in both
	Q68CZ2;Q63HR2;Q9HBL0	Tensin-3	TNS3	0.293726	1.2258	0.509419	similar levels in both
	P43363	Melanoma-associated antigen 10	MAGEA10	0.293665	1.22575	0.321862	similar levels in both
	O60637	Tetraspanin-3	TSPAN3	0.29253	1.22479	1	similar levels in both
	Q969Y2	tRNA modification GTPase GTPBP3, mitochondrial	GTPBP3	0.290386	1.22297	0.518079	similar levels in both
	P12236	ADP/ATP translocase 3;ADP/ATP translocase 3, N-terminally processed	SLC25A6	0.289497	1.22221	0.110723	similar levels in both
	P01034	Cystatin-C	CST3	0.288465	1.22134	0.486205	similar levels in both
	Q9BT22	Chitobiosyldiphosphodolichol beta-mannosyltransferase	ALG1	0.287656	1.22066	0.0441195	higher levels in Palbo
	Q92558	Wiskott-Aldrich syndrome protein family member 1	WASF1	0.286165	1.21939	0.558496	similar levels in both
	Q96G23	Ceramide synthase 2	CERS2	0.284194	1.21773	0.285058	similar levels in both
	Q4VC31	Coiled-coil domain-containing protein 58	CCDC58	0.28416	1.2177	0.185314	similar levels in both
	O14828	Secretory carrier-associated membrane protein 3	SCAMP3	0.282209	1.21606	0.0241765	higher levels in Palbo
	Q9Y3E5	Peptidyl-tRNA hydrolase 2, mitochondrial	PTRH2	0.282131	1.21599	0.164629	similar levels in both
	Q8N6L1	Keratinocyte-associated protein 2	KRTCAP2	0.277616	1.21219	0.164213	similar levels in both
	Q9BQJ4	Transmembrane protein 47	TMEM47	0.277244	1.21188	0.588147	similar levels in both
	Q9H3U1	Protein unc-45 homolog A	UNC45A	0.276526	1.21127	0.676439	similar levels in both
	Q9UJ68	Mitochondrial peptide methionine sulfoxide reductase	MSRA	0.274607	1.20966	0.187275	similar levels in both
	Q9H0U4;Q92928	Ras-related protein Rab-1B	RAB1B	0.274258	1.20937	0.202601	similar levels in both
	P20042	Eukaryotic translation initiation factor 2 subunit 2	EIF2S2	0.272155	1.20761	0.107685	similar levels in both
	Q9Y2Z4	Tyrosine--tRNA ligase, mitochondrial	YARS2	0.271745	1.20727	0.179517	similar levels in both
	Q96DV4	39S ribosomal protein L38, mitochondrial	MRPL38	0.26964	1.20551	0.11132	similar levels in both
	O75054	Immunoglobulin superfamily member 3	IGSF3	0.269407	1.20531	0.487354	similar levels in both
	P30622	CAP-Gly domain-containing linker protein 1	CLIP1	0.265734	1.20225	0.559665	similar levels in both
	Q9BYC8	39S ribosomal protein L32, mitochondrial	MRPL32	0.265403	1.20197	0.231689	similar levels in both
	Q9H299	SH3 domain-binding glutamic acid-rich-like protein 3	SH3BGRL3	0.264303	1.20106	0.406011	similar levels in both
	Q9NYK5	39S ribosomal protein L39, mitochondrial	MRPL39	0.264183	1.20096	0.131944	similar levels in both
	O43402	ER membrane protein complex subunit 8	EMC8	0.264141	1.20092	0.266371	similar levels in both
	Q5TC12	ATP synthase mitochondrial F1 complex assembly factor 1	ATPAF1	0.262144	1.19926	0.624293	similar levels in both
	Q9Y4W6	AFG3-like protein 2	AFG3L2	0.261579	1.19879	0.0322997	higher levels in Palbo
	Q9UL26	Ras-related protein Rab-22A	RAB22A	0.259996	1.19748	0.398916	similar levels in both
	Q6PI48	Aspartate--tRNA ligase, mitochondrial	DARS2	0.259466	1.19704	0.216778	similar levels in both
	Q13325	Interferon-induced protein with tetratricopeptide repeats 5	IFIT5	0.257223	1.19518	1	similar levels in both
	O43837	Isocitrate dehydrogenase [NAD] subunit beta, mitochondrial	IDH3B	0.256816	1.19484	0.240963	similar levels in both
	Q5BJF2	Transmembrane protein 97	TMEM97	0.253579	1.19216	0.636003	similar levels in both
	P07954	Fumarate hydratase, mitochondrial	FH	0.253203	1.19185	0.17532	similar levels in both
	P52815	39S ribosomal protein L12, mitochondrial	MRPL12	0.252304	1.19111	0.522808	similar levels in both
	Q5HYI7	Metaxin-3	MTX3	0.250903	1.18995	0.541732	similar levels in both
	P35232	Prohibitin	PHB	0.24967	1.18894	0.101944	similar levels in both
	O43759	Synaptogyrin-1	SYNGR1	0.249227	1.18857	0.509749	similar levels in both
	Q9Y5S2	Serine/threonine-protein kinase MRCK beta	CDC42BPB	0.248168	1.1877	0.632316	similar levels in both
	P31947	14-3-3 protein sigma	SFN	0.24656	1.18638	0.74537	similar levels in both
	Q9UBS4	DnaJ homolog subfamily B member 11	DNAJB11	0.239693	1.18074	0.0799314	similar levels in both
	O94856	Neurofascin	NFASC	0.237358	1.17883	0.36826	similar levels in both
	Q07021	Complement component 1 Q subcomponent-binding protein, mitochondrial	C1QBP	0.236759	1.17834	0.384011	similar levels in both
	Q00059	Transcription factor A, mitochondrial	TFAM	0.236104	1.17781	0.0473897	higher levels in Palbo
	P82933	28S ribosomal protein S9, mitochondrial	MRPS9	0.235561	1.17736	0.176538	similar levels in both
	Q9BQS8	FYVE and coiled-coil domain-containing protein 1	FYCO1	0.234181	1.17624	0.32814	similar levels in both
	Q99653	Calcineurin B homologous protein 1	CHP1	0.23392	1.17603	0.50421	similar levels in both
	Q15836;P23763	Vesicle-associated membrane protein 3	VAMP3	0.233441	1.17564	0.126236	similar levels in both
	Q9BYD3	39S ribosomal protein L4, mitochondrial	MRPL4	0.233156	1.1754	0.477705	similar levels in both
	Q99878;Q96KK5;Q9BTM1;Q16777;Q93077;Q7L7L0;Q6FI13;P20671;P0C0S8;P04908	Histone H2A type 1-J;Histone H2A type 1-H;Histone H2A.J;Histone H2A type 2-C;Histone H2A type 1-C;Histone H2A type 3;Histone H2A type 2-A;Histone H2A type 1-D;Histone H2A type 1;Histone H2A type 1-B/E	HIST1H2AJ	0.232803	1.17512	0.533209	similar levels in both
	Q13405	39S ribosomal protein L49, mitochondrial	MRPL49	0.232082	1.17453	0.21302	similar levels in both
	Q96F85	CB1 cannabinoid receptor-interacting protein 1	CNRIP1	0.23005	1.17288	0.778343	similar levels in both
	Q9NTJ3	Structural maintenance of chromosomes protein 4	SMC4	0.228526	1.17164	0.523737	similar levels in both
	P31040	Succinate dehydrogenase [ubiquinone] flavoprotein subunit, mitochondrial	SDHA	0.228019	1.17123	0.108385	similar levels in both
	P55809;Q9BYC2	Succinyl-CoA:3-ketoacid coenzyme A transferase 1, mitochondrial	OXCT1	0.226252	1.16979	0.179508	similar levels in both
	Q96I59	Probable asparagine--tRNA ligase, mitochondrial	NARS2	0.22573	1.16937	0.43206	similar levels in both
	Q99439	Calponin-2	CNN2	0.222731	1.16694	0.462679	similar levels in both
	P06576	ATP synthase subunit beta, mitochondrial	ATP5B	0.222161	1.16648	0.148422	similar levels in both
	Q92900	Regulator of nonsense transcripts 1	UPF1	0.220601	1.16522	0.690705	similar levels in both
	Q9NVV4	Poly(A) RNA polymerase, mitochondrial	MTPAP	0.219553	1.16437	0.169031	similar levels in both
	O43427	Acidic fibroblast growth factor intracellular-binding protein	FIBP	0.212634	1.1588	0.690596	similar levels in both
	Q9NX74	tRNA-dihydrouridine(20) synthase [NAD(P)+]-like	DUS2	0.20732	1.15454	0.334961	similar levels in both
	Q71DI3;Q16695;P84243;P68431;Q6NXT2	Histone H3.2;Histone H3.1t;Histone H3.3;Histone H3.1;Histone H3.3C	HIST2H3A	0.206186	1.15363	0.586798	similar levels in both
	P60891	Ribose-phosphate pyrophosphokinase 1	PRPS1	0.205031	1.15271	0.467232	similar levels in both
	P51153	Ras-related protein Rab-13	RAB13	0.203144	1.1512	0.251521	similar levels in both
	Q96HJ9	UPF0562 protein C7orf55	C7orf55	0.198224	1.14729	0.22226	similar levels in both
	Q9Y237	Peptidyl-prolyl cis-trans isomerase NIMA-interacting 4	PIN4	0.196001	1.14552	0.45872	similar levels in both
	P30085	UMP-CMP kinase	CMPK1	0.193144	1.14325	0.358053	similar levels in both
	Q9NZ45	CDGSH iron-sulfur domain-containing protein 1	CISD1	0.192622	1.14284	0.0964815	similar levels in both
	P49458	Signal recognition particle 9 kDa protein	SRP9	0.192405	1.14267	1	similar levels in both
	P63208	S-phase kinase-associated protein 1	SKP1	0.192317	1.1426	1	similar levels in both
	Q6DD88	Atlastin-3	ATL3	0.186379	1.1379	0.340237	similar levels in both
	O15020	Spectrin beta chain, non-erythrocytic 2	SPTBN2	0.185223	1.13699	0.817124	similar levels in both
	Q96QA5	Gasdermin-A	GSDMA	0.184667	1.13655	0.521627	similar levels in both
	Q08J23	tRNA (cytosine(34)-C(5))-methyltransferase	NSUN2	0.184058	1.13607	0.732918	similar levels in both
	P15144	Aminopeptidase N	ANPEP	0.183581	1.1357	0.681503	similar levels in both
	Q16555	Dihydropyrimidinase-related protein 2	DPYSL2	0.181194	1.13382	0.527229	similar levels in both
	Q9HCP0	Casein kinase I isoform gamma-1	CSNK1G1	0.180958	1.13364	0.730103	similar levels in both
	Q8IYB7	DIS3-like exonuclease 2	DIS3L2	0.180585	1.13334	0.835839	similar levels in both
	Q9Y277	Voltage-dependent anion-selective channel protein 3	VDAC3	0.180307	1.13313	0.254355	similar levels in both
	Q96RP9	Elongation factor G, mitochondrial	GFM1	0.179606	1.13257	0.241101	similar levels in both
	Q9BUB7	Transmembrane protein 70, mitochondrial	TMEM70	0.179057	1.13214	0.564698	similar levels in both
	Q92572	AP-3 complex subunit sigma-1	AP3S1	0.178315	1.13156	1	similar levels in both
	Q6UWE0	E3 ubiquitin-protein ligase LRSAM1	LRSAM1	0.177351	1.13081	1	similar levels in both
	Q86YH6	Decaprenyl-diphosphate synthase subunit 2	PDSS2	0.176934	1.13048	0.697493	similar levels in both
	Q9NRX2	39S ribosomal protein L17, mitochondrial	MRPL17	0.175057	1.12901	0.484776	similar levels in both
	P49406	39S ribosomal protein L19, mitochondrial	MRPL19	0.172032	1.12664	0.365002	similar levels in both
	P10809	60 kDa heat shock protein, mitochondrial	HSPD1	0.171696	1.12638	0.195092	similar levels in both
	Q8NC60	Nitric oxide-associated protein 1	NOA1	0.171232	1.12602	0.529985	similar levels in both
	Q9BVV7	Mitochondrial import inner membrane translocase subunit Tim21	TIMM21	0.170097	1.12513	0.243603	similar levels in both
	P01906;P01909	HLA class II histocompatibility antigen, DQ alpha 2 chain	HLA-DQA2	0.168204	1.12366	0.677009	similar levels in both
	Q9Y2W6	Tudor and KH domain-containing protein	TDRKH	0.167795	1.12334	0.490399	similar levels in both
	Q9H254	Spectrin beta chain, non-erythrocytic 4	SPTBN4	0.166041	1.12198	0.724667	similar levels in both
	Q8TB96	T-cell immunomodulatory protein	ITFG1	0.165999	1.12194	0.782951	similar levels in both
	Q92614	Unconventional myosin-XVIIIa	MYO18A	0.165964	1.12192	0.809753	similar levels in both
	Q9H4A6;Q9H4A5	Golgi phosphoprotein 3	GOLPH3	0.165138	1.12127	0.628365	similar levels in both
	Q9Y3B7	39S ribosomal protein L11, mitochondrial	MRPL11	0.163383	1.11991	0.359549	similar levels in both
	Q53FA7	Quinone oxidoreductase PIG3	TP53I3	0.162863	1.11951	1	similar levels in both
	P49914	5-formyltetrahydrofolate cyclo-ligase	MTHFS	0.162159	1.11896	0.746781	similar levels in both
	O76031	ATP-dependent Clp protease ATP-binding subunit clpX-like, mitochondrial	CLPX	0.162117	1.11893	0.270058	similar levels in both
	O00592	Podocalyxin	PODXL	0.161999	1.11884	0.674654	similar levels in both
	O60313	Dynamin-like 120 kDa protein, mitochondrial;Dynamin-like 120 kDa protein, form S1	OPA1	0.160698	1.11783	0.226011	similar levels in both
	Q8IX05	CD302 antigen	CD302	0.159355	1.11679	0.538759	similar levels in both
	Q96HS1	Serine/threonine-protein phosphatase PGAM5, mitochondrial	PGAM5	0.158673	1.11626	0.225913	similar levels in both
	Q9Y619;Q9BXI2	Mitochondrial ornithine transporter 1	SLC25A15	0.157357	1.11524	0.547429	similar levels in both
	O15091	Mitochondrial ribonuclease P protein 3	KIAA0391	0.152757	1.11169	0.499384	similar levels in both
	Q9Y6H1;Q5T1J5	Coiled-coil-helix-coiled-coil-helix domain-containing protein 2;Putative coiled-coil-helix-coiled-coil-helix domain-containing protein CHCHD2P9, mitochondrial	CHCHD2	0.151343	1.1106	0.30138	similar levels in both
	Q9HAV7	GrpE protein homolog 1, mitochondrial	GRPEL1	0.149497	1.10918	0.355608	similar levels in both
	P19256	Lymphocyte function-associated antigen 3	CD58	0.147847	1.10792	0.683202	similar levels in both
	P30405;Q9UNP9	Peptidyl-prolyl cis-trans isomerase F, mitochondrial	PPIF	0.146944	1.10722	0.3157	similar levels in both
	Q9UNS2	COP9 signalosome complex subunit 3	COPS3	0.146722	1.10705	0.73246	similar levels in both
	Q15041	ADP-ribosylation factor-like protein 6-interacting protein 1	ARL6IP1	0.146117	1.10659	0.736094	similar levels in both
	Q01433	AMP deaminase 2	AMPD2	0.144777	1.10556	1	similar levels in both
	Q8NI37	Protein phosphatase PTC7 homolog	PPTC7	0.144336	1.10522	0.633901	similar levels in both
	Q13336	Urea transporter 1	SLC14A1	0.139389	1.10144	0.440187	similar levels in both
	Q969V5	Mitochondrial ubiquitin ligase activator of NFKB 1	MUL1	0.137778	1.10021	0.821271	similar levels in both
	Q9BZG1	Ras-related protein Rab-34	RAB34	0.134168	1.09746	0.571983	similar levels in both
	P51452	Dual specificity protein phosphatase 3	DUSP3	0.134017	1.09735	0.783121	similar levels in both
	O75071	EF-hand calcium-binding domain-containing protein 14	EFCAB14	0.133756	1.09715	1	similar levels in both
	Q9NVI7	ATPase family AAA domain-containing protein 3A	ATAD3A	0.131644	1.09554	0.35737	similar levels in both
	O75438	NADH dehydrogenase [ubiquinone] 1 beta subcomplex subunit 1	NDUFB1	0.131161	1.09517	0.509557	similar levels in both
	Q99538	Legumain	LGMN	0.130315	1.09453	1	similar levels in both
	Q9NUQ2	1-acyl-sn-glycerol-3-phosphate acyltransferase epsilon	AGPAT5	0.130063	1.09434	0.533021	similar levels in both
	O00400	Acetyl-coenzyme A transporter 1	SLC33A1	0.129931	1.09424	0.750061	similar levels in both
	Q9HA92	Radical S-adenosyl methionine domain-containing protein 1, mitochondrial	RSAD1	0.129513	1.09392	0.848577	similar levels in both
	Q9Y399	28S ribosomal protein S2, mitochondrial	MRPS2	0.128746	1.09334	0.441038	similar levels in both
	Q15388	Mitochondrial import receptor subunit TOM20 homolog	TOMM20	0.125172	1.09064	0.67939	similar levels in both
	Q15363	Transmembrane emp24 domain-containing protein 2	TMED2	0.124991	1.0905	0.630985	similar levels in both
	Q9Y6A9	Signal peptidase complex subunit 1	SPCS1	0.124636	1.09023	0.685112	similar levels in both
	Q9HAR2	Latrophilin-3	LPHN3	0.123724	1.08954	0.914861	similar levels in both
	Q9BQC6	Ribosomal protein 63, mitochondrial	MRPL57	0.123671	1.0895	0.532549	similar levels in both
	P51828	Adenylate cyclase type 7	ADCY7	0.123296	1.08922	1	similar levels in both
	Q86VD7	Mitochondrial coenzyme A transporter SLC25A42	SLC25A42	0.123149	1.08911	0.786129	similar levels in both
	Q9H330	Transmembrane protein 245	TMEM245	0.121001	1.08749	0.643444	similar levels in both
	P48723	Heat shock 70 kDa protein 13	HSPA13	0.118226	1.0854	0.777559	similar levels in both
	Q9H9A6	Leucine-rich repeat-containing protein 40	LRRC40	0.118109	1.08531	0.871763	similar levels in both
	Q9UM00	Transmembrane and coiled-coil domain-containing protein 1	TMCO1	0.117751	1.08504	0.697926	similar levels in both
	Q9UPQ0	LIM and calponin homology domains-containing protein 1	LIMCH1	0.11543	1.0833	0.815336	similar levels in both
	Q7L8L6	FAST kinase domain-containing protein 5	FASTKD5	0.114814	1.08284	0.523619	similar levels in both
	O95070	Protein YIF1A	YIF1A	0.113423	1.08179	0.539804	similar levels in both
	P62745	Rho-related GTP-binding protein RhoB	RHOB	0.111195	1.08012	0.802064	similar levels in both
	Q14680	Maternal embryonic leucine zipper kinase	MELK	0.110974	1.07996	0.695806	similar levels in both
	O00499;Q9UBW5;P49418	Myc box-dependent-interacting protein 1	BIN1	0.110889	1.07989	1	similar levels in both
	A0PJW6	Transmembrane protein 223	TMEM223	0.110123	1.07932	0.755961	similar levels in both
	A4D1E9	GTP-binding protein 10	GTPBP10	0.105575	1.07592	0.742427	similar levels in both
	P16260	Graves disease carrier protein	SLC25A16	0.100664	1.07227	0.785686	similar levels in both
	Q8WTV0	Scavenger receptor class B member 1	SCARB1	0.100067	1.07182	0.771961	similar levels in both
	Q9GZT3	SRA stem-loop-interacting RNA-binding protein, mitochondrial	SLIRP	0.0895982	1.06407	0.482679	similar levels in both
	P49757	Protein numb homolog	NUMB	0.0874474	1.06249	0.676607	similar levels in both
	P53367	Arfaptin-1	ARFIP1	0.0871513	1.06227	0.884734	similar levels in both
	Q12983	BCL2/adenovirus E1B 19 kDa protein-interacting protein 3	BNIP3	0.0858925	1.06134	0.78743	similar levels in both
	P21589	5-nucleotidase	NT5E	0.0853211	1.06092	0.690073	similar levels in both
	Q08257	Quinone oxidoreductase	CRYZ	0.0841891	1.06009	0.572759	similar levels in both
	Q9Y4I1;Q9ULV0	Unconventional myosin-Va;Unconventional myosin-Vb	MYO5A	0.083224	1.05938	0.68474	similar levels in both
	O43765	Small glutamine-rich tetratricopeptide repeat-containing protein alpha	SGTA	0.0825762	1.05891	0.818571	similar levels in both
	Q969N2	GPI transamidase component PIG-T	PIGT	0.0816064	1.0582	0.67499	similar levels in both
	Q8WVV4	Protein POF1B	POF1B	0.0814213	1.05806	1	similar levels in both
	Q9C0C4	Semaphorin-4C	SEMA4C	0.0798999	1.05694	0.783188	similar levels in both
	P05089	Arginase-1	ARG1	0.0797942	1.05687	0.810238	similar levels in both
	P07311	Acylphosphatase-1	ACYP1	0.0791164	1.05637	0.790258	similar levels in both
	Q02127	Dihydroorotate dehydrogenase (quinone), mitochondrial	DHODH	0.0720816	1.05123	0.558399	similar levels in both
	O14494	Lipid phosphate phosphohydrolase 1	PPAP2A	0.0709968	1.05044	0.874384	similar levels in both
	O14523	C2 domain-containing protein 2-like	C2CD2L	0.0708948	1.05037	0.867578	similar levels in both
	P60983;O60234	Glia maturation factor beta	GMFB	0.0676218	1.04799	0.924522	similar levels in both
	Q04656	Copper-transporting ATPase 1	ATP7A	0.0663415	1.04706	0.917447	similar levels in both
	Q99807	5-demethoxyubiquinone hydroxylase, mitochondrial	COQ7	0.0633761	1.04491	0.928223	similar levels in both
	Q15149	Plectin	PLEC	0.0577893	1.04087	0.665077	similar levels in both
	Q9NX20	39S ribosomal protein L16, mitochondrial	MRPL16	0.0556072	1.0393	0.730292	similar levels in both
	Q9GZN8	UPF0687 protein C20orf27	C20orf27	0.0554352	1.03917	0.769096	similar levels in both
	P55061	Bax inhibitor 1	TMBIM6	0.0547519	1.03868	0.881378	similar levels in both
	Q12767	Uncharacterized protein KIAA0195	KIAA0195	0.0522613	1.03689	1	similar levels in both
	O96005	Cleft lip and palate transmembrane protein 1	CLPTM1	0.0520953	1.03677	0.880179	similar levels in both
	Q12931	Heat shock protein 75 kDa, mitochondrial	TRAP1	0.05077	1.03582	0.637868	similar levels in both
	Q3ZAQ7	Vacuolar ATPase assembly integral membrane protein VMA21	VMA21	0.0492299	1.03471	0.819001	similar levels in both
	P51398	28S ribosomal protein S29, mitochondrial	DAP3	0.0484818	1.03418	0.716499	similar levels in both
	Q99418;O43739;Q15438	Cytohesin-2;Cytohesin-3	CYTH2	0.0477597	1.03366	0.91606	similar levels in both
	Q86UE4	Protein LYRIC	MTDH	0.0475272	1.03349	0.857768	similar levels in both
	P61604	10 kDa heat shock protein, mitochondrial	HSPE1	0.0419379	1.0295	0.73943	similar levels in both
	Q9NZ42	Gamma-secretase subunit PEN-2	PSENEN	0.0404034	1.0284	0.862112	similar levels in both
	Q9UMS0	NFU1 iron-sulfur cluster scaffold homolog, mitochondrial	NFU1	0.0383144	1.02691	0.897605	similar levels in both
	P04732	Metallothionein-1E	MT1E	0.0371201	1.02606	0.855535	similar levels in both
	O95881	Thioredoxin domain-containing protein 12	TXNDC12	0.0359907	1.02526	0.896448	similar levels in both
	P68036;A0A1B0GUS4	Ubiquitin-conjugating enzyme E2 L3	UBE2L3	0.0359784	1.02525	0.971187	similar levels in both
	O14561	Acyl carrier protein, mitochondrial	NDUFAB1	0.0316708	1.0222	0.910059	similar levels in both
	P78356	Phosphatidylinositol 5-phosphate 4-kinase type-2 beta	PIP4K2B	0.0291989	1.02045	0.931941	similar levels in both
	Q9H0P0	Cytosolic 5-nucleotidase 3A	NT5C3A	0.0273073	1.01911	0.952934	similar levels in both
	Q3ZCQ8	Mitochondrial import inner membrane translocase subunit TIM50	TIMM50	0.0261741	1.01831	0.90147	similar levels in both
	A1L0T0	Acetolactate synthase-like protein	ILVBL	0.0258682	1.01809	0.956021	similar levels in both
	O60499	Syntaxin-10	STX10	0.0255875	1.01789	0.945328	similar levels in both
	Q13136;O75145;O75335	Liprin-alpha-1	PPFIA1	0.0244731	1.01711	0.965348	similar levels in both
	Q9UNQ0	ATP-binding cassette sub-family G member 2	ABCG2	0.0240349	1.0168	0.957195	similar levels in both
	Q6NZI2	Polymerase I and transcript release factor	PTRF	0.0226418	1.01582	0.918478	similar levels in both
	Q9Y241;A8MV81	HIG1 domain family member 1A, mitochondrial	HIGD1A	0.0172434	1.01202	0.945308	similar levels in both
	Q9UNL2	Translocon-associated protein subunit gamma	SSR3	0.0155325	1.01082	0.967545	similar levels in both
	Q7Z7H5	Transmembrane emp24 domain-containing protein 4	TMED4	0.014185	1.00988	0.957861	similar levels in both
	Q9BYC9	39S ribosomal protein L20, mitochondrial	MRPL20	0.012195	1.00849	0.970409	similar levels in both
	Q9P0I2	ER membrane protein complex subunit 3	EMC3	0.0118565	1.00825	0.97596	similar levels in both
	Q9P003	Protein cornichon homolog 4	CNIH4	0.0117348	1.00817	0.96552	similar levels in both
	Q9H1E5	Thioredoxin-related transmembrane protein 4	TMX4	0.0109559	1.00762	0.980238	similar levels in both
	O00411	DNA-directed RNA polymerase, mitochondrial	POLRMT	0.00949167	1.0066	0.97749	similar levels in both
	Q96KF7	Small integral membrane protein 8	SMIM8	0.00595283	1.00413	0.975354	similar levels in both
	P43304	Glycerol-3-phosphate dehydrogenase, mitochondrial	GPD2	0.00470264	1.00326	0.979972	similar levels in both
	P00390	Glutathione reductase, mitochondrial	GSR	0.00298135	1.00207	0.990995	similar levels in both
	P50443	Sulfate transporter	SLC26A2	-0.00197744	0.99863	0.996692	similar levels in both
	Q8N8R3	Mitochondrial basic amino acids transporter	SLC25A29	-0.00502505	0.996523	0.988688	similar levels in both
	Q9NXS2	Glutaminyl-peptide cyclotransferase-like protein	QPCTL	-0.00758433	0.994757	0.986402	similar levels in both
	Q96RQ1	Endoplasmic reticulum-Golgi intermediate compartment protein 2	ERGIC2	-0.00976016	0.993258	0.988346	similar levels in both
	O43150	Arf-GAP with SH3 domain, ANK repeat and PH domain-containing protein 2	ASAP2	-0.0101362	0.992999	1	similar levels in both
	P52292	Importin subunit alpha-1	KPNA2	-0.0114283	0.99211	0.966723	similar levels in both
	P49768	Presenilin-1;Presenilin-1 NTF subunit;Presenilin-1 CTF subunit;Presenilin-1 CTF12	PSEN1	-0.0117643	0.991879	0.96943	similar levels in both
	Q92888	Rho guanine nucleotide exchange factor 1	ARHGEF1	-0.0200251	0.986216	0.9634	similar levels in both
	Q8NHH9	Atlastin-2	ATL2	-0.0217416	0.985043	0.964016	similar levels in both
	Q9P121;Q14982	Neurotrimin	NTM	-0.0219132	0.984926	0.922611	similar levels in both
	Q8IWA4	Mitofusin-1	MFN1	-0.0262967	0.981938	0.906495	similar levels in both
	Q9ULH0	Kinase D-interacting substrate of 220 kDa	KIDINS220	-0.0266613	0.981689	0.984807	similar levels in both
	Q00688	Peptidyl-prolyl cis-trans isomerase FKBP3	FKBP3	-0.030228	0.979266	0.919282	similar levels in both
	P35658	Nuclear pore complex protein Nup214	NUP214	-0.0334743	0.977065	0.858259	similar levels in both
	Q9BYG4;Q9BYG5	Partitioning defective 6 homolog gamma	PARD6G	-0.0357092	0.975552	0.938159	similar levels in both
	Q96GQ5	RUS1 family protein C16orf58	C16orf58	-0.0367699	0.974835	0.950358	similar levels in both
	Q9Y4G6	Talin-2	TLN2	-0.0382495	0.973836	0.891735	similar levels in both
	Q9GZY4	Cytochrome c oxidase assembly factor 1 homolog	COA1	-0.0428156	0.970759	0.932008	similar levels in both
	P09001	39S ribosomal protein L3, mitochondrial	MRPL3	-0.0430315	0.970613	0.872315	similar levels in both
	O14662	Syntaxin-16	STX16	-0.0432415	0.970472	0.920174	similar levels in both
	Q5MNZ6	WD repeat domain phosphoinositide-interacting protein 3	WDR45B	-0.0471462	0.967849	0.92839	similar levels in both
	Q86VX9	Vacuolar fusion protein MON1 homolog A	MON1A	-0.0471836	0.967824	0.915096	similar levels in both
	P24666	Low molecular weight phosphotyrosine protein phosphatase	ACP1	-0.0488169	0.966729	0.868684	similar levels in both
	O76095	Protein JTB	JTB	-0.0535555	0.963559	0.705138	similar levels in both
	Q7Z589	Protein EMSY	EMSY	-0.0542812	0.963074	0.754384	similar levels in both
	Q9BQP7	Mitochondrial genome maintenance exonuclease 1	MGME1	-0.0616324	0.958179	0.784133	similar levels in both
	O94875	Sorbin and SH3 domain-containing protein 2	SORBS2	-0.0627739	0.957422	1	similar levels in both
	Q9BQ52	Zinc phosphodiesterase ELAC protein 2	ELAC2	-0.0632843	0.957083	0.877972	similar levels in both
	P42704;Q9NP80	Leucine-rich PPR motif-containing protein, mitochondrial	LRPPRC	-0.0657712	0.955434	0.560583	similar levels in both
	P61225	Ras-related protein Rap-2b	RAP2B	-0.0680382	0.953934	0.860911	similar levels in both
	O75616	GTPase Era, mitochondrial	ERAL1	-0.0682458	0.953797	0.777066	similar levels in both
	L0R8F8		SMCR7L	-0.0696143	0.952893	0.872093	similar levels in both
	Q13625	Apoptosis-stimulating of p53 protein 2	TP53BP2	-0.0709996	0.951978	0.780687	similar levels in both
	Q96EC8	Protein YIPF6	YIPF6	-0.0715392	0.951622	0.8973	similar levels in both
	Q9BYD1	39S ribosomal protein L13, mitochondrial	MRPL13	-0.0720689	0.951273	0.695855	similar levels in both
	O14925;Q5SRD1	Mitochondrial import inner membrane translocase subunit Tim23;Putative mitochondrial import inner membrane translocase subunit Tim23B	TIMM23	-0.0804871	0.945738	0.80994	similar levels in both
	Q9UKG1	DCC-interacting protein 13-alpha	APPL1	-0.0831542	0.943992	0.888827	similar levels in both
	Q15257	Serine/threonine-protein phosphatase 2A activator	PPP2R4	-0.0845439	0.943083	0.722717	similar levels in both
	Q8NC56	LEM domain-containing protein 2	LEMD2	-0.0901768	0.939408	0.791046	similar levels in both
	P51148	Ras-related protein Rab-5C	RAB5C	-0.0948974	0.936339	0.519252	similar levels in both
	A1X283	SH3 and PX domain-containing protein 2B	SH3PXD2B	-0.0952456	0.936113	0.913554	similar levels in both
	Q9Y2S7	Polymerase delta-interacting protein 2	POLDIP2	-0.0972949	0.934784	0.725068	similar levels in both
	P05141;Q9H0C2	ADP/ATP translocase 2;ADP/ATP translocase 2, N-terminally processed	SLC25A5	-0.0996483	0.93326	0.347291	similar levels in both
	P38646	Stress-70 protein, mitochondrial	HSPA9	-0.099673	0.933245	0.537149	similar levels in both
	O43583	Density-regulated protein	DENR	-0.101458	0.93209	0.759263	similar levels in both
	Q32MZ4	Leucine-rich repeat flightless-interacting protein 1	LRRFIP1	-0.103258	0.930928	0.801061	similar levels in both
	P35625	Metalloproteinase inhibitor 3	TIMP3	-0.10351	0.930766	1	similar levels in both
	Q9NPA0	ER membrane protein complex subunit 7	EMC7	-0.103998	0.930451	0.800208	similar levels in both
	Q9NZJ4	Sacsin	SACS	-0.107912	0.92793	0.713064	similar levels in both
	O76081	Regulator of G-protein signaling 20	RGS20	-0.108496	0.927555	0.847715	similar levels in both
	Q9H0R6	Glutamyl-tRNA(Gln) amidotransferase subunit A, mitochondrial	QRSL1	-0.11645	0.922454	0.717291	similar levels in both
	Q96KA5	Cleft lip and palate transmembrane protein 1-like protein	CLPTM1L	-0.117559	0.921746	0.696739	similar levels in both
	P10114	Ras-related protein Rap-2a	RAP2A	-0.119938	0.920227	0.726173	similar levels in both
	Q99569;Q9UQB3	Plakophilin-4	PKP4	-0.121253	0.919389	0.780525	similar levels in both
	P41250	Glycine--tRNA ligase	GARS	-0.123497	0.91796	0.659988	similar levels in both
	P78310	Coxsackievirus and adenovirus receptor	CXADR	-0.127516	0.915406	0.743027	similar levels in both
	Q99595	Mitochondrial import inner membrane translocase subunit Tim17-A	TIMM17A	-0.127825	0.91521	0.66665	similar levels in both
	Q9Y6R0	Numb-like protein	NUMBL	-0.128231	0.914953	0.510868	similar levels in both
	P17152	Transmembrane protein 11, mitochondrial	TMEM11	-0.128316	0.914899	0.748865	similar levels in both
	Q5VW32	BRO1 domain-containing protein BROX	BROX	-0.130327	0.913624	0.829928	similar levels in both
	Q9NR28	Diablo homolog, mitochondrial	DIABLO	-0.137585	0.90904	0.8985	similar levels in both
	Q6NUQ4	Transmembrane protein 214	TMEM214	-0.1379	0.908841	0.844427	similar levels in both
	P37198	Nuclear pore glycoprotein p62	NUP62	-0.145046	0.90435	0.75592	similar levels in both
	Q15003	Condensin complex subunit 2	NCAPH	-0.145373	0.904146	0.539779	similar levels in both
	O43813	LanC-like protein 1	LANCL1	-0.14579	0.903884	0.768965	similar levels in both
	Q9NP92	28S ribosomal protein S30, mitochondrial	MRPS30	-0.147724	0.902673	0.438324	similar levels in both
	Q92896	Golgi apparatus protein 1	GLG1	-0.14788	0.902576	0.400509	similar levels in both
	O94979	Protein transport protein Sec31A	SEC31A	-0.148409	0.902245	0.690741	similar levels in both
	Q8N6M3	Fat storage-inducing transmembrane protein 2	FITM2	-0.149077	0.901827	0.677981	similar levels in both
	Q9BRK5	45 kDa calcium-binding protein	SDF4	-0.152345	0.899787	0.420672	similar levels in both
	Q13442	28 kDa heat- and acid-stable phosphoprotein	PDAP1	-0.153739	0.898918	0.663698	similar levels in both
	P57772	Selenocysteine-specific elongation factor	EEFSEC	-0.15661	0.897131	1	similar levels in both
	Q14141	Septin-6	2019-09-06	-0.156998	0.896889	0.670412	similar levels in both
	O00410	Importin-5	IPO5	-0.158578	0.895907	0.39416	similar levels in both
	Q8IVF2	Protein AHNAK2	AHNAK2	-0.158722	0.895818	0.225557	similar levels in both
	P06756	Integrin alpha-V;Integrin alpha-V heavy chain;Integrin alpha-V light chain	ITGAV	-0.160717	0.89458	0.344421	similar levels in both
	Q7Z6J6	FERM domain-containing protein 5	FRMD5	-0.162016	0.893775	0.666681	similar levels in both
	Q5T9A4	ATPase family AAA domain-containing protein 3B	ATAD3B	-0.169834	0.888945	0.565926	similar levels in both
	P54852	Epithelial membrane protein 3	EMP3	-0.172364	0.887387	0.671739	similar levels in both
	Q9NRK6	ATP-binding cassette sub-family B member 10, mitochondrial	ABCB10	-0.181031	0.882072	0.731747	similar levels in both
	P35612	Beta-adducin	ADD2	-0.198025	0.871743	0.528282	similar levels in both
	P10155	60 kDa SS-A/Ro ribonucleoprotein	TROVE2	-0.200633	0.870169	0.722286	similar levels in both
	Q9HC21	Mitochondrial thiamine pyrophosphate carrier	SLC25A19	-0.204001	0.86814	0.505145	similar levels in both
	Q96CT7	Coiled-coil domain-containing protein 124	CCDC124	-0.206485	0.866646	0.444481	similar levels in both
	Q15517	Corneodesmosin	CDSN	-0.211751	0.863489	1	similar levels in both
	P35610	Sterol O-acyltransferase 1	SOAT1	-0.217695	0.859938	0.494613	similar levels in both
	Q9UNN8	Endothelial protein C receptor	PROCR	-0.218076	0.859711	0.357191	similar levels in both
	Q9H0X4	Protein ITFG3	ITFG3	-0.21868	0.859351	0.567912	similar levels in both
	O95900	Probable tRNA pseudouridine synthase 2	TRUB2	-0.220873	0.858046	0.673675	similar levels in both
	P49721	Proteasome subunit beta type-2	PSMB2	-0.222293	0.857202	0.674141	similar levels in both
	Q02750	Dual specificity mitogen-activated protein kinase kinase 1	MAP2K1	-0.228768	0.853364	0.87507	similar levels in both
	Q9UL25	Ras-related protein Rab-21	RAB21	-0.23465	0.849891	0.218788	similar levels in both
	P80303	Nucleobindin-2;Nesfatin-1	NUCB2	-0.240866	0.846237	0.235894	similar levels in both
	Q99584	Protein S100-A13	S100A13	-0.24125	0.846012	0.280351	similar levels in both
	Q9ULP9	TBC1 domain family member 24	TBC1D24	-0.241421	0.845912	0.318482	similar levels in both
	Q9NYM9	BET1-like protein	BET1L	-0.242462	0.845301	0.273616	similar levels in both
	Q6L8Q7	2,5-phosphodiesterase 12	PDE12	-0.244563	0.844072	0.150959	similar levels in both
	P13591	Neural cell adhesion molecule 1	NCAM1	-0.250221	0.840767	0.297955	similar levels in both
	Q96AQ8	Mitochondrial calcium uniporter regulator 1	MCUR1	-0.25259	0.839388	0.550097	similar levels in both
	Q9H5Q4	Dimethyladenosine transferase 2, mitochondrial	TFB2M	-0.256767	0.836962	0.106459	similar levels in both
	P49281	Natural resistance-associated macrophage protein 2	SLC11A2	-0.260881	0.834578	0.762833	similar levels in both
	O95563	Mitochondrial pyruvate carrier 2	MPC2	-0.261727	0.834089	0.585184	similar levels in both
	P62072	Mitochondrial import inner membrane translocase subunit Tim10	TIMM10	-0.262539	0.83362	0.413218	similar levels in both
	Q8IVF7	Formin-like protein 3	FMNL3	-0.26322	0.833226	0.460819	similar levels in both
	P86791;P86790	Vacuolar fusion protein CCZ1 homolog;Vacuolar fusion protein CCZ1 homolog B	CCZ1	-0.267167	0.83095	0.422217	similar levels in both
	Q9NXJ5	Pyroglutamyl-peptidase 1	PGPEP1	-0.268099	0.830413	1	similar levels in both
	Q9Y2L9	Leucine-rich repeat and calponin homology domain-containing protein 1	LRCH1	-0.268685	0.830076	0.606085	similar levels in both
	Q14596	Next to BRCA1 gene 1 protein	NBR1	-0.26953	0.82959	1	similar levels in both
	Q8N0V3	Putative ribosome-binding factor A, mitochondrial	RBFA	-0.270896	0.828805	0.405418	similar levels in both
	O96019	Actin-like protein 6A	ACTL6A	-0.273608	0.827248	0.603413	similar levels in both
	Q15417	Calponin-3	CNN3	-0.273833	0.827119	0.224333	similar levels in both
	Q9UGV2	Protein NDRG3	NDRG3	-0.275449	0.826193	0.62206	similar levels in both
	P61006;P20337;P20336;Q96E17	Ras-related protein Rab-8A	RAB8A	-0.278478	0.82446	0.0941935	similar levels in both
	O14617	AP-3 complex subunit delta-1	AP3D1	-0.279639	0.823797	0.449412	similar levels in both
	Q9H6A9	Pecanex-like protein 3	PCNXL3	-0.280844	0.823109	0.725763	similar levels in both
	Q9P0U1	Mitochondrial import receptor subunit TOM7 homolog	TOMM7	-0.282785	0.822003	0.521208	similar levels in both
	Q9H2K8	Serine/threonine-protein kinase TAO3	TAOK3	-0.282888	0.821944	0.551164	similar levels in both
	Q969Z0	Protein TBRG4	TBRG4	-0.283844	0.8214	0.190809	similar levels in both
	Q96TA2	ATP-dependent zinc metalloprotease YME1L1	YME1L1	-0.285738	0.820322	0.224921	similar levels in both
	O60488	Long-chain-fatty-acid--CoA ligase 4	ACSL4	-0.287685	0.819215	0.175013	similar levels in both
	O00165	HCLS1-associated protein X-1	HAX1	-0.292988	0.81621	0.452724	similar levels in both
	P54687	Branched-chain-amino-acid aminotransferase, cytosolic	BCAT1	-0.296859	0.814023	0.538487	similar levels in both
	P47914	60S ribosomal protein L29	RPL29	-0.297251	0.813802	0.136508	similar levels in both
	P16403;P10412;P16402;Q02539	Histone H1.2;Histone H1.4;Histone H1.3	HIST1H1C	-0.297734	0.813529	0.61535	similar levels in both
	Q15283	Ras GTPase-activating protein 2	RASA2	-0.300997	0.811691	0.499946	similar levels in both
	Q9NZN3	EH domain-containing protein 3	EHD3	-0.302086	0.811079	1	similar levels in both
	O43747	AP-1 complex subunit gamma-1	AP1G1	-0.305708	0.809045	0.452813	similar levels in both
	Q8IWW6	Rho GTPase-activating protein 12	ARHGAP12	-0.306064	0.808845	0.592723	similar levels in both
	O95249	Golgi SNAP receptor complex member 1	GOSR1	-0.312145	0.805443	0.523811	similar levels in both
	O75665	Oral-facial-digital syndrome 1 protein	OFD1	-0.312707	0.80513	0.0629242	similar levels in both
	Q96K37	Solute carrier family 35 member E1	SLC35E1	-0.313353	0.804769	0.533794	similar levels in both
	Q96DX4	RING finger and SPRY domain-containing protein 1	RSPRY1	-0.314725	0.804004	0.395241	similar levels in both
	Q08211	ATP-dependent RNA helicase A	DHX9	-0.315876	0.803363	0.558769	similar levels in both
	O96008	Mitochondrial import receptor subunit TOM40 homolog	TOMM40	-0.31615	0.80321	0.0791267	similar levels in both
	Q9BWD1	Acetyl-CoA acetyltransferase, cytosolic	ACAT2	-0.316446	0.803046	0.406197	similar levels in both
	Q8WXE1	ATR-interacting protein	ATRIP	-0.323859	0.79893	0.368977	similar levels in both
	P13747	HLA class I histocompatibility antigen, alpha chain E	HLA-E	-0.327434	0.796953	1	similar levels in both
	Q9UIW2	Plexin-A1	PLXNA1	-0.332793	0.793998	0.215626	similar levels in both
	Q8TB61	Adenosine 3-phospho 5-phosphosulfate transporter 1	SLC35B2	-0.333225	0.79376	0.32469	similar levels in both
	O15127	Secretory carrier-associated membrane protein 2	SCAMP2	-0.334999	0.792785	0.20499	similar levels in both
	Q9NYL9;P28289	Tropomodulin-3	TMOD3	-0.335027	0.79277	0.350916	similar levels in both
	Q15125	3-beta-hydroxysteroid-Delta(8),Delta(7)-isomerase	EBP	-0.338897	0.790646	0.703697	similar levels in both
	P04626;Q15303;Q16584;Q02779;Q5TCX8;P80192	Receptor tyrosine-protein kinase erbB-2	ERBB2	-0.344372	0.787651	0.400115	similar levels in both
	Q8NBU5	ATPase family AAA domain-containing protein 1	ATAD1	-0.350069	0.784546	0.227887	similar levels in both
	P18564	Integrin beta-6	ITGB6	-0.350224	0.784462	0.533772	similar levels in both
	Q96S97	Myeloid-associated differentiation marker	MYADM	-0.355002	0.781868	0.0360801	higher levels in Ctr
	P23258;Q9NRH3	Tubulin gamma-1 chain;Tubulin gamma-2 chain	TUBG1	-0.357514	0.780508	0.425007	similar levels in both
	Q02952	A-kinase anchor protein 12	AKAP12	-0.358722	0.779855	0.00548413	higher levels in Ctr
	Q8NFQ8	Torsin-1A-interacting protein 2	TOR1AIP2	-0.360757	0.778756	0.379932	similar levels in both
	Q9GZS3	WD repeat-containing protein 61;WD repeat-containing protein 61, N-terminally processed	WDR61	-0.362955	0.77757	0.553519	similar levels in both
	P20645	Cation-dependent mannose-6-phosphate receptor	M6PR	-0.363488	0.777283	0.0219454	higher levels in Ctr
	O00170	AH receptor-interacting protein	AIP	-0.367442	0.775155	0.540678	similar levels in both
	P14649	Myosin light chain 6B	MYL6B	-0.373232	0.772051	0.624396	similar levels in both
	Q08209	Serine/threonine-protein phosphatase 2B catalytic subunit alpha isoform	PPP3CA	-0.377705	0.769661	0.621502	similar levels in both
	Q14573	Inositol 1,4,5-trisphosphate receptor type 3	ITPR3	-0.377771	0.769626	0.0769946	similar levels in both
	P49840	Glycogen synthase kinase-3 alpha	GSK3A	-0.377865	0.769576	0.14447	similar levels in both
	O60331	Phosphatidylinositol 4-phosphate 5-kinase type-1 gamma	PIP5K1C	-0.378212	0.76939	0.35127	similar levels in both
	Q7Z406	Myosin-14	MYH14	-0.385926	0.765288	0.512845	similar levels in both
	Q69YL0	Uncharacterized protein NCBP2-AS2	NCBP2-AS2	-0.38677	0.76484	0.428085	similar levels in both
	Q9BZF1;Q9H0X9	Oxysterol-binding protein-related protein 8	OSBPL8	-0.387144	0.764642	0.154109	similar levels in both
	Q13310	Polyadenylate-binding protein 4	PABPC4	-0.387713	0.76434	0.103808	similar levels in both
	P98082	Disabled homolog 2	DAB2	-0.388651	0.763843	0.239535	similar levels in both
	Q59GN2;P62891	Putative 60S ribosomal protein L39-like 5;60S ribosomal protein L39	RPL39P5	-0.389245	0.763529	0.296318	similar levels in both
	P51116;Q06787	Fragile X mental retardation syndrome-related protein 2	FXR2	-0.393196	0.761441	0.283745	similar levels in both
	P56377	AP-1 complex subunit sigma-2	AP1S2	-0.402053	0.75678	0.132833	similar levels in both
	P18031	Tyrosine-protein phosphatase non-receptor type 1	PTPN1	-0.403295	0.756129	0.536598	similar levels in both
	Q9NVT9	Armadillo repeat-containing protein 1	ARMC1	-0.414716	0.750167	0.104648	similar levels in both
	P47813;O14602	Eukaryotic translation initiation factor 1A, X-chromosomal;Eukaryotic translation initiation factor 1A, Y-chromosomal	EIF1AX	-0.415409	0.749807	0.185935	similar levels in both
	P52434	DNA-directed RNA polymerases I, II, and III subunit RPABC3	POLR2H	-0.416817	0.749075	0.473609	similar levels in both
	Q15056	Eukaryotic translation initiation factor 4H	EIF4H	-0.419027	0.747929	0.351609	similar levels in both
	Q9NRY4	Rho GTPase-activating protein 35	ARHGAP35	-0.424362	0.745168	0.274493	similar levels in both
	Q969G5	Protein kinase C delta-binding protein	PRKCDBP	-0.425388	0.744639	0.0240031	higher levels in Ctr
	Q9UDX5	Mitochondrial fission process protein 1	MTFP1	-0.425649	0.744504	0.119507	similar levels in both
	P52943	Cysteine-rich protein 2	CRIP2	-0.430521	0.741994	0.0552715	similar levels in both
	O95399	Urotensin-2	UTS2	-0.435812	0.739278	0.570874	similar levels in both
	Q9UKU6	Thyrotropin-releasing hormone-degrading ectoenzyme	TRHDE	-0.437467	0.73843	0.0379766	higher levels in Ctr
	O15212	Prefoldin subunit 6	PFDN6	-0.441331	0.736455	0.195045	similar levels in both
	Q8WVX9	Fatty acyl-CoA reductase 1	FAR1	-0.446876	0.73363	0.695336	similar levels in both
	O15439	Multidrug resistance-associated protein 4	ABCC4	-0.446904	0.733615	0.103236	similar levels in both
	P62140	Serine/threonine-protein phosphatase PP1-beta catalytic subunit	PPP1CB	-0.447798	0.733161	0.418397	similar levels in both
	P37108	Signal recognition particle 14 kDa protein	SRP14	-0.450333	0.731874	0.564188	similar levels in both
	Q9Y6W5;Q9UPY6	Wiskott-Aldrich syndrome protein family member 2	WASF2	-0.451788	0.731136	0.353987	similar levels in both
	Q9Y282	Endoplasmic reticulum-Golgi intermediate compartment protein 3	ERGIC3	-0.45233	0.730862	0.0944494	similar levels in both
	P53680	AP-2 complex subunit sigma	AP2S1	-0.455119	0.72945	0.0184899	higher levels in Ctr
	O60229	Kalirin	KALRN	-0.455274	0.729372	0.0880428	similar levels in both
	Q5TBA9	Protein furry homolog	FRY	-0.455601	0.729206	0.426353	similar levels in both
	Q567U6	Coiled-coil domain-containing protein 93	CCDC93	-0.456497	0.728753	0.410104	similar levels in both
	P62070	Ras-related protein R-Ras2	RRAS2	-0.458923	0.727529	0.0345159	higher levels in Ctr
	Q03169	Tumor necrosis factor alpha-induced protein 2	TNFAIP2	-0.460372	0.726799	1	similar levels in both
	Q8WWH5	Probable tRNA pseudouridine synthase 1	TRUB1	-0.462172	0.725893	0.160396	similar levels in both
	Q5VUB5	Protein FAM171A1	FAM171A1	-0.4629	0.725527	0.440857	similar levels in both
	Q8WVM0	Dimethyladenosine transferase 1, mitochondrial	TFB1M	-0.463098	0.725427	0.0574919	similar levels in both
	P04818	Thymidylate synthase	TYMS	-0.468055	0.722938	1	similar levels in both
	P08754	Guanine nucleotide-binding protein G(k) subunit alpha	GNAI3	-0.46842	0.722756	0.137165	similar levels in both
	Q53S08;Q9H0N0	Ras-related protein Rab-6C	RAB6C	-0.470961	0.721484	0.363598	similar levels in both
	Q7L1V2	Vacuolar fusion protein MON1 homolog B	MON1B	-0.47167	0.721129	0.138096	similar levels in both
	Q9Y3L5	Ras-related protein Rap-2c	RAP2C	-0.474624	0.719654	0.00883517	higher levels in Ctr
	P31153;Q00266	S-adenosylmethionine synthase isoform type-2	MAT2A	-0.474705	0.719614	0.251997	similar levels in both
	Q86VV8	Rotatin	RTTN	-0.475014	0.71946	0.0207524	higher levels in Ctr
	P05386	60S acidic ribosomal protein P1	RPLP1	-0.477721	0.718111	0.107831	similar levels in both
	Q9Y2H6	Fibronectin type-III domain-containing protein 3A	FNDC3A	-0.478493	0.717727	0.37134	similar levels in both
	O60291;Q96PX1	E3 ubiquitin-protein ligase MGRN1	MGRN1	-0.481464	0.71625	0.518542	similar levels in both
	Q9Y4J8	Dystrobrevin alpha	DTNA	-0.482951	0.715512	0.424048	similar levels in both
	Q9H0B6;Q9NSK0	Kinesin light chain 2	KLC2	-0.48369	0.715146	1	similar levels in both
	P48060	Glioma pathogenesis-related protein 1	GLIPR1	-0.496909	0.708623	0.202561	similar levels in both
	Q8NBN3	Transmembrane protein 87A	TMEM87A	-0.497754	0.708209	0.142023	similar levels in both
	Q9Y371	Endophilin-B1	SH3GLB1	-0.506015	0.704165	0.252438	similar levels in both
	P33947	ER lumen protein-retaining receptor 2	KDELR2	-0.506378	0.703988	0.279016	similar levels in both
	P41252	Isoleucine--tRNA ligase, cytoplasmic	IARS	-0.506816	0.703774	0.0793634	similar levels in both
	P27448	MAP/microtubule affinity-regulating kinase 3	MARK3	-0.5087	0.702855	0.467823	similar levels in both
	O14908;Q8TF64	PDZ domain-containing protein GIPC1	GIPC1	-0.51137	0.701556	0.041608	higher levels in Ctr
	P12931	Proto-oncogene tyrosine-protein kinase Src	SRC	-0.512462	0.701025	0.0480828	higher levels in Ctr
	P0DJ07	Protein PET100 homolog, mitochondrial	PET100	-0.513468	0.700537	0.0286211	higher levels in Ctr
	A8MVW0	Protein FAM171A2	FAM171A2	-0.514688	0.699944	1	similar levels in both
	Q96EX1	Small integral membrane protein 12	SMIM12	-0.516118	0.699251	0.162629	similar levels in both
	O00748	Cocaine esterase	CES2	-0.52067	0.697048	0.0646912	similar levels in both
	Q8N3R9	MAGUK p55 subfamily member 5	MPP5	-0.52069	0.697038	0.406682	similar levels in both
	Q14CZ7	FAST kinase domain-containing protein 3	FASTKD3	-0.521026	0.696876	0.147183	similar levels in both
	P78382	CMP-sialic acid transporter	SLC35A1	-0.5212	0.696792	0.132751	similar levels in both
	P98196	Probable phospholipid-transporting ATPase IH	ATP11A	-0.524796	0.695057	0.321631	similar levels in both
	P62068;O75317	Ubiquitin carboxyl-terminal hydrolase 46;Ubiquitin carboxyl-terminal hydrolase 12	USP46	-0.526382	0.694294	0.0503891	similar levels in both
	Q86XE3	Calcium uptake protein 3, mitochondrial	MICU3	-0.526473	0.69425	0.783205	similar levels in both
	O95487	Protein transport protein Sec24B	SEC24B	-0.529065	0.693004	0.216103	similar levels in both
	Q330K2	NADH dehydrogenase (ubiquinone) complex I, assembly factor 6	NDUFAF6	-0.52961	0.692742	0.428674	similar levels in both
	P34897	Serine hydroxymethyltransferase, mitochondrial	SHMT2	-0.530258	0.692431	0.00273382	higher levels in Ctr
	P08183	Multidrug resistance protein 1	ABCB1	-0.534752	0.690277	0.234565	similar levels in both
	P33527;O15438	Multidrug resistance-associated protein 1	ABCC1	-0.5371	0.689155	0.00268169	higher levels in Ctr
	Q96SZ6	CDK5 regulatory subunit-associated protein 1	CDK5RAP1	-0.540693	0.687441	0.203951	similar levels in both
	Q8IYI6	Exocyst complex component 8	EXOC8	-0.544379	0.685687	0.106315	similar levels in both
	P41240;P42679	Tyrosine-protein kinase CSK	CSK	-0.544395	0.685679	0.427638	similar levels in both
	Q9Y2S6	Translation machinery-associated protein 7	TMA7	-0.546756	0.684557	0.00589678	higher levels in Ctr
	P20936	Ras GTPase-activating protein 1	RASA1	-0.549916	0.68306	0.280955	similar levels in both
	Q9NPI0	Transmembrane protein 138	TMEM138	-0.552314	0.681926	0.000302968	higher levels in Ctr
	Q07820	Induced myeloid leukemia cell differentiation protein Mcl-1	MCL1	-0.553637	0.681301	0.245101	similar levels in both
	Q9P1F3	Costars family protein ABRACL	ABRACL	-0.555283	0.680523	0.143534	similar levels in both
	O94925;Q9UI32	Glutaminase kidney isoform, mitochondrial	GLS	-0.559335	0.678615	0.00143465	higher levels in Ctr
	P52789;P52790	Hexokinase-2	HK2	-0.567365	0.674848	0.300155	similar levels in both
	O75165	DnaJ homolog subfamily C member 13	DNAJC13	-0.568501	0.674317	0.0064919	higher levels in Ctr
	Q9HAC8	Ubiquitin domain-containing protein 1	UBTD1	-0.570559	0.673356	0.0244837	higher levels in Ctr
	Q969Z3;Q5VT66	Mitochondrial amidoxime reducing component 2	2019-03-02	-0.581731	0.668161	0.22905	similar levels in both
	P19022;P55283	Cadherin-2	CDH2	-0.582211	0.667939	0.00657394	higher levels in Ctr
	O75970	Multiple PDZ domain protein	MPDZ	-0.583288	0.667441	0.150422	similar levels in both
	Q96L58	Beta-1,3-galactosyltransferase 6	B3GALT6	-0.584482	0.666889	1	similar levels in both
	Q08722	Leukocyte surface antigen CD47	CD47	-0.590195	0.664253	0.00382505	higher levels in Ctr
	Q13308	Inactive tyrosine-protein kinase 7	PTK7	-0.59264	0.663128	0.00332718	higher levels in Ctr
	Q96F07	Cytoplasmic FMR1-interacting protein 2	CYFIP2	-0.594211	0.662406	0.328331	similar levels in both
	Q12860	Contactin-1	CNTN1	-0.595517	0.661807	0.20569	similar levels in both
	Q9BY67	Cell adhesion molecule 1	CADM1	-0.596477	0.661367	0.115592	similar levels in both
	P49915	GMP synthase [glutamine-hydrolyzing]	GMPS	-0.599092	0.660169	0.378231	similar levels in both
	Q63ZY3;Q5T7N3	KN motif and ankyrin repeat domain-containing protein 2	KANK2	-0.600925	0.659331	0.00387506	higher levels in Ctr
	Q6UX15	Layilin	LAYN	-0.601271	0.659173	0.0163041	higher levels in Ctr
	P10620	Microsomal glutathione S-transferase 1	MGST1	-0.603403	0.6582	0.178573	similar levels in both
	Q9NR46	Endophilin-B2	SH3GLB2	-0.605658	0.657171	1	similar levels in both
	Q5U5X0	Complex III assembly factor LYRM7	LYRM7	-0.606402	0.656833	0.00324952	higher levels in Ctr
	Q99426	Tubulin-folding cofactor B	TBCB	-0.606672	0.65671	0.0921046	similar levels in both
	Q9BXS5;Q9Y6Q5	AP-1 complex subunit mu-1	AP1M1	-0.607667	0.656257	0.15037	similar levels in both
	O94887	FERM, RhoGEF and pleckstrin domain-containing protein 2	FARP2	-0.609026	0.655639	0.547835	similar levels in both
	Q8N565	Melanoregulin	MREG	-0.609455	0.655444	1	similar levels in both
	Q93063	Exostosin-2	EXT2	-0.609532	0.655409	0.0390759	higher levels in Ctr
	Q9Y3U8	60S ribosomal protein L36	RPL36	-0.609952	0.655218	0.0877623	similar levels in both
	O15431	High affinity copper uptake protein 1	SLC31A1	-0.61833	0.651424	0.0117896	higher levels in Ctr
	P16435	NADPH--cytochrome P450 reductase	POR	-0.620977	0.650231	0.0318778	higher levels in Ctr
	Q6P2Q9	Pre-mRNA-processing-splicing factor 8	PRPF8	-0.623529	0.649081	0.15716	similar levels in both
	P20138	Myeloid cell surface antigen CD33	CD33	-0.623857	0.648934	0.0637285	similar levels in both
	Q16537;Q15173	Serine/threonine-protein phosphatase 2A 56 kDa regulatory subunit epsilon isoform	PPP2R5E	-0.624835	0.648494	0.202785	similar levels in both
	Q9BSR8	Protein YIPF4	YIPF4	-0.624866	0.64848	0.00811136	higher levels in Ctr
	Q8NCH0	Carbohydrate sulfotransferase 14	CHST14	-0.629542	0.646381	0.200375	similar levels in both
	P21291	Cysteine and glycine-rich protein 1	CSRP1	-0.629574	0.646367	0.00149998	higher levels in Ctr
	Q9BZM5;Q5VY80	NKG2D ligand 2;Retinoic acid early transcript 1L protein	ULBP2	-0.629603	0.646354	0.0832092	similar levels in both
	O95258	Brain mitochondrial carrier protein 1	SLC25A14	-0.633581	0.644575	0.00717361	higher levels in Ctr
	Q9Y6G9	Cytoplasmic dynein 1 light intermediate chain 1	DYNC1LI1	-0.635	0.643941	0.221004	similar levels in both
	Q6PKG0	La-related protein 1	LARP1	-0.635477	0.643728	0.0747641	similar levels in both
	O43639;P16333	Cytoplasmic protein NCK2	NCK2	-0.636733	0.643168	0.000897277	higher levels in Ctr
	O75044;P0DMP2;P0DJJ0	SLIT-ROBO Rho GTPase-activating protein 2;SLIT-ROBO Rho GTPase-activating protein 2B;SLIT-ROBO Rho GTPase-activating protein 2C	SRGAP2	-0.636926	0.643082	0.32823	similar levels in both
	O76054	SEC14-like protein 2	SEC14L2	-0.638665	0.642307	1	similar levels in both
	P62861	40S ribosomal protein S30	FAU	-0.639306	0.642022	0.000823669	higher levels in Ctr
	P36897	TGF-beta receptor type-1	TGFBR1	-0.63949	0.64194	0.161871	similar levels in both
	O14737	Programmed cell death protein 5	PDCD5	-0.640765	0.641373	0.150874	similar levels in both
	P52594	Arf-GAP domain and FG repeat-containing protein 1	AGFG1	-0.644677	0.639636	0.017565	higher levels in Ctr
	P62244	40S ribosomal protein S15a	RPS15A	-0.646443	0.638853	0.119484	similar levels in both
	P62857	40S ribosomal protein S28	RPS28	-0.657066	0.634167	0.204372	similar levels in both
	Q14847	LIM and SH3 domain protein 1	LASP1	-0.657584	0.633939	0.0121805	higher levels in Ctr
	Q15262	Receptor-type tyrosine-protein phosphatase kappa	PTPRK	-0.658647	0.633472	0.185983	similar levels in both
	P42345	Serine/threonine-protein kinase mTOR	MTOR	-0.666948	0.629838	0.337549	similar levels in both
	Q13017	Rho GTPase-activating protein 5	ARHGAP5	-0.667041	0.629797	0.234367	similar levels in both
	Q96IW7	Vesicle-trafficking protein SEC22a	SEC22A	-0.667497	0.629598	0.0681552	similar levels in both
	P05387	60S acidic ribosomal protein P2	RPLP2	-0.667671	0.629522	0.0647243	similar levels in both
	Q9C0D5	Protein TANC1	TANC1	-0.669359	0.628786	0.39477	similar levels in both
	O94903	Proline synthase co-transcribed bacterial homolog protein	PROSC	-0.671	0.628071	0.280754	similar levels in both
	P35221	Catenin alpha-1	CTNNA1	-0.671421	0.627888	0.000767164	higher levels in Ctr
	Q53EU6	Glycerol-3-phosphate acyltransferase 3	AGPAT9	-0.677692	0.625165	0.145855	similar levels in both
	Q13362	Serine/threonine-protein phosphatase 2A 56 kDa regulatory subunit gamma isoform	PPP2R5C	-0.679713	0.624289	0.134813	similar levels in both
	Q29983	MHC class I polypeptide-related sequence A	MICA	-0.68078	0.623828	0.0429301	higher levels in Ctr
	Q9H7F0	Probable cation-transporting ATPase 13A3	ATP13A3	-0.680906	0.623773	0.220784	similar levels in both
	Q05932	Folylpolyglutamate synthase, mitochondrial	FPGS	-0.681141	0.623672	0.259559	similar levels in both
	Q96Q45	Transmembrane protein 237	TMEM237	-0.683523	0.622643	0.049196	higher levels in Ctr
	P08240	Signal recognition particle receptor subunit alpha	SRPR	-0.688345	0.620565	0.017472	higher levels in Ctr
	P53582	Methionine aminopeptidase 1	METAP1	-0.688753	0.62039	0.24078	similar levels in both
	P49207	60S ribosomal protein L34	RPL34	-0.691663	0.61914	0.00114352	higher levels in Ctr
	Q9ULE4	Protein FAM184B	FAM184B	-0.69343	0.618382	0.00165779	higher levels in Ctr
	Q12979	Active breakpoint cluster region-related protein	ABR	-0.69397	0.618151	0.1851	similar levels in both
	Q9H8S9;Q7L9L4	MOB kinase activator 1A;MOB kinase activator 1B	MOB1A	-0.70042	0.615393	0.304238	similar levels in both
	Q9Y3E7	Charged multivesicular body protein 3	CHMP3	-0.702372	0.614561	1	similar levels in both
	Q14168	MAGUK p55 subfamily member 2	MPP2	-0.708263	0.612057	0.349691	similar levels in both
	Q96FZ7	Charged multivesicular body protein 6	CHMP6	-0.709551	0.61151	0.0182668	higher levels in Ctr
	Q12846	Syntaxin-4	STX4	-0.712555	0.610238	0.0176307	higher levels in Ctr
	Q12849	G-rich sequence factor 1	GRSF1	-0.718019	0.607931	0.00256741	higher levels in Ctr
	Q70E73;Q7Z5R6	Ras-associated and pleckstrin homology domains-containing protein 1	RAPH1	-0.719752	0.607202	0.129262	similar levels in both
	Q9Y4D1	Disheveled-associated activator of morphogenesis 1	DAAM1	-0.72073	0.60679	0.196077	similar levels in both
	A0FGR8	Extended synaptotagmin-2	ESYT2	-0.723491	0.60563	0.0928079	similar levels in both
	Q9NUT2	ATP-binding cassette sub-family B member 8, mitochondrial	ABCB8	-0.727826	0.603813	0.0502492	similar levels in both
	O15270	Serine palmitoyltransferase 2	SPTLC2	-0.732371	0.601914	0.0421486	higher levels in Ctr
	A5PLL7	Transmembrane protein 189	TMEM189	-0.738085	0.599534	1	similar levels in both
	P62841	40S ribosomal protein S15	RPS15	-0.738273	0.599457	0.0642135	similar levels in both
	P46779	60S ribosomal protein L28	RPL28	-0.739072	0.599125	0.0208645	higher levels in Ctr
	Q9Y2Z0	Suppressor of G2 allele of SKP1 homolog	SUGT1	-0.740323	0.598605	0.0708227	similar levels in both
	Q9UKY7	Protein CDV3 homolog	CDV3	-0.746797	0.595925	0.0157535	higher levels in Ctr
	Q16527	Cysteine and glycine-rich protein 2	CSRP2	-0.747787	0.595516	0.000404399	higher levels in Ctr
	Q9Y5U8	Mitochondrial pyruvate carrier 1	MPC1	-0.749958	0.594621	0.0126522	higher levels in Ctr
	O95297	Myelin protein zero-like protein 1	MPZL1	-0.75005	0.594583	0.00200353	higher levels in Ctr
	P63279;CON__sw|P02439_CONT|CONT_KRB2B_SHEEP	SUMO-conjugating enzyme UBC9	UBE2I	-0.750357	0.594457	1	similar levels in both
	Q9UQ13	Leucine-rich repeat protein SHOC-2	SHOC2	-0.752962	0.593384	0.0732888	similar levels in both
	O60266	Adenylate cyclase type 3	ADCY3	-0.754457	0.59277	0.0131516	higher levels in Ctr
	Q15738	Sterol-4-alpha-carboxylate 3-dehydrogenase, decarboxylating	NSDHL	-0.759878	0.590546	0.0761265	similar levels in both
	A0A096LP01		LINC00493	-0.761996	0.58968	6.85015e-05	higher levels in Ctr
	P84098	60S ribosomal protein L19	RPL19	-0.763215	0.589182	0.000145922	higher levels in Ctr
	P32189;Q14409	Glycerol kinase;Putative glycerol kinase 3	GK	-0.764856	0.588512	0.110751	similar levels in both
	Q8N3C0	Activating signal cointegrator 1 complex subunit 3	ASCC3	-0.766175	0.587974	0.101983	similar levels in both
	Q9NRG9	Aladin	AAAS	-0.767382	0.587483	0.0129817	higher levels in Ctr
	Q96CW1	AP-2 complex subunit mu	AP2M1	-0.769703	0.586538	1.26846e-05	higher levels in Ctr
	Q12959;Q15700;P78352;Q92796	Disks large homolog 1	DLG1	-0.771754	0.585705	0.00305899	higher levels in Ctr
	P06241;P06239	Tyrosine-protein kinase Fyn	FYN	-0.77289	0.585244	0.0764493	similar levels in both
	O00308	NEDD4-like E3 ubiquitin-protein ligase WWP2	WWP2	-0.773732	0.584903	1	similar levels in both
	Q8TD30	Alanine aminotransferase 2	GPT2	-0.773839	0.584859	0.0208652	higher levels in Ctr
	Q9UN86	Ras GTPase-activating protein-binding protein 2	G3BP2	-0.774097	0.584755	0.0261373	higher levels in Ctr
	P61758	Prefoldin subunit 3	VBP1	-0.779398	0.58261	0.0153245	higher levels in Ctr
	P22307	Non-specific lipid-transfer protein	SCP2	-0.780912	0.581999	0.0140906	higher levels in Ctr
	O75935	Dynactin subunit 3	DCTN3	-0.781039	0.581948	0.135719	similar levels in both
	Q9UNF1;Q9Y5V3;Q12816	Melanoma-associated antigen D2	MAGED2	-0.786555	0.579727	1	similar levels in both
	O00220	Tumor necrosis factor receptor superfamily member 10A	TNFRSF10A	-0.788759	0.578842	0.0540199	similar levels in both
	Q99615	DnaJ homolog subfamily C member 7	DNAJC7	-0.788975	0.578755	0.0718344	similar levels in both
	Q9NYY8	FAST kinase domain-containing protein 2	FASTKD2	-0.793128	0.577091	0.00670883	higher levels in Ctr
	O43399	Tumor protein D54	TPD52L2	-0.79556	0.576119	0.189139	similar levels in both
	P28827	Receptor-type tyrosine-protein phosphatase mu	PTPRM	-0.799589	0.574513	0.166452	similar levels in both
	O15063	Uncharacterized protein KIAA0355	KIAA0355	-0.799705	0.574466	0.0223975	higher levels in Ctr
	P39019	40S ribosomal protein S19	RPS19	-0.810309	0.57026	0.0186348	higher levels in Ctr
	Q9UHB6;Q9BT23	LIM domain and actin-binding protein 1	LIMA1	-0.812534	0.569381	0.000340375	higher levels in Ctr
	P43003	Excitatory amino acid transporter 1	SLC1A3	-0.813611	0.568956	0.0763504	similar levels in both
	Q04771	Activin receptor type-1	ACVR1	-0.821781	0.565743	0.0478781	higher levels in Ctr
	P41227;Q9BSU3	N-alpha-acetyltransferase 10	NAA10	-0.824069	0.564846	0.115059	similar levels in both
	P05120	Plasminogen activator inhibitor 2	SERPINB2	-0.825708	0.564205	0.250476	similar levels in both
	O75695	Protein XRP2	RP2	-0.825716	0.564202	0.00789111	higher levels in Ctr
	Q14642	Type I inositol 1,4,5-trisphosphate 5-phosphatase	INPP5A	-0.826304	0.563972	0.109359	similar levels in both
	Q6WKZ4	Rab11 family-interacting protein 1	RAB11FIP1	-0.826636	0.563843	0.0057349	higher levels in Ctr
	Q14789	Golgin subfamily B member 1	GOLGB1	-0.828501	0.563114	0.155223	similar levels in both
	O14579	Coatomer subunit epsilon	COPE	-0.832968	0.561373	1	similar levels in both
	Q9BZV1	UBX domain-containing protein 6	UBXN6	-0.84079	0.558338	0.268549	similar levels in both
	Q6IQ22	Ras-related protein Rab-12	RAB12	-0.843863	0.55715	0.0161066	higher levels in Ctr
	P62899	60S ribosomal protein L31	RPL31	-0.845112	0.556668	0.0131873	higher levels in Ctr
	O94832;B0I1T2	Unconventional myosin-Id	MYO1D	-0.848675	0.555295	0.0049861	higher levels in Ctr
	Q9UPN3	Microtubule-actin cross-linking factor 1, isoforms 1/2/3/5	MACF1	-0.85063	0.554542	0.00509231	higher levels in Ctr
	Q53R41	FAST kinase domain-containing protein 1	FASTKD1	-0.852299	0.553901	0.0490189	higher levels in Ctr
	Q8N8S7	Protein enabled homolog	ENAH	-0.865221	0.548962	0.205153	similar levels in both
	Q6YHK3;REV__Q96M89	CD109 antigen	CD109	-0.867494	0.548098	0.000200525	higher levels in Ctr
	Q13492;O60641	Phosphatidylinositol-binding clathrin assembly protein	PICALM	-0.867588	0.548063	0.0241353	higher levels in Ctr
	Q8N7R7	Cyclin-Y-like protein 1	CCNYL1	-0.87175	0.546484	0.000749122	higher levels in Ctr
	O95159	Zinc finger protein-like 1	ZFPL1	-0.872391	0.546241	0.0508927	similar levels in both
	P48729;Q8N752	Casein kinase I isoform alpha;Casein kinase I isoform alpha-like	CSNK1A1	-0.874046	0.545615	0.276397	similar levels in both
	P42766	60S ribosomal protein L35	RPL35	-0.874765	0.545343	0.00535107	higher levels in Ctr
	P61764	Syntaxin-binding protein 1	STXBP1	-0.875563	0.545041	0.00136698	higher levels in Ctr
	Q7Z2W4;Q9H0J9	Zinc finger CCCH-type antiviral protein 1	ZC3HAV1	-0.879064	0.54372	0.0385911	higher levels in Ctr
	O14936	Peripheral plasma membrane protein CASK	CASK	-0.881707	0.542725	0.000171847	higher levels in Ctr
	O60716	Catenin delta-1	CTNND1	-0.896367	0.537238	0.000410894	higher levels in Ctr
	Q9BZM4;Q9BZM6	NKG2D ligand 3	ULBP3	-0.90171	0.535252	0.0138833	higher levels in Ctr
	O75635	Serpin B7	SERPINB7	-0.903667	0.534526	0.00334717	higher levels in Ctr
	Q14683	Structural maintenance of chromosomes protein 1A	SMC1A	-0.904206	0.534327	1	similar levels in both
	Q96H55	Unconventional myosin-XIX	MYO19	-0.909023	0.532546	0.0414759	higher levels in Ctr
	O75223	Gamma-glutamylcyclotransferase	GGCT	-0.911254	0.531723	1	similar levels in both
	P19784	Casein kinase II subunit alpha	CSNK2A2	-0.912017	0.531442	0.102213	similar levels in both
	Q9H2D1	Mitochondrial folate transporter/carrier	SLC25A32	-0.916375	0.529839	0.0908507	similar levels in both
	P22059;Q969R2	Oxysterol-binding protein 1	OSBP	-0.918852	0.52893	0.000905696	higher levels in Ctr
	Q9Y639	Neuroplastin	NPTN	-0.920632	0.528278	5.9771e-05	higher levels in Ctr
	Q8IXS6	Paralemmin-2	PALM2	-0.922529	0.527583	0.000740095	higher levels in Ctr
	P35222	Catenin beta-1	CTNNB1	-0.9232	0.527338	4.46913e-05	higher levels in Ctr
	P04156	Major prion protein	PRNP	-0.923737	0.527142	0.00586216	higher levels in Ctr
	O60476	Mannosyl-oligosaccharide 1,2-alpha-mannosidase IB	MAN1A2	-0.923836	0.527106	0.0819578	similar levels in both
	P60903	Protein S100-A10	S100A10	-0.925253	0.526588	8.73269e-05	higher levels in Ctr
	P11233	Ras-related protein Ral-A	RALA	-0.937452	0.522154	2.1053e-06	higher levels in Ctr
	P09874	Poly [ADP-ribose] polymerase 1	PARP1	-0.94133	0.520753	0.000731776	higher levels in Ctr
	P62633	Cellular nucleic acid-binding protein	CNBP	-0.951498	0.517095	0.00417966	higher levels in Ctr
	Q92520	Protein FAM3C	FAM3C	-0.95469	0.515953	0.0708826	similar levels in both
	Q9UBI6	Guanine nucleotide-binding protein G(I)/G(S)/G(O) subunit gamma-12	GNG12	-0.967963	0.511227	0.000304082	higher levels in Ctr
	Q68CQ7	Glycosyltransferase 8 domain-containing protein 1	GLT8D1	-0.971247	0.510065	0.0166798	higher levels in Ctr
	Q6P9B6	TLD domain-containing protein 1	TLDC1	-0.971425	0.510002	0.263292	similar levels in both
	P49902	Cytosolic purine 5-nucleotidase	NT5C2	-0.975967	0.508399	0.36324	similar levels in both
	O14817	Tetraspanin-4	TSPAN4	-0.978843	0.507387	0.139407	similar levels in both
	P62330	ADP-ribosylation factor 6	ARF6	-0.981583	0.506424	6.5515e-06	higher levels in Ctr
	O00186	Syntaxin-binding protein 3	STXBP3	-0.982963	0.50594	0.00399085	higher levels in Ctr
	Q92738	USP6 N-terminal-like protein	USP6NL	-0.991716	0.502879	0.00401944	higher levels in Ctr
	O43294	Transforming growth factor beta-1-induced transcript 1 protein	TGFB1I1	-0.994065	0.502061	0.039356	higher levels in Ctr
	P50895	Basal cell adhesion molecule	BCAM	-0.994308	0.501976	1.67064e-05	higher levels in Ctr
	P18621	60S ribosomal protein L17	RPL17	-0.999591	0.500142	0.00134347	higher levels in Ctr
	Q14739	Lamin-B receptor	LBR	-1.00073	0.499746	0.00565912	higher levels in Ctr
	P36873	Serine/threonine-protein phosphatase PP1-gamma catalytic subunit	PPP1CC	-1.00206	0.499288	0.0115279	higher levels in Ctr
	P62273	40S ribosomal protein S29	RPS29	-1.00289	0.499001	0.0170444	higher levels in Ctr
	Q8NBQ5	Estradiol 17-beta-dehydrogenase 11	HSD17B11	-1.00475	0.498355	0.0195465	higher levels in Ctr
	Q6ZS17	Protein FAM65A	FAM65A	-1.00675	0.497667	0.212385	similar levels in both
	Q8TEW0	Partitioning defective 3 homolog	PARD3	-1.01221	0.495787	0.0172679	higher levels in Ctr
	P01111	GTPase NRas	NRAS	-1.01503	0.494819	3.608e-07	higher levels in Ctr
	P61221	ATP-binding cassette sub-family E member 1	ABCE1	-1.01735	0.494022	0.0598982	similar levels in both
	Q2M2I8;Q9NSY1	AP2-associated protein kinase 1	AAK1	-1.0232	0.492025	0.0259637	higher levels in Ctr
	P04181	Ornithine aminotransferase, mitochondrial;Ornithine aminotransferase, hepatic form;Ornithine aminotransferase, renal form	OAT	-1.02431	0.491646	2.3004e-06	higher levels in Ctr
	O75821	Eukaryotic translation initiation factor 3 subunit G	EIF3G	-1.02457	0.491556	0.0145972	higher levels in Ctr
	Q92536	Y+L amino acid transporter 2	SLC7A6	-1.02718	0.49067	0.00874297	higher levels in Ctr
	Q7RTP6;O94851	Protein-methionine sulfoxide oxidase MICAL3	MICAL3	-1.03552	0.487841	0.00361433	higher levels in Ctr
	Q9Y2G3	Probable phospholipid-transporting ATPase IF	ATP11B	-1.03636	0.487556	0.0877502	similar levels in both
	P62910	60S ribosomal protein L32	RPL32	-1.03786	0.48705	5.84863e-05	higher levels in Ctr
	Q8NC51	Plasminogen activator inhibitor 1 RNA-binding protein	SERBP1	-1.03855	0.486816	0.00216028	higher levels in Ctr
	Q9H857	5-nucleotidase domain-containing protein 2	NT5DC2	-1.04637	0.484184	0.0136606	higher levels in Ctr
	Q9ULF5	Zinc transporter ZIP10	SLC39A10	-1.04946	0.48315	0.165388	similar levels in both
	Q4G148	Glucoside xylosyltransferase 1	GXYLT1	-1.05601	0.48096	0.0165326	higher levels in Ctr
	Q9NPR9	Protein GPR108	GPR108	-1.05925	0.479883	0.0831957	similar levels in both
	Q6PCB8	Embigin	EMB	-1.06126	0.479214	0.022142	higher levels in Ctr
	Q6ZSR9	Uncharacterized protein FLJ45252	FLJ45252	-1.06583	0.477698	0.000620341	higher levels in Ctr
	Q6UB35	Monofunctional C1-tetrahydrofolate synthase, mitochondrial	MTHFD1L	-1.07032	0.476213	5.2266e-06	higher levels in Ctr
	Q03252	Lamin-B2	LMNB2	-1.0712	0.475924	0.00143916	higher levels in Ctr
	O75063	Glycosaminoglycan xylosylkinase	FAM20B	-1.07135	0.475875	0.0252222	higher levels in Ctr
	Q8NE22	SET domain-containing protein 9	SETD9	-1.07294	0.475348	0.0522973	similar levels in both
	Q6NW40	RGM domain family member B	RGMB	-1.07656	0.474159	0.000186441	higher levels in Ctr
	Q96NW7	Leucine-rich repeat-containing protein 7	LRRC7	-1.0783	0.473588	0.0138742	higher levels in Ctr
	O95819	Mitogen-activated protein kinase kinase kinase kinase 4	MAP4K4	-1.08694	0.470757	0.0546965	similar levels in both
	Q03001	Dystonin	DST	-1.09103	0.469425	0.0517772	similar levels in both
	O75146	Huntingtin-interacting protein 1-related protein	HIP1R	-1.09216	0.469058	0.0554753	similar levels in both
	P36578	60S ribosomal protein L4	RPL4	-1.098	0.467164	7.4998e-06	higher levels in Ctr
	P26373	60S ribosomal protein L13	RPL13	-1.1004	0.466387	2.9238e-06	higher levels in Ctr
	Q08188	Protein-glutamine gamma-glutamyltransferase E;Protein-glutamine gamma-glutamyltransferase E 50 kDa catalytic chain;Protein-glutamine gamma-glutamyltransferase E 27 kDa non-catalytic chain	TGM3	-1.1029	0.465581	0.489706	similar levels in both
	O00159	Unconventional myosin-Ic	MYO1C	-1.10836	0.46382	8.0519e-06	higher levels in Ctr
	P61960	Ubiquitin-fold modifier 1	UFM1	-1.118	0.460732	0.0170239	higher levels in Ctr
	Q09666	Neuroblast differentiation-associated protein AHNAK	AHNAK	-1.11905	0.460397	3.238e-07	higher levels in Ctr
	O60292	Signal-induced proliferation-associated 1-like protein 3	SIPA1L3	-1.12382	0.458879	0.0210108	higher levels in Ctr
	Q9NWR8	Calcium uniporter regulatory subunit MCUb, mitochondrial	CCDC109B	-1.13128	0.45651	0.0121666	higher levels in Ctr
	Q96JJ3	Engulfment and cell motility protein 2	ELMO2	-1.132	0.456283	0.0727373	similar levels in both
	Q8IWE4	DCN1-like protein 3	DCUN1D3	-1.13347	0.455817	0.0420486	higher levels in Ctr
	Q9Y6I3	Epsin-1	EPN1	-1.13424	0.455574	0.0368973	higher levels in Ctr
	P62304	Small nuclear ribonucleoprotein E	SNRPE	-1.13486	0.45538	0.0144794	higher levels in Ctr
	Q8N3D4	EH domain-binding protein 1-like protein 1	EHBP1L1	-1.13526	0.455252	0.152389	similar levels in both
	Q8TAD7	Overexpressed in colon carcinoma 1 protein	OCC1	-1.13607	0.454998	0.0101682	higher levels in Ctr
	O94955	Rho-related BTB domain-containing protein 3	RHOBTB3	-1.13663	0.45482	0.0403481	higher levels in Ctr
	Q8N4C8	Misshapen-like kinase 1	MINK1	-1.14826	0.451169	0.000773627	higher levels in Ctr
	Q9NX76	CKLF-like MARVEL transmembrane domain-containing protein 6	CMTM6	-1.1483	0.451157	2.0114e-06	higher levels in Ctr
	Q13444	Disintegrin and metalloproteinase domain-containing protein 15	ADAM15	-1.14902	0.450931	0.0148925	higher levels in Ctr
	Q15019	Septin-2	2019-09-02	-1.15375	0.449455	1.8466e-06	higher levels in Ctr
	P36915	Guanine nucleotide-binding protein-like 1	GNL1	-1.15666	0.448548	0.106351	similar levels in both
	Q9Y608	Leucine-rich repeat flightless-interacting protein 2	LRRFIP2	-1.16584	0.445705	0.0591941	similar levels in both
	Q9NVA2	Septin-11	2019-09-11	-1.16608	0.44563	0.000346018	higher levels in Ctr
	P08670;P17661	Vimentin	VIM	-1.17453	0.443028	1.4426e-06	higher levels in Ctr
	Q9UHD8	Septin-9	2019-09-09	-1.17788	0.442	5.2532e-06	higher levels in Ctr
	O00461	Golgi integral membrane protein 4	GOLIM4	-1.17916	0.441608	0.000412143	higher levels in Ctr
	Q9H4G0	Band 4.1-like protein 1	EPB41L1	-1.18959	0.438428	2.9412e-06	higher levels in Ctr
	P35240	Merlin	NF2	-1.1919	0.437727	0.000194687	higher levels in Ctr
	Q4KMQ2	Anoctamin-6	ANO6	-1.19356	0.437223	7.26015e-05	higher levels in Ctr
	Q9Y613	FH1/FH2 domain-containing protein 1	FHOD1	-1.19489	0.43682	0.107514	similar levels in both
	Q96RF0	Sorting nexin-18	SNX18	-1.20023	0.435206	0.068639	similar levels in both
	Q9Y4F1	FERM, RhoGEF and pleckstrin domain-containing protein 1	FARP1	-1.20567	0.433567	0.00765748	higher levels in Ctr
	Q96A72;P61326	Protein mago nashi homolog 2;Protein mago nashi homolog	MAGOHB	-1.20923	0.432501	0.00273274	higher levels in Ctr
	P50579	Methionine aminopeptidase 2	METAP2	-1.2114	0.431849	0.000737211	higher levels in Ctr
	Q9Y3A3	MOB-like protein phocein	MOB4	-1.21239	0.431554	4.86116e-05	higher levels in Ctr
	P36639	7,8-dihydro-8-oxoguanine triphosphatase	NUDT1	-1.21489	0.430806	0.0354049	higher levels in Ctr
	P0DP25;P0DP24;P0DP23;P02585		CALM3	-1.21506	0.430755	2.0543e-06	higher levels in Ctr
	Q13464	Rho-associated protein kinase 1	ROCK1	-1.21565	0.43058	0.00123693	higher levels in Ctr
	Q9P2B4	CTTNBP2 N-terminal-like protein	CTTNBP2NL	-1.22021	0.429221	0.0580269	similar levels in both
	P06454	Prothymosin alpha;Prothymosin alpha, N-terminally processed;Thymosin alpha-1	PTMA	-1.22104	0.428975	0.000400376	higher levels in Ctr
	Q9P253	Vacuolar protein sorting-associated protein 18 homolog	VPS18	-1.22932	0.42652	0.164445	similar levels in both
	Q96A73	Putative monooxygenase p33MONOX	KIAA1191	-1.23634	0.424447	0.000789121	higher levels in Ctr
	Q9HAK2	Transcription factor COE2	EBF2	-1.23813	0.423922	0.00255384	higher levels in Ctr
	Q6NSJ5	Volume-regulated anion channel subunit LRRC8E	LRRC8E	-1.24048	0.423232	0.0038748	higher levels in Ctr
	P57729	Ras-related protein Rab-38	RAB38	-1.24082	0.423131	0.00485602	higher levels in Ctr
	Q9UBP9	PTB domain-containing engulfment adapter protein 1	GULP1	-1.24526	0.421832	0.000808271	higher levels in Ctr
	O15427	Monocarboxylate transporter 4	SLC16A3	-1.2518	0.419925	1.24e-05	higher levels in Ctr
	Q8N131	Porimin	TMEM123	-1.25606	0.418686	2.127e-07	higher levels in Ctr
	Q9P0K7	Ankycorbin	RAI14	-1.25771	0.418206	0.00139633	higher levels in Ctr
	P20020;Q01814	Plasma membrane calcium-transporting ATPase 1	ATP2B1	-1.264	0.416388	9.9742e-06	higher levels in Ctr
	Q00537	Cyclin-dependent kinase 17	CDK17	-1.26869	0.415037	3.3434e-06	higher levels in Ctr
	P21359	Neurofibromin;Neurofibromin truncated	NF1	-1.26892	0.414971	7.467e-05	higher levels in Ctr
	Q9H4E5	Rho-related GTP-binding protein RhoJ	RHOJ	-1.27019	0.414605	0.0139482	higher levels in Ctr
	Q8TBP6	Solute carrier family 25 member 40	SLC25A40	-1.27536	0.413122	5.0558e-05	higher levels in Ctr
	P32119	Peroxiredoxin-2	PRDX2	-1.28076	0.41158	0.0863467	similar levels in both
	Q15286	Ras-related protein Rab-35	RAB35	-1.2811	0.411483	8.3603e-06	higher levels in Ctr
	P48426	Phosphatidylinositol 5-phosphate 4-kinase type-2 alpha	PIP4K2A	-1.29668	0.407063	0.0216096	higher levels in Ctr
	P32418	Sodium/calcium exchanger 1	SLC8A1	-1.3007	0.405928	2.68569e-05	higher levels in Ctr
	O60941	Dystrobrevin beta	DTNB	-1.30979	0.40338	1	similar levels in both
	Q92692	Nectin-2	PVRL2	-1.31682	0.401417	0.0015086	higher levels in Ctr
	P01112	GTPase HRas;GTPase HRas, N-terminally processed	HRAS	-1.32168	0.40007	1.81652e-05	higher levels in Ctr
	Q9Y5Y5	Peroxisomal membrane protein PEX16	PEX16	-1.33215	0.397175	0.011932	higher levels in Ctr
	Q13884	Beta-1-syntrophin	SNTB1	-1.34126	0.394677	0.000366744	higher levels in Ctr
	Q15334	Lethal(2) giant larvae protein homolog 1	LLGL1	-1.34208	0.394451	0.00499898	higher levels in Ctr
	Q8ND76	Cyclin-Y	CCNY	-1.34408	0.393906	0.0150048	higher levels in Ctr
	P15374	Ubiquitin carboxyl-terminal hydrolase isozyme L3	UCHL3	-1.34573	0.393455	1	similar levels in both
	Q96NB2	Sideroflexin-2	SFXN2	-1.34905	0.392551	0.000674823	higher levels in Ctr
	Q9UBC2	Epidermal growth factor receptor substrate 15-like 1	EPS15L1	-1.35789	0.390154	0.00359514	higher levels in Ctr
[truncated: 218 more rows]

## Sheet: Resident MA SEN top
	Top 10 resident proteins UP in MA SEN lysosomes (out of n=767 with "higher levels in Palbo")
[truncated: 11 more rows]
