# Supplementary material for: The lysosomal proteome of senescent cells contributes to the senescence secretome
Source: Aging Cell. 2022 Sep 10;21(10):e13707. doi: 10.1111/acel.13707 (PMC9577959; doi:10.1111/acel.13707)
Supplement: Supplementary file 3 — Appendix S2 [file ACEL-21-e13707-s001.xlsx]

## Sheet: Degraded CMA all
	Ranked list of proteins degraded in CMA lysosomes (n=676)
					Behaviour in CTRL lysosomes					Behaviour in SEN lysosomes
	Uniprot IDs	Protein name	Gene	Behaviour	log2 (CTRL NL / CTRL Veh)	P_Value	Degradation	Imputed In CTRL NL	Imputed in CTRL Veh	log2 (SEN NL / SEN Veh)	P_Value	Degradation	Imputed In SEN NL	Imputed in SEN Veh	Enrichment ratio SEN-CTRL (column K minus column F)
	P12883;P13533;Q9H6N6	Myosin-7;Myosin-6	MYH7	degraded only in Ctr	0.365427	0.0401864	low degraded	2	2	4.78834	1		4	4	4.42292
	O75173	A disintegrin and metalloproteinase with thrombospondin motifs 4	ADAMTS4	degraded in both, more in palbo	2.20163	2.89e-08	high degraded	0	0	5.9113	0	high degraded	0	1	3.70967
	O00203;Q13367	AP-3 complex subunit beta-1	AP3B1	degraded only in Palbo	0.22729	0.82106		0	0	3.13264	0.00660489	high degraded	0	0	2.90535
	P31151;Q86SG5	Protein S100-A7	S100A7	degraded only in Palbo	-0.508438	0.369645		0	2	2.09092	0.00185293	high degraded	0	4	2.59935
	Q16832	Discoidin domain-containing receptor 2	DDR2	degraded only in Palbo	-0.361521	0.249353		0	0	2.18761	3.6753e-06	high degraded	0	2	2.54913
	Q8TCG1	Protein CIP2A	KIAA1524	degraded only in Palbo	0.200292	0.678985		0	0	2.71782	4.80199e-05	high degraded	2	1	2.51753
	P18031	Tyrosine-protein phosphatase non-receptor type 1	PTPN1	degraded only in Palbo	-0.557062	0.0940879		0	0	1.95559	1.79834e-05	high degraded	0	0	2.51265
	Q8NC42	E3 ubiquitin-protein ligase RNF149	RNF149	degraded in both, more in palbo	0.757901	0.0370574	high degraded	0	0	3.26433	8.84e-08	high degraded	0	0	2.50643
	Q15382	GTP-binding protein Rheb	RHEB	degraded only in Palbo	-0.209202	0.544061		0	0	2.19593	1.22515e-05	high degraded	0	0	2.40513
	Q92696	Geranylgeranyl transferase type-2 subunit alpha	RABGGTA	degraded only in Palbo	-0.349268	0.533497		2	3	1.96132	0.00291289	high degraded	2	2	2.31059
	Q86XS8	E3 ubiquitin-protein ligase RNF130	RNF130	degraded only in Palbo	-0.414589	0.106679		2	4	1.80491	2.5709e-06	high degraded	0	4	2.21949
	Q9UI10	Translation initiation factor eIF-2B subunit delta	EIF2B4	degraded only in Palbo	-0.412873	0.335544		3	1	1.7847	0.000691988	high degraded	1	1	2.19758
	Q01105;P0DME0	Protein SET;Protein SETSIP	SET	degraded in both, more in palbo	0.657545	0.0431474	high degraded	0	0	2.83012	1.391e-07	high degraded	0	4	2.17257
	Q99797	Mitochondrial intermediate peptidase	MIPEP	degraded only in Palbo	-0.499003	0.406932		4	2	1.64903	0.0133234	high degraded	2	1	2.14803
	Q9NR31	GTP-binding protein SAR1a	SAR1A	degraded only in Palbo	0.120481	0.535703		0	0	2.23809	9.5e-09	high degraded	0	0	2.11761
	Q9H4L5	Oxysterol-binding protein-related protein 3	OSBPL3	degraded only in Palbo	0.446566	0.516746		0	0	2.55097	0.00189703	high degraded	0	2	2.1044
	O75204	Transmembrane protein 127	TMEM127	degraded only in Palbo	0.44872	0.269846		1	0	2.47716	1.67684e-05	high degraded	0	1	2.02844
	O15084;Q8N8A2	Serine/threonine-protein phosphatase 6 regulatory ankyrin repeat subunit A	ANKRD28	degraded only in Palbo	0.084361	0.869136		1	0	2.10749	0.000871168	high degraded	1	0	2.02313
	Q6P2E9	Enhancer of mRNA-decapping protein 4	EDC4	degraded only in Palbo	0.065775	0.901103		0	0	2.02708	0.00155275	high degraded	0	0	1.9613
	Q9HAU5	Regulator of nonsense transcripts 2	UPF2	degraded only in Palbo	-0.324686	1		4	3	1.61222	8.4349e-06	high degraded	1	4	1.93691
	Q8NG11	Tetraspanin-14	TSPAN14	degraded only in Palbo	0.570364	0.192839		0	0	2.46409	3.54079e-05	high degraded	0	0	1.89373
	O00391	Sulfhydryl oxidase 1	QSOX1	degraded only in Palbo	-0.459691	0.328972		1	2	1.42923	0.00705467	high degraded	0	0	1.88892
	P20700	Lamin-B1	LMNB1	degraded only in Palbo	0.0950755	0.741061		0	0	1.9745	5.6358e-06	high degraded	0	1	1.87942
	Q14596	Next to BRCA1 gene 1 protein	NBR1	degraded in both, more in palbo	0.823851	0.045978	high degraded	0	5	2.68478	4.6152e-06	high degraded	0	3	1.86093
	Q01628;P13164;Q01629;C9JQL5	Interferon-induced transmembrane protein 3	IFITM3	degraded only in Palbo	0.603285	0.10354		0	2	2.38029	7.0235e-06	high degraded	0	0	1.77701
	P16403;P10412;P16402;Q02539	Histone H1.2;Histone H1.4;Histone H1.3	HIST1H1C	degraded only in Palbo	-0.576499	0.215275		0	0	1.16059	0.0202931	high degraded	0	0	1.73709
	Q92979	Ribosomal RNA small subunit methyltransferase NEP1	EMG1	degraded only in Ctr	1.24505	6.1798e-05	high degraded	0	3	2.95381	1		5	0	1.70876
	P61011	Signal recognition particle 54 kDa protein	SRP54	degraded only in Palbo	-0.334124	0.472902		1	1	1.35815	0.00944049	high degraded	0	1	1.69227
	Q9C0C4	Semaphorin-4C	SEMA4C	degraded only in Palbo	-0.0041421	0.989924		0	0	1.67096	0.000129964	high degraded	0	0	1.6751
	O43854	EGF-like repeat and discoidin I-like domain-containing protein 3	EDIL3	degraded only in Palbo	-0.517922	0.0669266		1	0	1.10364	0.000812754	high degraded	0	0	1.62157
	Q9UHY7	Enolase-phosphatase E1	ENOPH1	degraded only in Palbo	-0.417562	0.43194		0	0	1.18423	0.0374756	high degraded	0	0	1.60179
	Q08188	Protein-glutamine gamma-glutamyltransferase E;Protein-glutamine gamma-glutamyltransferase E 50 kDa catalytic chain;Protein-glutamine gamma-glutamyltransferase E 27 kDa non-catalytic chain	TGM3	degraded only in Palbo	0.492023	0.589557		0	2	2.08765	0.034188	high degraded	2	3	1.59562
	Q9UK23	N-acetylglucosamine-1-phosphodiester alpha-N-acetylglucosaminidase	NAGPA	degraded only in Palbo	-0.193727	0.588236		2	4	1.40108	0.00125479	high degraded	1	3	1.59481
	O95857	Tetraspanin-13	TSPAN13	degraded only in Palbo	-0.289407	0.0890714		0	1	1.23703	1.6221e-06	high degraded	2	1	1.52644
	P07951	Tropomyosin beta chain	TPM2	degraded only in Palbo	-0.521393	0.268645		0	0	1.00129	0.0438805	high degraded	0	0	1.52269
	Q99880;Q99879;Q99877;Q93079;Q5QNW6;P62807;P58876;P57053;O60814;Q16778;P33778;P23527;P06899;Q8N257;Q96A08	Histone H2B type 1-L;Histone H2B type 1-M;Histone H2B type 1-N;Histone H2B type 1-H;Histone H2B type 2-F;Histone H2B type 1-C/E/F/G/I;Histone H2B type 1-D;Histone H2B type F-S;Histone H2B type 1-K;Histone H2B type 2-E;Histone H2B type 1-B;Histone H2B type 1-O;Histone H2B type 1-J;Histone H2B type 3-B;Histone H2B type 1-A	HIST1H2BL	degraded only in Palbo	-0.00595337	0.985316		0	0	1.50613	0.000301173	high degraded	0	0	1.51208
	Q5D862	Filaggrin-2	FLG2	degraded only in Palbo	0.680637	0.0763322		0	2	2.18655	2.358e-05	high degraded	0	2	1.50592
	Q4G0F5	Vacuolar protein sorting-associated protein 26B	VPS26B	degraded only in Palbo	0.013644	1		3	3	1.51302	0.0107406	high degraded	0	4	1.49938
	P05121	Plasminogen activator inhibitor 1	SERPINE1	degraded only in Palbo	-0.0590912	0.818494		0	0	1.41448	6.13613e-05	high degraded	0	0	1.47358
	P49721	Proteasome subunit beta type-2	PSMB2	degraded only in Palbo	-0.399562	0.112536		0	0	1.06809	0.000457852	high degraded	0	0	1.46765
	P04233	HLA class II histocompatibility antigen gamma chain	CD74	degraded only in Palbo	0.162376	0.709954		1	0	1.61931	0.00195066	high degraded	0	0	1.45694
	P19021	Peptidyl-glycine alpha-amidating monooxygenase;Peptidylglycine alpha-hydroxylating monooxygenase;Peptidyl-alpha-hydroxyglycine alpha-amidating lyase	PAM	degraded in both, more in palbo	0.683774	0.00260267	high degraded	0	0	2.12942	1.58e-08	high degraded	0	0	1.44564
	P29218	Inositol monophosphatase 1	IMPA1	degraded only in Palbo	-0.179639	0.560701		0	0	1.23099	0.00107897	high degraded	0	0	1.41063
	Q8N6G6	ADAMTS-like protein 1	ADAMTSL1	degraded only in Palbo	-0.0728453	0.755314		1	4	1.3144	4.80182e-05	high degraded	0	4	1.38725
	Q9BXW6	Oxysterol-binding protein-related protein 1	OSBPL1A	degraded only in Palbo	0.304787	1		4	4	1.68237	0.000159284	high degraded	0	1	1.37758
	P33947	ER lumen protein-retaining receptor 2	KDELR2	degraded only in Palbo	0.374812	0.426019		0	0	1.72627	0.00198968	high degraded	0	0	1.35146
	Q9Y673	Dolichyl-phosphate beta-glucosyltransferase	ALG5	degraded only in Palbo	-0.448652	0.143567		1	1	0.898309	0.00769769	high degraded	1	3	1.34696
	Q9Y4K0	Lysyl oxidase homolog 2	LOXL2	degraded only in Palbo	-0.0644773	0.735222		0	0	1.26899	7.9237e-06	high degraded	0	0	1.33347
	O14744	Protein arginine N-methyltransferase 5;Protein arginine N-methyltransferase 5, N-terminally processed	PRMT5	degraded only in Palbo	-0.104506	0.720214		0	0	1.22564	0.000724317	high degraded	0	0	1.33015
	Q9H4A6;Q9H4A5	Golgi phosphoprotein 3	GOLPH3	degraded only in Palbo	0.0520671	0.901215		0	0	1.35673	0.00522217	high degraded	0	0	1.30467
	Q9GZQ8;A6NCE7	Microtubule-associated proteins 1A/1B light chain 3B;Microtubule-associated proteins 1A/1B light chain 3 beta 2	MAP1LC3B	degraded in both, more in palbo	0.615662	0.00196457	high degraded	0	0	1.91126	1.01e-08	high degraded	0	0	1.2956
	P03891	NADH-ubiquinone oxidoreductase chain 2	MT-ND2	degraded only in Palbo	-0.520997	1		5	5	0.766246	0.0270208	high degraded	2	2	1.28724
	P60891	Ribose-phosphate pyrophosphokinase 1	PRPS1	degraded only in Palbo	-0.0704448	0.726573		0	0	1.19743	2.68886e-05	high degraded	0	0	1.26788
	P84085	ADP-ribosylation factor 5	ARF5	degraded only in Palbo	0.455751	0.269723		0	0	1.69117	0.000758701	high degraded	0	0	1.23542
	Q9UGC7	Peptide chain release factor 1-like, mitochondrial	MTRF1L	degraded only in Palbo	-0.326737	1		4	5	0.900076	0.00206031	high degraded	2	5	1.22681
	Q9H4I9	Essential MCU regulator, mitochondrial	SMDT1	degraded only in Palbo	-0.00471375	1		0	0	1.22188	0.00681107	high degraded	2	3	1.22659
	O43760	Synaptogyrin-2	SYNGR2	degraded only in Palbo	-0.253457	0.242405		0	0	0.972464	0.000337254	high degraded	0	0	1.22592
	O60701	UDP-glucose 6-dehydrogenase	UGDH	degraded only in Palbo	-0.00312427	0.995418		1	3	1.21669	0.0387592	high degraded	0	0	1.21981
	P29279	Connective tissue growth factor	CTGF	degraded in both, more in palbo	1.18702	5.0927e-06	high degraded	0	0	2.40632	7e-10	high degraded	0	0	1.21931
	O43592	Exportin-T	XPOT	degraded only in Palbo	-0.423364	0.0628714		0	0	0.780334	0.00222402	high degraded	0	0	1.2037
	P53794	Sodium/myo-inositol cotransporter	SLC5A3	degraded only in Palbo	-0.00469205	0.986824		0	0	1.19183	0.000747115	high degraded	0	0	1.19653
	P11717	Cation-independent mannose-6-phosphate receptor	IGF2R	degraded only in Palbo	-0.027207	0.768079		0	0	1.1321	4.4e-09	high degraded	0	0	1.1593
	Q99650	Oncostatin-M-specific receptor subunit beta	OSMR	degraded only in Palbo	0.424366	0.189161		0	0	1.58174	0.000141376	high degraded	0	1	1.15738
	Q14558	Phosphoribosyl pyrophosphate synthase-associated protein 1	PRPSAP1	degraded only in Palbo	-0.167461	0.504821		0	0	0.982184	0.00123746	high degraded	0	0	1.14965
	O14578	Citron Rho-interacting kinase	CIT	degraded only in Palbo	-0.276509	0.412108		0	0	0.850699	0.0207466	high degraded	1	0	1.12721
	Q71DI3;Q16695;P84243;P68431;Q6NXT2	Histone H3.2;Histone H3.1t;Histone H3.3;Histone H3.1;Histone H3.3C	HIST2H3A	degraded only in Palbo	-0.103019	0.648792		0	0	1.00866	0.000428253	high degraded	0	0	1.11168
	Q9UIA9	Exportin-7	XPO7	degraded only in Palbo	0.0600912	0.910292		0	0	1.16522	0.0427809	high degraded	0	1	1.10512
	P51790;P51795;P51793	H(+)/Cl(-) exchange transporter 3	CLCN3	degraded only in Palbo	-0.0989065	0.725464		0	0	1.00591	0.00258723	high degraded	0	0	1.10481
	Q9H0E2	Toll-interacting protein	TOLLIP	degraded only in Palbo	0.528911	0.273413		0	0	1.62972	0.0033753	high degraded	0	0	1.10081
	Q9HBF4	Zinc finger FYVE domain-containing protein 1	ZFYVE1	degraded only in Palbo	-0.179816	1		4	0	0.91882	0.0129201	high degraded	1	5	1.09864
	Q07954	Prolow-density lipoprotein receptor-related protein 1;Low-density lipoprotein receptor-related protein 1 85 kDa subunit;Low-density lipoprotein receptor-related protein 1 515 kDa subunit;Low-density lipoprotein receptor-related protein 1 intracellular domain	LRP1	degraded only in Palbo	-0.448006	0.00805602		0	0	0.646043	0.00053923	high degraded	0	0	1.09405
	O60684;O15131;P52294	Importin subunit alpha-7;Importin subunit alpha-6;Importin subunit alpha-5;Importin subunit alpha-5, N-terminally processed	KPNA6	degraded only in Palbo	0.168721	0.36175		3	1	1.24948	5.8186e-06	high degraded	1	4	1.08075
	P55060	Exportin-2	CSE1L	degraded only in Palbo	0.309208	0.201039		0	0	1.38986	2.86789e-05	high degraded	0	0	1.08065
	Q9BYC5	Alpha-(1,6)-fucosyltransferase	FUT8	degraded only in Palbo	-0.479732	0.101911		0	0	0.594579	0.047652	high degraded	0	0	1.07431
	P40616	ADP-ribosylation factor-like protein 1	ARL1	degraded in both, more in palbo	1.06798	0.0224505	high degraded	0	0	2.13746	0.000146134	high degraded	0	0	1.06948
	O75110	Probable phospholipid-transporting ATPase IIA	ATP9A	degraded only in Palbo	0.432925	0.365073		1	0	1.50116	0.00575584	high degraded	0	0	1.06824
	P05109	Protein S100-A8;Protein S100-A8, N-terminally processed	S100A8	degraded in both, more in palbo	1.24961	0.00143199	high degraded	0	2	2.31527	3.4955e-06	high degraded	0	1	1.06566
	Q9NQ48	Leucine zipper transcription factor-like protein 1	LZTFL1	degraded only in Palbo	-0.47846	0.0361338		4	2	0.576946	0.0142833	low degraded	0	1	1.05541
	O00592	Podocalyxin	PODXL	degraded only in Palbo	0.28106	0.494175		0	0	1.30362	0.0056359	high degraded	0	0	1.02256
	Q9BSH5	Haloacid dehalogenase-like hydrolase domain-containing protein 3	HDHD3	degraded only in Palbo	-0.0599629	1		5	5	0.961459	0.0242383	high degraded	2	2	1.02142
	P08253	72 kDa type IV collagenase;PEX	MMP2	degraded only in Palbo	0.528217	1		5	0	1.54492	0.000423318	high degraded	0	0	1.0167
	Q8NCW5	NAD(P)H-hydrate epimerase	APOA1BP	degraded only in Palbo	-0.362151	0.180848		0	0	0.640584	0.0257503	high degraded	0	0	1.00274
	Q9UBG0	C-type mannose receptor 2	MRC2	degraded only in Palbo	-0.442628	0.0507646		0	0	0.547592	0.0192122	low degraded	0	0	0.99022
	Q8N6T3	ADP-ribosylation factor GTPase-activating protein 1	ARFGAP1	degraded only in Palbo	-0.133842	0.639492		1	0	0.853841	0.00843841	high degraded	0	2	0.987683
	Q99567	Nuclear pore complex protein Nup88	NUP88	degraded only in Palbo	0.11581	0.753656		0	0	1.10051	0.00865741	high degraded	2	2	0.984697
	Q9NXS2	Glutaminyl-peptide cyclotransferase-like protein	QPCTL	degraded only in Palbo	-0.208652	0.403991		0	0	0.767242	0.00677821	high degraded	0	0	0.975894
	Q9UKK3	Poly [ADP-ribose] polymerase 4	PARP4	degraded only in Palbo	0.816497	0.062969		4	1	1.78469	0.000569886	high degraded	0	0	0.968195
	Q9Y5X3	Sorting nexin-5	SNX5	degraded only in Palbo	-0.555434	0.00749234		0	0	0.410942	0.0368289	low degraded	0	0	0.966376
	Q9NPQ8	Synembryn-A	RIC8A	degraded only in Palbo	-0.255459	0.335718		0	0	0.691622	0.0171171	high degraded	0	0	0.94708
	Q9UPV0	Centrosomal protein of 164 kDa	CEP164	degraded only in Palbo	-0.122424	0.699998		0	1	0.801021	0.0218637	high degraded	1	0	0.923445
	Q96LW7	Bcl10-interacting CARD protein	C9orf89	degraded only in Palbo	0.0369032	1		5	4	0.944003	0.00702445	high degraded	2	2	0.9071
	P15374	Ubiquitin carboxyl-terminal hydrolase isozyme L3	UCHL3	degraded only in Palbo	0.123525	0.657344		2	1	1.02485	0.00205187	high degraded	0	0	0.901328
	Q9Y561	Low-density lipoprotein receptor-related protein 12	LRP12	degraded in both, more in palbo	1.16363	7.25073e-05	high degraded	0	5	2.06413	1.06e-07	high degraded	0	0	0.900506
	O14493;O95484;P56747;O15551	Claudin-4;Claudin-9;Claudin-6;Claudin-3	CLDN4	degraded in both, more in palbo	1.1364	0.00440052	high degraded	0	0	2.03059	2.81728e-05	high degraded	0	2	0.894182
	P98160	Basement membrane-specific heparan sulfate proteoglycan core protein;Endorepellin;LG3 peptide	HSPG2	degraded only in Palbo	-0.219037	0.312861		0	0	0.675021	0.00598894	high degraded	0	0	0.894058
	Q9BQA1	Methylosome protein 50	WDR77	degraded only in Palbo	0.0257149	0.938352		0	0	0.919599	0.0135612	high degraded	0	0	0.893884
	O43657	Tetraspanin-6	TSPAN6	degraded only in Palbo	0.0138076	0.95653		0	0	0.89723	0.00279112	high degraded	0	0	0.883422
	Q13501	Sequestosome-1	SQSTM1	degraded in both, more in palbo	1.53064	4e-10	high degraded	0	0	2.40333	0	high degraded	0	0	0.872697
	P17174	Aspartate aminotransferase, cytoplasmic	GOT1	degraded only in Palbo	-0.37166	0.00968175		0	0	0.492436	0.00139046	low degraded	0	0	0.864095
	P48637	Glutathione synthetase	GSS	degraded only in Palbo	-0.0622266	0.811693		0	0	0.796327	0.00759172	high degraded	0	0	0.858553
	Q7Z3C6	Autophagy-related protein 9A	ATG9A	degraded only in Palbo	0.204152	0.426855		1	0	1.06056	0.00077687	high degraded	0	1	0.856408
	P06132	Uroporphyrinogen decarboxylase	UROD	degraded only in Palbo	-0.0872056	0.767059		0	0	0.766641	0.0186251	high degraded	0	0	0.853847
	Q86SF2	N-acetylgalactosaminyltransferase 7	GALNT7	degraded only in Palbo	-0.413564	0.00469766		0	0	0.439431	0.00308727	low degraded	0	0	0.852994
	Q9ULG6	Cell cycle progression protein 1	CCPG1	degraded in both, more in palbo	1.13506	0.0141336	high degraded	1	4	1.98201	0.000230483	high degraded	0	5	0.846949
	P98179	RNA-binding protein 3	RBM3	degraded only in Ctr	1.12631	0.000140022	high degraded	1	2	1.97258	1		5	0	0.846274
	Q9NY33	Dipeptidyl peptidase 3	DPP3	degraded only in Palbo	-0.133753	0.507859		0	0	0.711829	0.0027353	high degraded	0	0	0.845582
	P50452;P50453;O75830	Serpin B8	SERPINB8	degraded only in Palbo	-0.244441	0.306796		0	0	0.596462	0.0212856	high degraded	0	0	0.840902
	Q9BXS4	Transmembrane protein 59	TMEM59	degraded in both, more in palbo	3.96259	3.359e-07	high degraded	0	1	4.80121	3.03e-08	high degraded	0	0	0.838615
	P15170	Eukaryotic peptide chain release factor GTP-binding subunit ERF3A	GSPT1	degraded only in Palbo	0.0285551	0.904513		0	0	0.864552	0.00231982	high degraded	0	0	0.835997
	O15118	Niemann-Pick C1 protein	NPC1	degraded only in Palbo	-0.175283	0.285185		0	0	0.657282	0.000918429	high degraded	0	0	0.832565
	P06737	Glycogen phosphorylase, liver form	PYGL	degraded only in Palbo	-0.105174	0.286598		0	0	0.718501	2.3214e-06	high degraded	0	0	0.823675
	P09525	Annexin A4	ANXA4	degraded only in Palbo	0.154425	0.335478		0	0	0.972027	1.86779e-05	high degraded	0	0	0.817603
	O76095	Protein JTB	JTB	degraded only in Palbo	-0.46616	0.0104303		0	0	0.347919	0.0447977	low degraded	0	0	0.814079
	P42224	Signal transducer and activator of transcription 1-alpha/beta	STAT1	degraded only in Palbo	-0.410497	0.0195061		0	0	0.401706	0.0217828	low degraded	0	0	0.812203
	O43242	26S proteasome non-ATPase regulatory subunit 3	PSMD3	degraded only in Palbo	-0.216755	0.182327		0	0	0.594513	0.00172708	high degraded	0	0	0.811269
	P28066	Proteasome subunit alpha type-5	PSMA5	degraded only in Palbo	-0.274139	0.102253		0	0	0.535683	0.00410682	low degraded	0	0	0.809822
	Q9UKK9	ADP-sugar pyrophosphatase	NUDT5	degraded only in Palbo	-0.200868	0.272804		0	0	0.60582	0.00388246	high degraded	0	0	0.806688
	P20645	Cation-dependent mannose-6-phosphate receptor	M6PR	degraded only in Palbo	-0.143261	0.327716		0	0	0.660689	0.000340735	high degraded	0	0	0.80395
	Q6L8Q7	2,5-phosphodiesterase 12	PDE12	degraded only in Palbo	-0.241826	0.362728		0	0	0.561826	0.0460783	low degraded	0	0	0.803652
	Q7Z698	Sprouty-related, EVH1 domain-containing protein 2	SPRED2	degraded only in Ctr	0.378307	0.0496505	low degraded	1	3	1.17851	1		5	5	0.800207
	Q92504	Zinc transporter SLC39A7	SLC39A7	degraded only in Palbo	-0.033295	1		3	5	0.758183	0.0333963	high degraded	0	0	0.791478
	Q13214	Semaphorin-3B	SEMA3B	degraded only in Palbo	0.497946	1		5	3	1.28875	0.000397107	high degraded	2	3	0.790803
	O43324	Eukaryotic translation elongation factor 1 epsilon-1	EEF1E1	degraded only in Palbo	0.0422656	0.845749		0	0	0.832436	0.00154197	high degraded	0	0	0.79017
	Q9HC38	Glyoxalase domain-containing protein 4	GLOD4	degraded only in Palbo	-0.42795	0.0218249		0	0	0.360787	0.0473833	low degraded	0	0	0.788737
	P07093	Glia-derived nexin	SERPINE2	degraded in both, more in palbo	1.09231	0.00080337	high degraded	0	0	1.87338	3.7256e-06	high degraded	0	0	0.781068
	Q9UBQ0	Vacuolar protein sorting-associated protein 29	VPS29	degraded only in Palbo	0.047564	0.802362		0	0	0.821622	0.000572904	high degraded	0	0	0.774058
	P30626	Sorcin	SRI	degraded only in Palbo	-0.494649	0.000576984		0	0	0.27825	0.0264004	low degraded	0	0	0.7729
	P28482;P27361;P31152	Mitogen-activated protein kinase 1	MAPK1	degraded only in Palbo	-0.291709	0.181727		0	0	0.479119	0.0366122	low degraded	0	0	0.770828
	Q9Y617	Phosphoserine aminotransferase	PSAT1	degraded only in Palbo	-0.26057	0.0434472		0	0	0.508826	0.000667307	low degraded	0	0	0.769396
	Q99460	26S proteasome non-ATPase regulatory subunit 1	PSMD1	degraded only in Palbo	-0.154148	0.451436		0	0	0.607559	0.00846401	high degraded	0	0	0.761708
	Q8IXQ6	Poly [ADP-ribose] polymerase 9	PARP9	degraded only in Palbo	-0.00471375	1		0	0	0.753578	0.000258124	high degraded	2	0	0.758291
	P55786;A6NEC2	Puromycin-sensitive aminopeptidase	NPEPPS	degraded only in Palbo	-0.42132	0.00481446		0	0	0.333631	0.0191856	low degraded	0	0	0.75495
	Q04771	Activin receptor type-1	ACVR1	degraded only in Palbo	-0.227557	0.237739		0	0	0.526599	0.0126053	low degraded	0	0	0.754157
	Q07960	Rho GTPase-activating protein 1	ARHGAP1	degraded only in Palbo	-0.0956062	0.601931		0	0	0.655309	0.0025168	high degraded	0	0	0.750915
	P49354	Protein farnesyltransferase/geranylgeranyltransferase type-1 subunit alpha	FNTA	degraded only in Palbo	0.0465265	0.85426		0	0	0.793646	0.00640625	high degraded	0	0	0.747119
	Q969Q5	Ras-related protein Rab-24	RAB24	degraded only in Palbo	0.00948736	0.973075		3	2	0.753281	0.0161333	high degraded	0	2	0.743793
	Q5VST6	Alpha/beta hydrolase domain-containing protein 17B	ABHD17B	degraded only in Palbo	0.692205	0.0959275		0	0	1.43347	0.00234618	high degraded	0	0	0.741266
	P48449	Lanosterol synthase	LSS	degraded only in Palbo	0.329138	0.27667		0	1	1.06896	0.00243235	high degraded	0	0	0.739825
	P41743;Q05513	Protein kinase C iota type	PRKCI	degraded only in Palbo	0.242111	0.539623		0	0	0.979612	0.0231696	high degraded	0	0	0.7375
	P13473	Lysosome-associated membrane glycoprotein 2	LAMP2	degraded only in Palbo	0.0274645	0.918067		0	0	0.750611	0.012361	high degraded	0	0	0.723146
	P16435	NADPH--cytochrome P450 reductase	POR	degraded only in Palbo	0.367609	0.374493		0	0	1.08888	0.0165103	high degraded	0	0	0.721269
	P62805	Histone H4	HIST1H4A	degraded only in Palbo	0.280896	0.284765		0	0	1.00004	0.00138278	high degraded	0	0	0.719149
	P11166	Solute carrier family 2, facilitated glucose transporter member 1	SLC2A1	degraded only in Palbo	-0.0510809	0.772347		0	0	0.664672	0.00175562	high degraded	0	0	0.715753
	O75223	Gamma-glutamylcyclotransferase	GGCT	degraded only in Ctr	0.656489	0.00206916	high degraded	2	2	1.36963	1		4	3	0.713143
	P17655	Calpain-2 catalytic subunit	CAPN2	degraded only in Palbo	-0.150163	0.270515		0	0	0.560495	0.000732856	low degraded	0	0	0.710659
	O60749	Sorting nexin-2	SNX2	degraded only in Palbo	0.0328663	0.809772		0	0	0.742109	6.8175e-05	high degraded	0	0	0.709243
	P25788	Proteasome subunit alpha type-3	PSMA3	degraded only in Palbo	0.128435	0.438369		0	0	0.835381	0.000129776	high degraded	0	0	0.706946
	P16930	Fumarylacetoacetase	FAH	degraded only in Palbo	-0.0851781	0.649506		4	0	0.621062	0.00433988	high degraded	0	0	0.70624
	O95347	Structural maintenance of chromosomes protein 2	SMC2	degraded only in Palbo	0.102259	0.783439		0	0	0.807877	0.043693	high degraded	2	0	0.705618
	P21579	Synaptotagmin-1	SYT1	degraded only in Palbo	0.217097	0.240001		0	0	0.920002	0.000127302	high degraded	0	0	0.702905
	P49720	Proteasome subunit beta type-3	PSMB3	degraded only in Palbo	0.230836	0.322525		0	0	0.929539	0.000988263	high degraded	0	0	0.698703
	P29144	Tripeptidyl-peptidase 2	TPP2	degraded only in Palbo	0.454281	0.100893		0	0	1.15218	0.000526575	high degraded	0	0	0.697903
	P47756	F-actin-capping protein subunit beta	CAPZB	degraded only in Palbo	-0.227564	0.254903		0	0	0.469862	0.0277922	low degraded	0	0	0.697426
	P61513;A6NKH3	60S ribosomal protein L37a	RPL37A	degraded only in Palbo	-0.0940919	0.697446		0	0	0.602087	0.0233654	high degraded	0	0	0.696179
	Q9NWD8	Transmembrane protein 248	TMEM248	degraded only in Palbo	0.323063	0.101477		2	5	1.01673	7.17023e-05	high degraded	1	0	0.69367
	P49189	4-trimethylaminobutyraldehyde dehydrogenase	ALDH9A1	degraded only in Palbo	-0.325004	0.0314572		0	0	0.364334	0.0179295	low degraded	0	0	0.689338
	P00390	Glutathione reductase, mitochondrial	GSR	degraded only in Palbo	-0.160051	0.23138		0	0	0.512323	0.00126555	low degraded	0	0	0.672373
	P50395	Rab GDP dissociation inhibitor beta	GDI2	degraded only in Palbo	-0.348997	0.00668284		0	0	0.322689	0.010776	low degraded	0	0	0.671686
	O14787	Transportin-2	TNPO2	degraded only in Palbo	0.22096	1		4	5	0.891178	9.4763e-06	high degraded	1	1	0.670218
	P28074	Proteasome subunit beta type-5	PSMB5	degraded only in Palbo	0.0814188	0.722017		0	0	0.746764	0.00486007	high degraded	0	0	0.665345
	P11216	Glycogen phosphorylase, brain form	PYGB	degraded only in Palbo	-0.0538682	0.677233		0	0	0.607325	0.000272571	high degraded	0	0	0.661193
	P60900	Proteasome subunit alpha type-6	PSMA6	degraded only in Palbo	0.130358	0.665429		0	0	0.788457	0.0180354	high degraded	0	0	0.658099
	Q9BQT9	Calsyntenin-3	CLSTN3	degraded only in Palbo	-0.00471375	1		0	0	0.652094	0.00476043	high degraded	1	4	0.656808
	Q13049	E3 ubiquitin-protein ligase TRIM32	TRIM32	degraded in both, more in palbo	1.34878	0.0021855	high degraded	0	0	2.0042	6.80588e-05	high degraded	0	0	0.655419
	Q06210;O94808	Glutamine--fructose-6-phosphate aminotransferase [isomerizing] 1	GFPT1	degraded only in Palbo	-0.0755366	0.760287		0	0	0.578302	0.0316981	low degraded	0	0	0.653838
	P43034	Platelet-activating factor acetylhydrolase IB subunit alpha	PAFAH1B1	degraded only in Palbo	0.065024	0.662389		0	0	0.71558	0.000218758	high degraded	0	0	0.650556
	P28072	Proteasome subunit beta type-6	PSMB6	degraded only in Palbo	0.0901624	0.755352		0	0	0.735261	0.0211155	high degraded	0	0	0.645098
	Q04206	Transcription factor p65	RELA	degraded only in Palbo	0.0159596	0.953701		0	0	0.660807	0.0279377	high degraded	0	0	0.644847
	P04406;O14556	Glyceraldehyde-3-phosphate dehydrogenase	GAPDH	degraded only in Palbo	-0.127673	0.408156		0	0	0.516324	0.00383288	low degraded	0	0	0.643997
	Q9BRA2	Thioredoxin domain-containing protein 17	TXNDC17	degraded only in Palbo	-0.338948	0.0124519		0	0	0.299696	0.0238986	low degraded	0	0	0.638643
	P01034	Cystatin-C	CST3	degraded only in Palbo	0.0681546	0.826577		0	0	0.70608	0.0361926	high degraded	0	0	0.637926
	P20618	Proteasome subunit beta type-1	PSMB1	degraded only in Palbo	-0.0929298	0.497431		0	0	0.541167	0.00113885	low degraded	0	0	0.634097
	Q99598	Translin-associated protein X	TSNAX	degraded only in Palbo	0.622955	0.26223		0	1	1.25492	0.0335562	high degraded	0	0	0.631963
	O95816	BAG family molecular chaperone regulator 2	BAG2	degraded only in Palbo	0.139579	0.677852		0	0	0.771358	0.0340742	high degraded	0	0	0.631779
	Q8IYS2	Uncharacterized protein KIAA2013	KIAA2013	degraded only in Palbo	-0.222805	0.256298		0	0	0.407321	0.0480692	low degraded	0	0	0.630126
	O15371	Eukaryotic translation initiation factor 3 subunit D	EIF3D	degraded only in Palbo	-0.120166	0.495395		0	0	0.508231	0.0101804	low degraded	0	0	0.628397
	P60510	Serine/threonine-protein phosphatase 4 catalytic subunit	PPP4C	degraded in both, more in palbo	0.461645	0.0159642	low degraded	0	3	1.08933	1.39144e-05	high degraded	2	3	0.627688
	P23526	Adenosylhomocysteinase	AHCY	degraded only in Palbo	-0.0565464	0.607525		0	0	0.569355	0.000107418	low degraded	0	0	0.625902
	Q96P70	Importin-9	IPO9	degraded only in Palbo	0.0100253	0.958846		0	0	0.634268	0.00491619	high degraded	0	0	0.624243
	O14672	Disintegrin and metalloproteinase domain-containing protein 10	ADAM10	degraded in both, more in palbo	0.59986	0.00309216	high degraded	0	0	1.22368	3.7775e-06	high degraded	0	0	0.623815
	P14324	Farnesyl pyrophosphate synthase	FDPS	degraded only in Palbo	-0.179163	0.190238		0	0	0.443756	0.00415449	low degraded	0	0	0.622919
	Q15645	Pachytene checkpoint protein 2 homolog	TRIP13	degraded only in Palbo	0.427385	0.123939		0	0	1.0462	0.00126456	high degraded	0	0	0.618811
	P04114	Apolipoprotein B-100;Apolipoprotein B-48	APOB	degraded in both, more in palbo	2.2993	0.00369443	high degraded	0	0	2.91508	0.000586481	high degraded	0	0	0.615783
	Q96QK1	Vacuolar protein sorting-associated protein 35	VPS35	degraded only in Palbo	0.0923271	0.54756		0	0	0.704148	0.00032504	high degraded	0	0	0.611821
	P22059;Q969R2	Oxysterol-binding protein 1	OSBP	degraded only in Palbo	0.162586	0.510238		0	0	0.772668	0.00616656	high degraded	0	0	0.610082
	Q92900	Regulator of nonsense transcripts 1	UPF1	degraded only in Palbo	0.149005	0.60308		0	0	0.753327	0.0174186	high degraded	0	0	0.604322
	P28070	Proteasome subunit beta type-4	PSMB4	degraded only in Palbo	-0.191482	0.0937691		0	0	0.405079	0.00189536	low degraded	0	0	0.596561
	P00491	Purine nucleoside phosphorylase	PNP	degraded only in Palbo	-0.0481599	0.753919		0	0	0.547873	0.00262406	low degraded	0	0	0.596033
	P56537	Eukaryotic translation initiation factor 6	EIF6	degraded only in Palbo	-0.0114441	0.945529		0	0	0.574535	0.00350683	low degraded	0	0	0.585979
	Q8WUM9	Sodium-dependent phosphate transporter 1	SLC20A1	degraded in both, similarly	1.00894	0.0455084	high degraded	0	0	1.59333	0.0037293	high degraded	0	0	0.584395
	Q9UNH7	Sorting nexin-6;Sorting nexin-6, N-terminally processed	SNX6	degraded only in Palbo	-0.0538438	0.73561		0	0	0.530248	0.0042844	low degraded	0	0	0.584092
	P26639;A2RTX5	Threonine--tRNA ligase, cytoplasmic	TARS	degraded only in Palbo	-0.0486908	0.681129		0	0	0.535094	0.00038541	low degraded	0	0	0.583785
	P05198	Eukaryotic translation initiation factor 2 subunit 1	EIF2S1	degraded only in Palbo	-0.0257797	0.91812		0	0	0.557051	0.0398731	low degraded	0	0	0.582831
	P49588	Alanine--tRNA ligase, cytoplasmic	AARS	degraded only in Palbo	-0.258727	0.0185402		0	0	0.323353	0.00493851	low degraded	0	0	0.58208
	Q9NVV0	Trimeric intracellular cation channel type B	TMEM38B	degraded in both, similarly	1.6039	0.00203538	high degraded	0	2	2.18309	0.000146216	high degraded	1	3	0.579189
	P25786	Proteasome subunit alpha type-1	PSMA1	degraded only in Palbo	-0.122542	0.337785		0	0	0.453363	0.00245162	low degraded	0	0	0.575906
	P25789	Proteasome subunit alpha type-4	PSMA4	degraded only in Palbo	-0.0120636	0.910926		0	0	0.562174	0.000103796	low degraded	0	0	0.574238
	Q99836	Myeloid differentiation primary response protein MyD88	MYD88	degraded only in Palbo	0.32129	1		5	4	0.893571	0.0202309	high degraded	2	4	0.572281
	Q8IV08	Phospholipase D3	PLD3	degraded only in Palbo	-0.0245859	0.860965		0	0	0.547117	0.00135082	low degraded	0	0	0.571703
	P09486	SPARC	SPARC	degraded only in Palbo	0.206098	0.454938		0	0	0.771849	0.0119973	high degraded	0	0	0.565752
	P06748	Nucleophosmin	NPM1	degraded in both, similarly	1.2845	9.8847e-06	high degraded	0	0	1.84791	1.357e-07	high degraded	0	0	0.563405
	Q14257	Reticulocalbin-2	RCN2	degraded only in Palbo	-0.138334	0.443274		0	0	0.423295	0.0298127	low degraded	0	0	0.561629
	P53621	Coatomer subunit alpha;Xenin;Proxenin	COPA	degraded in both, similarly	0.316822	0.0409653	low degraded	0	0	0.874007	2.12738e-05	high degraded	0	0	0.557184
	P52888	Thimet oligopeptidase	THOP1	degraded only in Palbo	-0.143881	0.461705		0	0	0.408102	0.0495732	low degraded	0	0	0.551983
	P34810	Macrosialin	CD68	degraded only in Palbo	-0.0110246	0.95772		0	0	0.540658	0.0189353	low degraded	0	0	0.551683
	P98194	Calcium-transporting ATPase type 2C member 1	ATP2C1	degraded only in Palbo	-0.11144	0.540961		0	0	0.439945	0.0265528	low degraded	0	0	0.551384
	Q7Z6B7	SLIT-ROBO Rho GTPase-activating protein 1	SRGAP1	degraded only in Palbo	0.464456	0.267621		0	0	1.01517	0.0241587	high degraded	1	0	0.550716
	Q96QD8	Sodium-coupled neutral amino acid transporter 2	SLC38A2	degraded in both, similarly	1.79345	1.02917e-05	high degraded	0	0	2.33954	4.732e-07	high degraded	0	3	0.54609
	P13798	Acylamino-acid-releasing enzyme	APEH	degraded only in Palbo	-0.0203779	0.895181		0	0	0.524989	0.0037663	low degraded	0	0	0.545367
	Q9BZC7	ATP-binding cassette sub-family A member 2	ABCA2	degraded in both, similarly	0.506208	0.020918	low degraded	0	0	1.04229	9.69864e-05	high degraded	0	0	0.53608
	Q96DD7	Protein shisa-4	SHISA4	degraded only in Palbo	-0.0719366	0.733941		4	0	0.457623	0.0443342	low degraded	0	1	0.529559
	Q01813	ATP-dependent 6-phosphofructokinase, platelet type	PFKP	degraded only in Palbo	-0.0444901	0.648541		0	0	0.48359	0.000163746	low degraded	0	0	0.52808
	P48444	Coatomer subunit delta	ARCN1	degraded only in Palbo	0.258324	0.307415		0	0	0.786293	0.00601647	high degraded	0	0	0.527969
	Q9P2J5	Leucine--tRNA ligase, cytoplasmic	LARS	degraded only in Palbo	-0.159935	0.201835		0	0	0.366061	0.00828274	low degraded	0	0	0.525996
	O75436	Vacuolar protein sorting-associated protein 26A	VPS26A	degraded only in Palbo	0.294089	0.0500166		0	0	0.81949	3.18463e-05	high degraded	0	0	0.5254
	P61313	60S ribosomal protein L15	RPL15	degraded only in Palbo	-0.187548	0.217257		0	0	0.337563	0.035402	low degraded	0	0	0.525111
	P55072	Transitional endoplasmic reticulum ATPase	VCP	degraded only in Palbo	-0.168617	0.274588		0	0	0.355921	0.0306642	low degraded	0	0	0.524538
	P11047	Laminin subunit gamma-1	LAMC1	degraded only in Palbo	0.377337	0.260123		0	0	0.899504	0.0140961	high degraded	0	0	0.522166
	P08758	Annexin A5	ANXA5	degraded only in Palbo	-0.140228	0.250783		0	0	0.381399	0.0056202	low degraded	0	0	0.521628
	P00338	L-lactate dehydrogenase A chain	LDHA	degraded only in Palbo	-0.0699999	0.563936		0	0	0.449773	0.00190549	low degraded	0	0	0.519772
	P42892	Endothelin-converting enzyme 1	ECE1	degraded only in Palbo	0.195992	0.483282		0	0	0.715588	0.0196149	high degraded	0	0	0.519596
	P62304	Small nuclear ribonucleoprotein E	SNRPE	degraded only in Palbo	0.452556	0.0899326		0	0	0.969968	0.00155144	high degraded	0	0	0.517412
	P04083	Annexin A1	ANXA1	degraded only in Palbo	0.36238	0.0881007		0	0	0.877984	0.000539848	high degraded	0	0	0.515603
	Q7L1Q6	Basic leucine zipper and W2 domain-containing protein 1	BZW1	degraded only in Palbo	0.0880913	0.547749		0	0	0.601039	0.000853163	high degraded	0	0	0.512948
	Q96KX1	Uncharacterized protein C4orf36	C4orf36	degraded only in Palbo	0.285321	0.17174		3	1	0.794522	0.00125209	high degraded	0	1	0.5092
	Q16401	26S proteasome non-ATPase regulatory subunit 5	PSMD5	degraded only in Palbo	0.0802751	0.7043		0	0	0.58648	0.0131876	high degraded	0	0	0.506205
	Q13200	26S proteasome non-ATPase regulatory subunit 2	PSMD2	degraded only in Palbo	-0.199273	0.176217		0	0	0.306868	0.045485	low degraded	0	0	0.506141
	P62191	26S protease regulatory subunit 4	PSMC1	degraded only in Palbo	0.0216926	0.885896		0	0	0.517545	0.00354553	low degraded	0	0	0.495853
	Q08431	Lactadherin;Lactadherin short form;Medin	MFGE8	degraded in both, similarly	0.833034	0.00132128	high degraded	0	0	1.32728	1.66704e-05	high degraded	0	0	0.494251
	P80303	Nucleobindin-2;Nesfatin-1	NUCB2	degraded only in Palbo	-0.102258	0.52578		0	0	0.391218	0.02577	low degraded	0	0	0.493476
	Q9NS00	Glycoprotein-N-acetylgalactosamine 3-beta-galactosyltransferase 1	C1GALT1	degraded only in Palbo	-0.0584604	0.770314		0	0	0.434228	0.043888	low degraded	0	0	0.492689
	Q92973	Transportin-1	TNPO1	degraded only in Palbo	0.451654	0.0680569		0	0	0.941095	0.00101481	high degraded	0	0	0.489441
	Q14764	Major vault protein	MVP	degraded only in Palbo	0.373616	0.069834		0	0	0.862255	0.000455495	high degraded	0	0	0.488639
	P10644;P31321	cAMP-dependent protein kinase type I-alpha regulatory subunit;cAMP-dependent protein kinase type I-alpha regulatory subunit, N-terminally processed	PRKAR1A	degraded in both, similarly	0.450522	0.0193411	low degraded	0	0	0.934679	7.74095e-05	high degraded	0	0	0.484157
	Q13530	Serine incorporator 3	SERINC3	degraded in both, similarly	1.61463	0.00120032	high degraded	0	0	2.09338	0.000121171	high degraded	0	0	0.478752
	O00505	Importin subunit alpha-4	KPNA3	degraded only in Palbo	0.480688	0.158301		0	0	0.958942	0.00996023	high degraded	0	0	0.478255
	P31641	Sodium- and chloride-dependent taurine transporter	SLC6A6	degraded only in Palbo	0.370827	0.0935667		0	0	0.846214	0.00104142	high degraded	0	1	0.475388
	P13693;Q56UQ5	Translationally-controlled tumor protein	TPT1	degraded only in Palbo	0.029731	0.896608		0	0	0.488332	0.0471051	low degraded	0	0	0.458601
	Q9UP95;Q9UHW9	Solute carrier family 12 member 4	SLC12A4	degraded only in Palbo	0.170456	0.377026		0	0	0.624292	0.0047525	high degraded	0	0	0.453836
	Q71RC2	La-related protein 4	LARP4	degraded only in Palbo	0.275543	0.22042		0	0	0.729088	0.00428453	high degraded	0	0	0.453544
	Q99733	Nucleosome assembly protein 1-like 4	NAP1L4	degraded only in Palbo	-0.0175408	0.87541		0	0	0.432487	0.00144154	low degraded	0	0	0.450028
	Q9UKU9;O95841	Angiopoietin-related protein 2;Angiopoietin-related protein 1	ANGPTL2	degraded only in Ctr	0.49542	0.0156506	low degraded	2	1	0.945274	1		3	3	0.449853
	Q9BXJ9;Q6N069	N-alpha-acetyltransferase 15, NatA auxiliary subunit	NAA15	degraded only in Palbo	0.325611	0.234254		0	0	0.771071	0.0105509	high degraded	0	0	0.44546
	Q9Y678	Coatomer subunit gamma-1	COPG1	degraded only in Palbo	0.295319	0.286178		0	0	0.736797	0.0149902	high degraded	0	0	0.441478
	Q3ZAQ7	Vacuolar ATPase assembly integral membrane protein VMA21	VMA21	degraded in both, similarly	0.654465	0.0328563	high degraded	2	1	1.09038	0.00144133	high degraded	2	0	0.435913
	P12429	Annexin A3	ANXA3	degraded only in Palbo	-0.073848	0.573578		0	0	0.359594	0.0138366	low degraded	0	0	0.433442
	P49327	Fatty acid synthase;[Acyl-carrier-protein] S-acetyltransferase;[Acyl-carrier-protein] S-malonyltransferase;3-oxoacyl-[acyl-carrier-protein] synthase;3-oxoacyl-[acyl-carrier-protein] reductase;3-hydroxyacyl-[acyl-carrier-protein] dehydratase;Enoyl-[acyl-carrier-protein] reductase;Oleoyl-[acyl-carrier-protein] hydrolase	FASN	degraded only in Palbo	0.165499	0.126289		0	0	0.594818	3.99605e-05	high degraded	0	0	0.42932
	Q8IWB7	WD repeat and FYVE domain-containing protein 1	WDFY1	degraded only in Palbo	-0.00807911	0.941513		0	0	0.41649	0.00171194	low degraded	0	0	0.424569
	P38606	V-type proton ATPase catalytic subunit A	ATP6V1A	degraded only in Palbo	-0.00181421	0.987549		0	0	0.422099	0.00233028	low degraded	0	0	0.423913
	P18085	ADP-ribosylation factor 4	ARF4	degraded in both, similarly	0.792031	4.0764e-06	high degraded	0	0	1.21394	2.23e-08	high degraded	0	0	0.421908
	P46976	Glycogenin-1	GYG1	degraded only in Palbo	0.17339	0.400473		0	0	0.592676	0.0101146	high degraded	0	0	0.419287
	P20073	Annexin A7	ANXA7	degraded only in Palbo	-0.125466	0.296073		0	0	0.2926	0.0237851	low degraded	0	0	0.418066
	O94905	Erlin-2	ERLIN2	degraded only in Palbo	0.113332	0.436851		0	0	0.527668	0.00219624	low degraded	0	0	0.414336
	Q9BSR8	Protein YIPF4	YIPF4	degraded only in Palbo	-0.00672782	0.956007		0	0	0.406553	0.00427115	low degraded	0	0	0.413281
	Q9NZV1	Cysteine-rich motor neuron 1 protein;Processed cysteine-rich motor neuron 1 protein	CRIM1	degraded in both, similarly	2.89064	5.18e-08	high degraded	0	1	3.30233	9.3e-09	high degraded	1	0	0.411698
	Q9NP72	Ras-related protein Rab-18	RAB18	degraded in both, similarly	0.240126	0.0348817	low degraded	0	0	0.650843	1.73183e-05	high degraded	0	0	0.410717
	Q04446	1,4-alpha-glucan-branching enzyme	GBE1	degraded only in Palbo	0.0841892	0.650618		0	0	0.492693	0.0167805	low degraded	0	0	0.408504
	Q9NPR9	Protein GPR108	GPR108	degraded only in Palbo	0.550313	0.198061		0	0	0.958436	0.0335809	high degraded	0	0	0.408123
	Q14204	Cytoplasmic dynein 1 heavy chain 1	DYNC1H1	degraded only in Palbo	0.0271327	0.777567		0	0	0.430135	0.00042089	low degraded	0	0	0.403002
	O60493	Sorting nexin-3	SNX3	degraded in both, similarly	0.699583	0.000330596	high degraded	0	0	1.1015	3.0597e-06	high degraded	0	0	0.40192
	P56556	NADH dehydrogenase [ubiquinone] 1 alpha subcomplex subunit 6	NDUFA6	degraded only in Palbo	0.776562	0.105379		3	2	1.17185	0.0203598	high degraded	2	1	0.395286
	Q15185	Prostaglandin E synthase 3	PTGES3	degraded only in Palbo	0.0282105	0.835624		0	0	0.421383	0.00685842	low degraded	0	0	0.393173
	P15531	Nucleoside diphosphate kinase A	NME1	degraded only in Palbo	-0.0900359	0.452839		0	0	0.301634	0.021316	low degraded	0	0	0.391669
	Q9UIQ6	Leucyl-cystinyl aminopeptidase;Leucyl-cystinyl aminopeptidase, pregnancy serum form	LNPEP	degraded only in Palbo	0.211306	0.161483		0	0	0.601657	0.000847642	high degraded	0	0	0.390351
	Q8TEX9	Importin-4	IPO4	degraded only in Palbo	0.26506	0.217266		0	0	0.649202	0.00678829	high degraded	0	0	0.384143
	P62269	40S ribosomal protein S18	RPS18	degraded only in Palbo	0.0379614	0.746784		0	0	0.418542	0.00265543	low degraded	0	0	0.380581
	Q13155	Aminoacyl tRNA synthase complex-interacting multifunctional protein 2	AIMP2	degraded only in Palbo	0.408266	0.233218		0	0	0.786597	0.030652	high degraded	0	0	0.378331
	P00813	Adenosine deaminase	ADA	degraded only in Palbo	1.02995	1		5	0	1.4062	0.00994672	high degraded	0	1	0.376255
	P21281;P15313	V-type proton ATPase subunit B, brain isoform	ATP6V1B2	degraded only in Palbo	-0.0168677	0.90088		0	0	0.357554	0.0174476	low degraded	0	0	0.374421
	P07195;Q6ZMR3;P07864	L-lactate dehydrogenase B chain	LDHB	degraded only in Palbo	-0.108975	0.325346		0	0	0.264921	0.026376	low degraded	0	0	0.373896
	Q93100	Phosphorylase b kinase regulatory subunit beta	PHKB	degraded only in Palbo	0.123438	1		3	3	0.494636	0.0496915	low degraded	1	1	0.371197
	O60888	Protein CutA	CUTA	degraded only in Palbo	0.495411	1		4	3	0.866551	0.000246726	high degraded	2	0	0.37114
	P60520	Gamma-aminobutyric acid receptor-associated protein-like 2	GABARAPL2	degraded in both, similarly	1.70286	4.7e-09	high degraded	0	0	2.06701	4e-10	high degraded	0	0	0.364155
	P08238;Q58FF7	Heat shock protein HSP 90-beta	HSP90AB1	degraded only in Palbo	-0.0304197	0.764482		0	0	0.33335	0.00468503	low degraded	0	0	0.36377
	P63244	Guanine nucleotide-binding protein subunit beta-2-like 1;Guanine nucleotide-binding protein subunit beta-2-like 1, N-terminally processed	GNB2L1	degraded only in Palbo	-0.11734	0.309746		0	0	0.246262	0.0438837	low degraded	0	0	0.363602
	Q15008	26S proteasome non-ATPase regulatory subunit 6	PSMD6	degraded only in Palbo	0.136069	0.517849		0	0	0.498272	0.0289515	low degraded	0	0	0.362203
	Q9NTJ5	Phosphatidylinositide phosphatase SAC1	SACM1L	degraded only in Palbo	0.11809	0.519408		0	0	0.478512	0.0178242	low degraded	0	0	0.360421
	P31949	Protein S100-A11;Protein S100-A11, N-terminally processed	S100A11	degraded only in Palbo	0.238395	0.140192		0	0	0.594216	0.00156888	high degraded	0	0	0.355821
	P05026	Sodium/potassium-transporting ATPase subunit beta-1	ATP1B1	degraded only in Palbo	0.503415	0.16031		0	0	0.85828	0.0239829	high degraded	0	0	0.354865
	P35080	Profilin-2	PFN2	degraded only in Palbo	0.185688	0.361094		0	0	0.53823	0.0158887	low degraded	0	0	0.352541
	O95822	Malonyl-CoA decarboxylase, mitochondrial	MLYCD	degraded only in Palbo	0.183475	0.418519		1	0	0.534871	0.0289225	low degraded	2	0	0.351396
	Q99873;Q9NR22	Protein arginine N-methyltransferase 1	PRMT1	degraded only in Palbo	0.134639	0.269358		0	0	0.484694	0.000967965	low degraded	0	0	0.350054
	P53396	ATP-citrate synthase	ACLY	degraded only in Palbo	0.0134436	0.907323		0	0	0.362811	0.00631075	low degraded	0	0	0.349367
	P46781	40S ribosomal protein S9	RPS9	degraded only in Palbo	-0.124532	0.226822		0	0	0.223499	0.0394409	low degraded	0	0	0.348031
	P13639	Elongation factor 2	EEF2	degraded only in Palbo	-0.014948	0.890548		0	0	0.33195	0.00751461	low degraded	0	0	0.346898
	Q99832	T-complex protein 1 subunit eta	CCT7	degraded only in Palbo	0.127351	0.500458		0	0	0.467502	0.0234002	low degraded	0	0	0.340151
	O95486	Protein transport protein Sec24A	SEC24A	degraded only in Palbo	0.170186	0.470311		0	0	0.509415	0.0430896	low degraded	0	0	0.339228
	P60842	Eukaryotic initiation factor 4A-I	EIF4A1	degraded only in Palbo	0.0711318	0.521947		0	0	0.407454	0.00204387	low degraded	0	0	0.336322
	P61201	COP9 signalosome complex subunit 2	COPS2	degraded only in Palbo	0.281601	0.336034		0	0	0.616999	0.0463492	high degraded	0	0	0.335398
	Q96J84	Kin of IRRE-like protein 1	KIRREL	degraded in both, similarly	0.595177	0.00729275	high degraded	0	0	0.92537	0.000238881	high degraded	0	0	0.330194
	P68104;Q5VTE0	Elongation factor 1-alpha 1;Putative elongation factor 1-alpha-like 3	EEF1A1	degraded only in Palbo	0.0334049	0.782584		0	0	0.36279	0.00842065	low degraded	0	0	0.329385
	Q14974	Importin subunit beta-1	KPNB1	degraded only in Palbo	0.22397	0.0763244		0	0	0.5505	0.000326195	low degraded	0	0	0.32653
	Q24JP5	Transmembrane protein 132A	TMEM132A	degraded in both, similarly	0.621291	0.0321531	high degraded	0	0	0.940814	0.00284929	high degraded	0	0	0.319523
	Q9UNN5	FAS-associated factor 1	FAF1	degraded only in Palbo	0.294403	0.231568		0	0	0.613205	0.0206146	high degraded	2	0	0.318801
	P35606	Coatomer subunit beta	COPB2	degraded in both, similarly	0.602764	0.00339837	high degraded	0	0	0.921152	9.43198e-05	high degraded	0	0	0.318388
	Q7L2H7	Eukaryotic translation initiation factor 3 subunit M	EIF3M	degraded in both, similarly	0.517232	0.0463283	low degraded	0	0	0.835029	0.00329451	high degraded	0	0	0.317797
	O14818;Q8TAA3	Proteasome subunit alpha type-7	PSMA7	degraded only in Palbo	0.197369	0.260145		0	0	0.512045	0.00862293	low degraded	0	0	0.314676
	Q9Y5K5	Ubiquitin carboxyl-terminal hydrolase isozyme L5	UCHL5	degraded only in Palbo	0.0808357	0.619197		0	0	0.395456	0.0259161	low degraded	0	0	0.31462
	P55884	Eukaryotic translation initiation factor 3 subunit B	EIF3B	degraded only in Palbo	0.242864	0.140765		0	0	0.554616	0.00304444	low degraded	0	0	0.311752
	Q9BQJ4	Transmembrane protein 47	TMEM47	degraded only in Palbo	0.401824	0.13189		0	0	0.713282	0.012981	high degraded	0	0	0.311458
	Q8WWI5	Choline transporter-like protein 1	SLC44A1	degraded only in Palbo	0.362619	0.0779225		0	0	0.673272	0.00326552	high degraded	0	0	0.310653
	P07355;A6NMY6	Annexin A2;Putative annexin A2-like protein	ANXA2	degraded only in Palbo	0.0964346	0.46934		0	0	0.405308	0.00731808	low degraded	0	0	0.308873
	P22102	Trifunctional purine biosynthetic protein adenosine-3;Phosphoribosylamine--glycine ligase;Phosphoribosylformylglycinamidine cyclo-ligase;Phosphoribosylglycinamide formyltransferase	GART	degraded only in Palbo	-0.0432374	0.719492		0	0	0.265272	0.0409069	low degraded	0	0	0.308509
	Q8TEB7	E3 ubiquitin-protein ligase RNF128	RNF128	degraded only in Palbo	1.36417	1		3	3	1.67182	3.47474e-05	high degraded	1	0	0.30765
	P55209	Nucleosome assembly protein 1-like 1	NAP1L1	degraded only in Palbo	0.0014748	0.991443		0	0	0.300169	0.0429826	low degraded	0	0	0.298694
	Q99757	Thioredoxin, mitochondrial	TXN2	degraded only in Palbo	0.717606	0.101		3	2	1.0101	0.0268094	high degraded	2	0	0.292495
	Q8N131	Porimin	TMEM123	degraded in both, similarly	0.437423	0.00206157	low degraded	1	2	0.728709	1.92149e-05	high degraded	1	4	0.291286
	O95373	Importin-7	IPO7	degraded in both, similarly	0.442937	0.0114203	low degraded	0	0	0.733168	0.000266471	high degraded	0	0	0.29023
	Q9NUU7;Q9UMR2	ATP-dependent RNA helicase DDX19A;ATP-dependent RNA helicase DDX19B	DDX19A	degraded only in Palbo	0.0317424	0.823938		0	0	0.321669	0.0372755	low degraded	0	0	0.289926
	Q15907	Ras-related protein Rab-11B	RAB11B	degraded only in Palbo	-0.0506996	0.604428		0	0	0.233383	0.0283719	low degraded	0	0	0.284083
	P46459;Q969G3	Vesicle-fusing ATPase	NSF	degraded only in Palbo	0.158568	0.310593		0	0	0.440982	0.0109245	low degraded	0	0	0.282414
	P46934	E3 ubiquitin-protein ligase NEDD4	NEDD4	degraded in both, similarly	0.720679	0.0473316	high degraded	0	0	0.993493	0.00953849	high degraded	0	0	0.272815
	Q13098	COP9 signalosome complex subunit 1	GPS1	degraded only in Palbo	0.0703602	0.636781		0	0	0.337444	0.0360506	low degraded	0	0	0.267084
	P11908	Ribose-phosphate pyrophosphokinase 2	PRPS2	degraded in both, similarly	0.392751	0.0161939	low degraded	0	0	0.655131	0.000435738	high degraded	0	0	0.262381
	P50990	T-complex protein 1 subunit theta	CCT8	degraded only in Palbo	0.0485803	0.719132		0	0	0.309155	0.0346685	low degraded	0	0	0.260575
	O00560	Syntenin-1	SDCBP	degraded in both, similarly	1.09931	6.424e-07	high degraded	0	0	1.35933	4.62e-08	high degraded	0	0	0.260016
	Q9NZL4	Hsp70-binding protein 1	HSPBP1	degraded only in Palbo	0.260976	0.161455		0	0	0.518335	0.0107221	low degraded	1	1	0.257359
	P50995	Annexin A11	ANXA11	degraded in both, similarly	0.67663	0.000146407	high degraded	0	0	0.932577	5.1186e-06	high degraded	0	0	0.255947
	P40925	Malate dehydrogenase, cytoplasmic	MDH1	degraded only in Palbo	0.0183795	0.882269		0	0	0.266025	0.0462726	low degraded	0	0	0.247646
	Q9BT67	NEDD4 family-interacting protein 1	NDFIP1	degraded in both, similarly	2.89118	2.1e-08	high degraded	0	0	3.13193	7.4e-09	high degraded	0	0	0.240753
	Q14152	Eukaryotic translation initiation factor 3 subunit A	EIF3A	degraded only in Palbo	-0.00969281	0.925084		0	0	0.230661	0.0386389	low degraded	0	0	0.240354
	Q9UN66;Q9Y5F0;Q9Y5E5;Q9Y5E4;Q9Y5E6;Q9Y5E7;Q9UN67	Protocadherin beta-8	PCDHB8	degraded in both, similarly	1.72072	7.26656e-05	high degraded	1	1	1.96094	1.88115e-05	high degraded	0	2	0.240219
	P07900;Q14568;Q58FG1	Heat shock protein HSP 90-alpha	HSP90AA1	degraded only in Palbo	0.030882	0.782719		0	0	0.268456	0.02813	low degraded	0	0	0.237574
	Q15046	Lysine--tRNA ligase	KARS	degraded only in Palbo	0.140202	0.334524		0	0	0.376859	0.0175433	low degraded	0	0	0.236657
	P26599;O95758	Polypyrimidine tract-binding protein 1	PTBP1	degraded in both, similarly	0.992259	0.0179419	high degraded	0	0	1.22596	0.00511282	high degraded	0	0	0.233704
	O75882	Attractin	ATRN	degraded in both, similarly	0.716279	0.00459574	high degraded	0	0	0.949236	0.000527205	high degraded	0	0	0.232957
	P61088;Q5JXB2	Ubiquitin-conjugating enzyme E2 N;Putative ubiquitin-conjugating enzyme E2 N-like	UBE2N	degraded only in Palbo	0.0926764	0.436068		0	0	0.323836	0.0139663	low degraded	0	0	0.23116
	P07384	Calpain-1 catalytic subunit	CAPN1	degraded only in Palbo	0.250285	0.0728556		0	0	0.48126	0.00220025	low degraded	0	0	0.230975
	Q15043	Zinc transporter ZIP14	SLC39A14	degraded in both, similarly	0.310259	0.0385558	low degraded	0	0	0.541	0.00133805	low degraded	0	0	0.230741
	P21283	V-type proton ATPase subunit C 1	ATP6V1C1	degraded only in Palbo	0.229399	0.0562296		0	0	0.45791	0.000948156	low degraded	0	0	0.228511
	P62166	Neuronal calcium sensor 1	NCS1	degraded only in Palbo	0.155969	0.356375		0	0	0.374206	0.0379634	low degraded	0	0	0.218236
	O60925	Prefoldin subunit 1	PFDN1	degraded only in Palbo	0.249886	0.18798		1	1	0.467952	0.0211517	low degraded	1	1	0.218067
	P36941	Tumor necrosis factor receptor superfamily member 3	LTBR	degraded in both, similarly	0.574803	0.0273147	low degraded	0	0	0.787481	0.00448957	high degraded	0	0	0.212678
	Q92626	Peroxidasin homolog	PXDN	degraded in both, similarly	0.694262	0.0317561	high degraded	1	0	0.906145	0.00758123	high degraded	0	0	0.211883
	P30508;Q07000;Q29960;P30510;P30501;P04222	HLA class I histocompatibility antigen, Cw-12 alpha chain;HLA class I histocompatibility antigen, Cw-15 alpha chain;HLA class I histocompatibility antigen, Cw-16 alpha chain;HLA class I histocompatibility antigen, Cw-14 alpha chain;HLA class I histocompatibility antigen, Cw-2 alpha chain;HLA class I histocompatibility antigen, Cw-3 alpha chain	HLA-C	degraded only in Palbo	0.176714	0.183185		0	0	0.387232	0.00823097	low degraded	0	0	0.210518
	P26641	Elongation factor 1-gamma	EEF1G	degraded only in Palbo	0.238482	0.0740047		0	0	0.443887	0.00288413	low degraded	0	0	0.205406
	P08133	Annexin A6	ANXA6	degraded in both, similarly	0.987418	2.5071e-06	high degraded	0	0	1.19168	2.653e-07	high degraded	0	0	0.204261
	Q01518	Adenylyl cyclase-associated protein 1	CAP1	degraded only in Palbo	0.0627636	0.58029		0	0	0.26561	0.0308855	low degraded	0	0	0.202846
	Q9NZM1;REV__P24752	Myoferlin	MYOF	degraded only in Palbo	0.0890113	0.42189		0	0	0.291735	0.016683	low degraded	0	0	0.202724
	P54920;Q9H115	Alpha-soluble NSF attachment protein	NAPA	degraded only in Palbo	0.267041	0.0861592		0	0	0.468291	0.00589195	low degraded	0	0	0.201251
	P06744;Q8N196	Glucose-6-phosphate isomerase	GPI	degraded only in Palbo	0.145055	0.273838		0	0	0.344668	0.0168846	low degraded	0	0	0.199613
	Q9UNM6	26S proteasome non-ATPase regulatory subunit 13	PSMD13	degraded only in Palbo	0.173916	0.242105		0	0	0.37322	0.0199685	low degraded	0	0	0.199304
	P05067	Amyloid beta A4 protein;N-APP;Soluble APP-alpha;Soluble APP-beta;C99;Beta-amyloid protein 42;Beta-amyloid protein 40;C83;P3(42);P3(40);C80;Gamma-secretase C-terminal fragment 59;Gamma-secretase C-terminal fragment 57;Gamma-secretase C-terminal fragment 50;C31	APP	degraded in both, similarly	2.36877	0	high degraded	0	0	2.56719	0	high degraded	0	0	0.198419
	Q96PU5	E3 ubiquitin-protein ligase NEDD4-like	NEDD4L	degraded only in Palbo	0.345723	0.107103		0	0	0.543622	0.0168922	low degraded	0	0	0.197899
	P61026	Ras-related protein Rab-10	RAB10	degraded only in Palbo	0.102626	0.412864		0	0	0.300172	0.0268452	low degraded	0	0	0.197546
	P48509	CD151 antigen	CD151	degraded only in Palbo	0.158149	0.246948		0	0	0.352299	0.0173831	low degraded	0	0	0.194151
	O43396	Thioredoxin-like protein 1	TXNL1	degraded only in Palbo	0.270445	0.205078		0	0	0.461261	0.039596	low degraded	0	0	0.190816
	P58335	Anthrax toxin receptor 2	ANTXR2	degraded in both, similarly	0.397656	0.0349986	low degraded	0	0	0.586962	0.00389608	high degraded	0	0	0.189306
	Q15904	V-type proton ATPase subunit S1	ATP6AP1	degraded only in Palbo	0.518091	0.096036		0	0	0.704248	0.0292837	high degraded	0	0	0.186157
	P24821	Tenascin	TNC	degraded in both, similarly	0.659686	0.00681882	high degraded	0	0	0.839319	0.00122055	high degraded	0	0	0.179633
	Q96SZ6	CDK5 regulatory subunit-associated protein 1	CDK5RAP1	degraded in both, similarly	0.449721	0.0343326	low degraded	2	2	0.629193	0.00542866	high degraded	2	1	0.179472
	P16190;P16189;P30453;P30457;P18462	HLA class I histocompatibility antigen, A-33 alpha chain;HLA class I histocompatibility antigen, A-31 alpha chain;HLA class I histocompatibility antigen, A-34 alpha chain;HLA class I histocompatibility antigen, A-66 alpha chain;HLA class I histocompatibility antigen, A-25 alpha chain	HLA-A	degraded only in Palbo	0.231059	0.173671		0	0	0.408039	0.0238107	low degraded	0	0	0.17698
	O60462	Neuropilin-2	NRP2	degraded in both, similarly	0.934369	3.3e-07	high degraded	0	0	1.10789	3.92e-08	high degraded	0	0	0.173523
	Q9UHC9	Niemann-Pick C1-like protein 1	NPC1L1	degraded in both, similarly	0.31796	0.00957372	low degraded	0	0	0.488804	0.000395411	low degraded	0	0	0.170844
	Q13443	Disintegrin and metalloproteinase domain-containing protein 9	ADAM9	degraded only in Palbo	0.242206	0.054388		0	0	0.405815	0.0033649	low degraded	0	0	0.163609
	P12268	Inosine-5-monophosphate dehydrogenase 2	IMPDH2	degraded in both, similarly	0.290194	0.0310677	low degraded	0	0	0.45124	0.00222184	low degraded	0	0	0.161046
	O94856	Neurofascin	NFASC	degraded only in Palbo	0.204057	0.231768		0	0	0.364905	0.0420088	low degraded	0	0	0.160848
	O75340	Programmed cell death protein 6	PDCD6	degraded in both, similarly	0.474189	0.0238746	low degraded	0	0	0.628367	0.00465901	high degraded	0	0	0.154179
	O43707	Alpha-actinin-4	ACTN4	degraded only in Palbo	0.0631485	0.513598		0	0	0.213636	0.039467	low degraded	0	0	0.150487
	O00571;O15523;Q9NQI0	ATP-dependent RNA helicase DDX3X;ATP-dependent RNA helicase DDX3Y	DDX3X	degraded only in Palbo	0.217648	0.125258		0	0	0.366383	0.0156829	low degraded	0	0	0.148735
	P81605	Dermcidin;Survival-promoting peptide;DCD-1	DCD	degraded in both, similarly	2.11294	6.42e-07	high degraded	0	0	2.26073	2.822e-07	high degraded	0	0	0.147796
	Q13637	Ras-related protein Rab-32	RAB32	degraded only in Palbo	0.274421	0.147111		0	0	0.421775	0.033243	low degraded	0	0	0.147353
	P23284	Peptidyl-prolyl cis-trans isomerase B	PPIB	degraded only in Palbo	0.137903	0.198052		0	0	0.277051	0.0166231	low degraded	0	0	0.139148
	P30443;P30455	HLA class I histocompatibility antigen, A-1 alpha chain;HLA class I histocompatibility antigen, A-36 alpha chain	HLA-A	degraded only in Palbo	0.155878	0.222093		0	0	0.292089	0.0310227	low degraded	0	0	0.136211
	O95166;Q9H0R8	Gamma-aminobutyric acid receptor-associated protein;Gamma-aminobutyric acid receptor-associated protein-like 1	GABARAP	degraded in both, similarly	1.19865	0.00309388	high degraded	0	0	1.33267	0.0013998	high degraded	0	0	0.134024
	P28799	Granulins;Acrogranin;Paragranulin;Granulin-1;Granulin-2;Granulin-3;Granulin-4;Granulin-5;Granulin-6;Granulin-7	GRN	degraded only in Palbo	0.231434	0.160731		0	0	0.362822	0.0356735	low degraded	0	0	0.131388
	P16035	Metalloproteinase inhibitor 2	TIMP2	degraded in both, similarly	2.06408	6.82e-07	high degraded	0	0	2.19215	3.287e-07	high degraded	0	0	0.128069
	P62826	GTP-binding nuclear protein Ran	RAN	degraded only in Palbo	0.366908	0.0960804		0	0	0.477876	0.0356005	low degraded	0	0	0.110968
	P15529	Membrane cofactor protein	CD46	degraded only in Palbo	0.23628	0.0917176		0	0	0.347051	0.0185788	low degraded	0	0	0.110771
	P0DPI2;A0A0B4J2D5		GAL3A	degraded only in Palbo	1.19103	1		3	0	1.29901	0.00111784	high degraded	2	0	0.107984
	Q13404	Ubiquitin-conjugating enzyme E2 variant 1	UBE2V1	degraded only in Palbo	0.120594	0.263335		0	0	0.227222	0.045255	low degraded	0	0	0.106628
	P46531	Neurogenic locus notch homolog protein 1;Notch 1 extracellular truncation;Notch 1 intracellular domain	NOTCH1	degraded in both, similarly	0.831326	0.000353241	high degraded	0	0	0.936465	0.000116524	high degraded	0	0	0.10514
	P37235;P84074;P61601	Hippocalcin-like protein 1;Neuron-specific calcium-binding protein hippocalcin	HPCAL1	degraded in both, similarly	0.301704	0.0267367	low degraded	0	0	0.405703	0.0049371	low degraded	0	0	0.103999
	Q8WUM4	Programmed cell death 6-interacting protein	PDCD6IP	degraded only in Palbo	0.204691	0.0773622		0	0	0.306996	0.0125356	low degraded	0	0	0.102305
	P17252;P05771;P05129	Protein kinase C alpha type	PRKCA	degraded in both, similarly	0.560463	0.000242967	low degraded	0	0	0.662095	4.81587e-05	high degraded	0	0	0.101632
	P11169;Q8TDB8	Solute carrier family 2, facilitated glucose transporter member 3;Solute carrier family 2, facilitated glucose transporter member 14	SLC2A3	degraded in both, similarly	0.680774	0.0261358	high degraded	0	0	0.779143	0.012918	high degraded	0	0	0.0983688
	O15162	Phospholipid scramblase 1	PLSCR1	degraded in both, similarly	0.858175	0.0148969	high degraded	1	1	0.956373	0.00792741	high degraded	0	0	0.0981983
	Q9H254	Spectrin beta chain, non-erythrocytic 4	SPTBN4	degraded in both, similarly	0.988495	0.0213637	high degraded	0	0	1.07378	0.0137666	high degraded	1	0	0.085287
	O75787	Renin receptor	ATP6AP2	degraded in both, similarly	0.908243	0.0213404	high degraded	0	0	0.99233	0.0133128	high degraded	0	0	0.084087
	Q00610	Clathrin heavy chain 1	CLTC	degraded in both, similarly	0.243897	0.0467181	low degraded	0	0	0.31762	0.013027	low degraded	0	0	0.0737235
	O00410	Importin-5	IPO5	degraded only in Palbo	0.250742	0.0637053		0	0	0.316612	0.0233823	low degraded	0	0	0.0658695
	P24666	Low molecular weight phosphotyrosine protein phosphatase	ACP1	degraded only in Palbo	0.307811	0.0762332		0	0	0.369489	0.0374155	low degraded	0	0	0.0616782
	P08962	CD63 antigen	CD63	degraded in both, similarly	0.694341	1.46766e-05	high degraded	0	0	0.749803	6.2967e-06	high degraded	0	0	0.0554617
	O14964	Hepatocyte growth factor-regulated tyrosine kinase substrate	HGS	degraded in both, similarly	0.616041	0.00213547	high degraded	0	0	0.670273	0.00111009	high degraded	0	0	0.054232
	Q13332	Receptor-type tyrosine-protein phosphatase S	PTPRS	degraded in both, similarly	0.81023	1.30217e-05	high degraded	0	0	0.861251	6.6404e-06	high degraded	0	0	0.0510209
	Q9UJ68	Mitochondrial peptide methionine sulfoxide reductase	MSRA	degraded in both, similarly	0.539789	0.00708731	low degraded	0	0	0.589301	0.00397656	high degraded	0	0	0.0495121
	P02786;Q9UP52	Transferrin receptor protein 1;Transferrin receptor protein 1, serum form	TFRC	degraded in both, similarly	0.686432	7.05355e-05	high degraded	0	0	0.726056	3.99055e-05	high degraded	0	0	0.0396235
	P31431	Syndecan-4	SDC4	degraded in both, similarly	0.930011	3.85654e-05	high degraded	0	0	0.965766	2.60177e-05	high degraded	0	0	0.0357555
	P39656	Dolichyl-diphosphooligosaccharide--protein glycosyltransferase 48 kDa subunit	DDOST	degraded in both, similarly	0.385275	0.0216006	low degraded	0	0	0.412956	0.0150007	low degraded	0	0	0.0276812
	P07237	Protein disulfide-isomerase	P4HB	degraded in both, similarly	0.237379	0.0381984	low degraded	0	0	0.262243	0.0240946	low degraded	0	0	0.024864
	P30505;Q9TNN7	HLA class I histocompatibility antigen, Cw-8 alpha chain;HLA class I histocompatibility antigen, Cw-5 alpha chain	HLA-C	degraded in both, similarly	0.280305	0.00930091	low degraded	0	0	0.300305	0.00605487	low degraded	0	0	0.0199999
	Q9NY35	Claudin domain-containing protein 1	CLDND1	degraded in both, similarly	0.763532	0.000258473	high degraded	0	0	0.783293	0.000204131	high degraded	0	0	0.0197611
	P50281;Q9Y5R2;P51511	Matrix metalloproteinase-14	MMP14	degraded in both, similarly	0.656274	7.54143e-05	high degraded	0	0	0.675541	5.6413e-05	high degraded	0	0	0.0192665
	O75131;Q96A23;O95741	Copine-3	CPNE3	degraded in both, similarly	0.639344	8.68438e-05	high degraded	0	0	0.651658	7.18694e-05	high degraded	0	0	0.0123145
	Q15036	Sorting nexin-17	SNX17	degraded in both, similarly	1.11344	0.0129674	high degraded	0	0	1.11642	0.0127734	high degraded	0	0	0.00297829
	Q9UM47	Neurogenic locus notch homolog protein 3;Notch 3 extracellular truncation;Notch 3 intracellular domain	NOTCH3	degraded in both, similarly	0.416858	0.0164734	low degraded	0	0	0.414631	0.0169519	low degraded	0	0	-0.00222716
	P84077;P61204	ADP-ribosylation factor 1;ADP-ribosylation factor 3	ARF1	degraded in both, similarly	0.438656	0.0270535	low degraded	0	0	0.434274	0.0283732	low degraded	0	0	-0.00438182
	Q9H3S7	Tyrosine-protein phosphatase non-receptor type 23	PTPN23	degraded in both, similarly	1.01977	1.04853e-05	high degraded	0	0	1.00778	1.19344e-05	high degraded	0	0	-0.0119887
	Q92616	Translational activator GCN1	GCN1L1	degraded in both, similarly	0.624155	0.00113936	high degraded	0	0	0.60786	0.00140525	high degraded	0	0	-0.0162951
	Q92597	Protein NDRG1	NDRG1	degraded in both, similarly	0.713139	0.038337	high degraded	0	0	0.696447	0.0424242	high degraded	0	0	-0.0166923
	P17987	T-complex protein 1 subunit alpha	TCP1	degraded only in Ctr	0.23985	0.0459649	low degraded	0	0	0.220686	0.0635878		0	0	-0.0191639
	Q68CQ7	Glycosyltransferase 8 domain-containing protein 1	GLT8D1	degraded in both, similarly	1.30396	0.000286844	high degraded	0	0	1.28421	0.00032926	high degraded	0	0	-0.0197541
	Q14103	Heterogeneous nuclear ribonucleoprotein D0	HNRNPD	degraded in both, similarly	0.658762	0.0199568	high degraded	0	0	0.636861	0.0236613	high degraded	0	1	-0.0219008
	P39687;O43423;O95626	Acidic leucine-rich nuclear phosphoprotein 32 family member A	ANP32A	degraded in both, similarly	1.2533	0.000444701	high degraded	0	0	1.21285	0.000590739	high degraded	0	1	-0.0404443
	P61619;Q9H9S3	Protein transport protein Sec61 subunit alpha isoform 1;Protein transport protein Sec61 subunit alpha isoform 2	SEC61A1	degraded only in Ctr	0.441389	0.0366249	low degraded	0	0	0.398635	0.0557616		0	0	-0.0427539
	O95399	Urotensin-2	UTS2	degraded only in Ctr	0.263104	0.0345451	low degraded	0	0	0.212798	0.0792983		0	0	-0.0503058
	Q9NQX7	Integral membrane protein 2C;CT-BRI3	ITM2C	degraded in both, similarly	2.08543	1.91e-08	high degraded	0	0	2.0336	2.64e-08	high degraded	0	0	-0.0518349
	P37108	Signal recognition particle 14 kDa protein	SRP14	degraded in both, similarly	0.528375	0.0253312	low degraded	0	0	0.476434	0.0405926	low degraded	0	0	-0.0519407
	Q8IWT6	Volume-regulated anion channel subunit LRRC8A	LRRC8A	degraded in both, similarly	0.396304	0.00407353	low degraded	0	0	0.342408	0.0103333	low degraded	0	0	-0.0538956
	P35637;Q92804	RNA-binding protein FUS	FUS	degraded in both, similarly	1.07834	0.000444496	high degraded	0	0	1.02144	0.000707995	high degraded	0	1	-0.0569026
	Q04721;Q7Z3S9	Neurogenic locus notch homolog protein 2;Notch 2 extracellular truncation;Notch 2 intracellular domain	NOTCH2	degraded in both, similarly	0.295914	0.0116982	low degraded	0	0	0.238549	0.035014	low degraded	0	0	-0.0573654
	P11021	78 kDa glucose-regulated protein	HSPA5	degraded only in Ctr	0.242959	0.0189788	low degraded	0	0	0.180214	0.0695928		0	0	-0.062745
	P27797	Calreticulin	CALR	degraded in both, similarly	0.339898	0.00217822	low degraded	0	0	0.274586	0.0091561	low degraded	0	0	-0.065312
	P14625;Q58FF3	Endoplasmin	HSP90B1	degraded in both, similarly	0.305659	0.00609301	low degraded	0	0	0.234476	0.0268677	low degraded	0	0	-0.0711824
	Q9Y4L1;Q9BXT5	Hypoxia up-regulated protein 1	HYOU1	degraded in both, similarly	0.342946	0.0135667	low degraded	0	0	0.265302	0.0466864	low degraded	0	0	-0.0776438
	P61758	Prefoldin subunit 3	VBP1	degraded only in Ctr	0.363581	0.028076	low degraded	0	0	0.284626	0.0759845		0	0	-0.0789547
	Q9HAB3	Solute carrier family 52, riboflavin transporter, member 2	SLC52A2	degraded in both, similarly	0.50886	0.0133099	low degraded	0	0	0.413444	0.0373921	low degraded	0	0	-0.0954156
	Q8NBJ5	Procollagen galactosyltransferase 1	COLGALT1	degraded in both, similarly	0.5379	0.00250803	low degraded	0	0	0.439112	0.00964185	low degraded	0	0	-0.098788
	Q9UN70	Protocadherin gamma-C3	PCDHGC3	degraded only in Ctr	0.710315	0.0345961	high degraded	0	0	0.610458	0.0640523		0	0	-0.0998568
	Q969H8	Myeloid-derived growth factor	MYDGF	degraded in both, similarly	0.627997	0.00421241	high degraded	0	0	0.528068	0.0124367	low degraded	0	0	-0.0999283
	Q9H6X2	Anthrax toxin receptor 1	ANTXR1	degraded only in Ctr	0.478884	0.031869	low degraded	0	0	0.377384	0.0815142		0	0	-0.101501
	P06702	Protein S100-A9	S100A9	degraded in both, similarly	2.26526	0.000348404	high degraded	0	2	2.16152	0.000526117	high degraded	0	1	-0.103748
	O15427	Monocarboxylate transporter 4	SLC16A3	degraded only in Ctr	0.32576	0.0150154	low degraded	0	0	0.215692	0.0882378		0	0	-0.110068
	O00214	Galectin-8	LGALS8	degraded only in Ctr	0.707404	0.0233324	high degraded	0	0	0.594702	0.0505806		0	0	-0.112702
	Q9Y6I9	Testis-expressed sequence 264 protein	TEX264	degraded in both, similarly	0.547351	0.00871624	low degraded	0	0	0.43314	0.0303799	low degraded	0	1	-0.114211
	O14763	Tumor necrosis factor receptor superfamily member 10B	TNFRSF10B	degraded in both, similarly	0.636291	0.00051376	high degraded	0	0	0.515695	0.00273186	low degraded	0	0	-0.120595
	P11182	Lipoamide acyltransferase component of branched-chain alpha-keto acid dehydrogenase complex, mitochondrial	DBT	degraded only in Ctr	0.32167	0.0433489	low degraded	0	0	0.20056	0.188153		0	0	-0.12111
	Q07065;Q96K21	Cytoskeleton-associated protein 4	CKAP4	degraded in both, similarly	0.356592	0.00392138	low degraded	0	0	0.229679	0.0437022	low degraded	0	0	-0.126913
	Q7KZF4	Staphylococcal nuclease domain-containing protein 1	SND1	degraded only in Ctr	0.318906	0.0266404	low degraded	0	0	0.190948	0.160711		0	0	-0.127959
	Q06481	Amyloid-like protein 2	APLP2	degraded in both, similarly	2.87639	1.784e-07	high degraded	0	0	2.7347	3.323e-07	high degraded	0	0	-0.14169
	Q7Z5G4	Golgin subfamily A member 7	GOLGA7	degraded only in Ctr	0.330401	0.0361307	low degraded	0	0	0.186453	0.212485		0	0	-0.143948
	Q12768	WASH complex subunit strumpellin	KIAA0196	degraded in both, similarly	1.71852	0.00252933	high degraded	0	0	1.57147	0.00473468	high degraded	0	0	-0.147053
	Q8N474	Secreted frizzled-related protein 1	SFRP1	degraded in both, similarly	2.29725	3.7336e-06	high degraded	0	0	2.14555	8.0553e-06	high degraded	0	0	-0.151699
	Q9BTU6	Phosphatidylinositol 4-kinase type 2-alpha	PI4K2A	degraded only in Ctr	0.532582	0.0189655	low degraded	0	0	0.379091	0.0802683		0	0	-0.153491
	P78344	Eukaryotic translation initiation factor 4 gamma 2	EIF4G2	degraded in both, similarly	0.505572	0.00267081	low degraded	0	0	0.350513	0.0244906	low degraded	0	0	-0.155059
	Q14697	Neutral alpha-glucosidase AB	GANAB	degraded only in Ctr	0.260765	0.00927648	low degraded	0	0	0.103296	0.253227		0	0	-0.157469
	Q9Y4R8	Telomere length regulation protein TEL2 homolog	TELO2	degraded in both, similarly	1.38573	0.00338547	high degraded	1	1	1.22366	0.00771093	high degraded	1	4	-0.162076
	Q96JB3	Hypermethylated in cancer 2 protein	HIC2	degraded only in Ctr	0.646616	0.0252205	high degraded	0	0	0.483485	0.0823114		0	0	-0.163131
	P05023;P50993;Q13733	Sodium/potassium-transporting ATPase subunit alpha-1	ATP1A1	degraded only in Ctr	0.361164	0.00244162	low degraded	0	0	0.193188	0.0693159		0	0	-0.167976
	Q96FN4	Copine-2	CPNE2	degraded only in Ctr	0.457314	0.04766	low degraded	0	0	0.287587	0.194174		0	0	-0.169727
	Q9NRX1	RNA-binding protein PNO1	PNO1	degraded only in Ctr	1.18407	0.00446548	high degraded	2	2	1.01352	1		4	0	-0.170541
	Q02127	Dihydroorotate dehydrogenase (quinone), mitochondrial	DHODH	degraded only in Ctr	0.352306	0.0250901	low degraded	0	0	0.175022	0.233913		0	0	-0.177284
	Q9UBS4	DnaJ homolog subfamily B member 11	DNAJB11	degraded only in Ctr	0.316823	0.019914	low degraded	0	0	0.137381	0.274588		0	0	-0.179442
	P27701	CD82 antigen	CD82	degraded only in Palbo	0.87046	1		3	3	0.690328	0.00953702	high degraded	0	0	-0.180132
	P04844	Dolichyl-diphosphooligosaccharide--protein glycosyltransferase subunit 2	RPN2	degraded only in Ctr	0.283749	0.0348687	low degraded	0	0	0.101995	0.415827		0	0	-0.181754
	P60228	Eukaryotic translation initiation factor 3 subunit E	EIF3E	degraded only in Ctr	0.318229	0.00546478	low degraded	0	0	0.132276	0.195189		0	0	-0.185953
	Q15517	Corneodesmosin	CDSN	degraded only in Ctr	1.63099	1.74e-08	high degraded	1	0	1.44494	1		5	0	-0.186047
	Q96G23	Ceramide synthase 2	CERS2	degraded in both, similarly	0.602223	0.00236124	high degraded	0	0	0.413823	0.0235531	low degraded	0	0	-0.1884
	Q9NRX5	Serine incorporator 1	SERINC1	degraded in both, similarly	1.85852	7.08682e-05	high degraded	0	0	1.66932	0.000199972	high degraded	0	0	-0.189198
	Q9NV96;Q3MIR4	Cell cycle control protein 50A	TMEM30A	degraded only in Ctr	0.406654	0.00779186	low degraded	0	0	0.216007	0.122249		0	0	-0.190648
	O43852	Calumenin	CALU	degraded only in Ctr	0.302224	0.0158569	low degraded	0	0	0.110304	0.334636		0	0	-0.19192
	Q8NBZ7	UDP-glucuronic acid decarboxylase 1	UXS1	degraded only in Ctr	0.450608	0.0437485	low degraded	0	0	0.258195	0.225277		0	0	-0.192414
	Q96C36	Pyrroline-5-carboxylate reductase 2	PYCR2	degraded only in Ctr	0.554714	0.0405653	low degraded	2	0	0.360935	0.164524		0	0	-0.193779
	Q9C037	E3 ubiquitin-protein ligase TRIM4	TRIM4	degraded only in Ctr	0.491697	0.0144758	low degraded	0	0	0.291963	0.120366		0	0	-0.199734
	O14569	Cytochrome b561 domain-containing protein 2	CYB561D2	degraded only in Ctr	0.502308	0.0139531	low degraded	2	2	0.301179	1		3	0	-0.201129
	O75477	Erlin-1	ERLIN1	degraded only in Ctr	0.500196	0.020936	low degraded	0	0	0.297291	0.144903		0	0	-0.202905
	Q13287	N-myc-interactor	NMI	degraded only in Palbo	1.00891	1		3	4	0.80553	0.000320695	high degraded	1	1	-0.20338
	P21741	Midkine	MDK	degraded in both, similarly	1.74904	4.6e-09	high degraded	0	0	1.54085	2.41e-08	high degraded	0	0	-0.208182
	Q7L0J3	Synaptic vesicle glycoprotein 2A	SV2A	degraded in both, similarly	1.00809	0.00965217	high degraded	0	0	0.795277	0.0332965	high degraded	0	1	-0.212809
	P29317;Q06187	Ephrin type-A receptor 2	EPHA2	degraded only in Ctr	0.276015	0.034066	low degraded	0	0	0.0623801	0.604497		0	0	-0.213635
	O75352	Mannose-P-dolichol utilization defect 1 protein	MPDU1	degraded only in Ctr	0.738394	0.036785	high degraded	0	0	0.519412	0.127045		0	0	-0.218982
	P30153	Serine/threonine-protein phosphatase 2A 65 kDa regulatory subunit A alpha isoform	PPP2R1A	degraded only in Ctr	0.393266	0.015062	low degraded	0	0	0.165677	0.263674		0	0	-0.227588
	P27824	Calnexin	CANX	degraded only in Ctr	0.415904	0.000487228	low degraded	0	0	0.182119	0.069137		0	0	-0.233785
	Q9H2J7	Sodium-dependent neutral amino acid transporter B(0)AT2	SLC6A15	degraded only in Ctr	0.558164	0.0270554	low degraded	0	0	0.314575	0.186364		0	4	-0.243589
	O43286	Beta-1,4-galactosyltransferase 5	B4GALT5	degraded in both, similarly	1.47559	1.93e-08	high degraded	0	0	1.22948	1.939e-07	high degraded	0	0	-0.246114
	O00469	Procollagen-lysine,2-oxoglutarate 5-dioxygenase 2	PLOD2	degraded in both, similarly	0.693161	0.00117567	high degraded	0	1	0.443205	0.0214511	low degraded	0	0	-0.249957
	O14657	Torsin-1B	TOR1B	degraded only in Ctr	0.68173	0.0129554	high degraded	0	0	0.431691	0.0935022		0	0	-0.250039
	O95573	Long-chain-fatty-acid--CoA ligase 3	ACSL3	degraded only in Ctr	0.347061	0.0379907	low degraded	0	0	0.0916709	0.555367		0	0	-0.25539
	P21926	CD9 antigen	CD9	degraded only in Ctr	0.273799	0.0276709	low degraded	0	0	0.0142287	0.900402		0	0	-0.25957
	O43688	Lipid phosphate phosphohydrolase 2	PPAP2C	degraded only in Ctr	0.573207	0.00576655	low degraded	0	0	0.312213	0.0986953		0	0	-0.260994
	Q99747	Gamma-soluble NSF attachment protein	NAPG	degraded only in Ctr	0.419158	0.0246435	low degraded	0	0	0.15474	0.369305		0	0	-0.264418
	Q9UBM7	7-dehydrocholesterol reductase	DHCR7	degraded in both, similarly	0.700888	0.00279835	high degraded	0	0	0.423413	0.0467408	low degraded	0	0	-0.277475
	Q7Z7K0	COX assembly mitochondrial protein homolog	CMC1	degraded only in Palbo	0.991268	1		5	0	0.701277	0.0487711	high degraded	2	0	-0.289991
	Q86VP1	Tax1-binding protein 1	TAX1BP1	degraded in both, similarly	3.64206	7.1e-09	high degraded	0	1	3.34553	2.13e-08	high degraded	0	0	-0.296532
	P01920	HLA class II histocompatibility antigen, DQ beta 1 chain	HLA-DQB1	degraded only in Palbo	0.939645	1		5	3	0.64079	0.0446116	high degraded	0	0	-0.298856
	P04843	Dolichyl-diphosphooligosaccharide--protein glycosyltransferase subunit 1	RPN1	degraded only in Ctr	0.531903	0.000613541	low degraded	0	0	0.231585	0.0774728		0	0	-0.300318
	P67812	Signal peptidase complex catalytic subunit SEC11A	SEC11A	degraded only in Ctr	0.362569	0.0346949	low degraded	0	0	0.0579858	0.714428		0	0	-0.304583
	Q5VW32	BRO1 domain-containing protein BROX	BROX	degraded in both, similarly	1.05591	0.00369542	high degraded	0	0	0.747512	0.0276024	high degraded	0	0	-0.308402
	P04440	HLA class II histocompatibility antigen, DP beta 1 chain	HLA-DPB1	degraded only in Palbo	0.897052	1		5	5	0.588607	0.047661	high degraded	0	0	-0.308445
	P07602	Prosaposin;Saposin-A;Saposin-B-Val;Saposin-B;Saposin-C;Saposin-D	PSAP	degraded in both, similarly	1.69596	5.076e-07	high degraded	0	0	1.38656	5.3617e-06	high degraded	0	0	-0.309401
	Q13571	Lysosomal-associated transmembrane protein 5	LAPTM5	degraded only in Ctr	0.933212	8.3969e-06	high degraded	0	0	0.621662	1		3	0	-0.31155
	Q969T9	WW domain-binding protein 2	WBP2	degraded in both, similarly	1.11635	7.88451e-05	high degraded	1	1	0.802196	0.00148384	high degraded	2	1	-0.31415
	P62851	40S ribosomal protein S25	RPS25	degraded only in Ctr	0.278023	0.0262128	low degraded	0	0	-0.0416482	0.715778		0	0	-0.319671
	O60762	Dolichol-phosphate mannosyltransferase subunit 1	DPM1	degraded only in Ctr	0.464673	0.0139116	low degraded	0	0	0.141256	0.408384		0	0	-0.323417
	Q16739	Ceramide glucosyltransferase	UGCG	degraded in both, similarly	1.45463	0.000401953	high degraded	0	0	1.13041	0.00302077	high degraded	0	0	-0.32422
	Q96BI3	Gamma-secretase subunit APH-1A	APH1A	degraded only in Ctr	0.574071	0.00153951	low degraded	0	0	0.248659	0.112645		0	0	-0.325412
	O75844	CAAX prenyl protease 1 homolog	ZMPSTE24	degraded only in Ctr	0.451283	0.0278484	low degraded	0	0	0.122209	0.517907		0	0	-0.329075
	Q96NE9	FERM domain-containing protein 6	FRMD6	degraded only in Ctr	0.421015	0.0298953	low degraded	0	0	0.0857577	0.630749		0	0	-0.335258
	Q8N6M3	Fat storage-inducing transmembrane protein 2	FITM2	degraded only in Ctr	1.1352	0.045789	high degraded	0	0	0.79566	0.147028		0	0	-0.339539
	P09496	Clathrin light chain A	CLTA	degraded in both, similarly	0.784119	0.001271	high degraded	0	0	0.443666	0.0397332	low degraded	0	0	-0.340453
	P16615;O14983	Sarcoplasmic/endoplasmic reticulum calcium ATPase 2	ATP2A2	degraded only in Ctr	0.335079	0.00466767	low degraded	0	0	-0.00633396	0.950411		0	0	-0.341413
	Q9Y320	Thioredoxin-related transmembrane protein 2	TMX2	degraded only in Ctr	0.43701	0.0229626	low degraded	0	0	0.0935741	0.593851		0	0	-0.343436
	Q8WVX9	Fatty acyl-CoA reductase 1	FAR1	degraded in both, similarly	1.03367	0.00224765	high degraded	0	0	0.688667	0.0265067	high degraded	0	0	-0.345006
	Q9BVC6	Transmembrane protein 109	TMEM109	degraded only in Ctr	0.460218	0.025229	low degraded	0	0	0.115068	0.541925		0	0	-0.34515
	P61106	Ras-related protein Rab-14	RAB14	degraded only in Ctr	0.272538	0.0360939	low degraded	0	0	-0.0752548	0.533091		0	0	-0.347792
	Q9BT88	Synaptotagmin-11	SYT11	degraded in both, similarly	3.38386	2.739e-07	high degraded	0	1	3.03597	1.0165e-06	high degraded	0	0	-0.347892
	Q7L5N7	Lysophosphatidylcholine acyltransferase 2	LPCAT2	degraded only in Ctr	0.526498	0.0367585	low degraded	0	0	0.174872	0.456634		0	0	-0.351626
	P15260	Interferon gamma receptor 1	IFNGR1	degraded in both, similarly	1.16073	2.342e-07	high degraded	0	3	0.800605	1.73553e-05	high degraded	1	5	-0.360123
	P13667	Protein disulfide-isomerase A4	PDIA4	degraded in both, similarly	0.621183	6.27684e-05	high degraded	0	0	0.258249	0.0355663	low degraded	0	0	-0.362934
	P53992;O94855	Protein transport protein Sec24C	SEC24C	degraded in both, similarly	0.704046	6.73406e-05	high degraded	0	0	0.338442	0.0182377	low degraded	0	0	-0.365604
	O60506;O43390	Heterogeneous nuclear ribonucleoprotein Q	SYNCRIP	degraded only in Ctr	0.335006	0.0311469	low degraded	0	0	-0.032793	0.818329		0	0	-0.367799
	Q96TA1	Niban-like protein 1	FAM129B	degraded only in Ctr	0.281546	0.0126684	low degraded	0	0	-0.0864424	0.396163		0	0	-0.367989
	P51648	Fatty aldehyde dehydrogenase	ALDH3A2	degraded only in Ctr	0.59103	0.00783844	high degraded	0	0	0.214842	0.279895		0	0	-0.376187
	Q15155;P69849;Q5JPE7	Nodal modulator 1;Nodal modulator 3;Nodal modulator 2	NOMO1	degraded only in Ctr	0.630495	0.000562464	high degraded	0	0	0.242629	0.11105		0	0	-0.387865
	P10606	Cytochrome c oxidase subunit 5B, mitochondrial	COX5B	degraded only in Ctr	0.569338	0.00237251	low degraded	2	2	0.177144	0.27031		0	0	-0.392195
	Q9UKS6	Protein kinase C and casein kinase substrate in neurons protein 3	PACSIN3	degraded only in Ctr	0.277458	0.0469405	low degraded	0	0	-0.122661	0.352373		0	0	-0.400119
	Q86YQ8;Q9HCH3;Q8IYJ1	Copine-8	CPNE8	degraded only in Ctr	0.591981	3.88574e-05	high degraded	0	0	0.191743	0.0784643		0	0	-0.400237
	P11940;Q9H361;Q4VXU2;Q96DU9;Q5JQF8	Polyadenylate-binding protein 1	PABPC1	degraded only in Ctr	0.290996	0.0474127	low degraded	0	0	-0.111677	0.418833		0	0	-0.402673
	P35613	Basigin	BSG	degraded only in Ctr	0.296745	0.0275172	low degraded	0	0	-0.106462	0.393147		0	0	-0.403207
	Q02413	Desmoglein-1	DSG1	degraded in both, similarly	2.15608	9.3941e-06	high degraded	0	2	1.75266	8.23214e-05	high degraded	0	2	-0.403423
	Q13162	Peroxiredoxin-4	PRDX4	degraded only in Ctr	0.774214	0.00448002	high degraded	0	0	0.370407	0.128902		0	0	-0.403807
	Q9HDC9	Adipocyte plasma membrane-associated protein	APMAP	degraded only in Ctr	0.329302	0.0498311	low degraded	0	0	-0.0837671	0.594128		0	0	-0.413069
	Q14344	Guanine nucleotide-binding protein subunit alpha-13	GNA13	degraded only in Ctr	0.363106	0.0157774	low degraded	0	0	-0.0589291	0.663391		0	0	-0.422035
	Q9UN86	Ras GTPase-activating protein-binding protein 2	G3BP2	degraded only in Ctr	0.725729	0.0347161	high degraded	0	0	0.293949	0.360268		0	0	-0.431781
	Q9NX76	CKLF-like MARVEL transmembrane domain-containing protein 6	CMTM6	degraded only in Ctr	0.302079	0.0134937	low degraded	0	0	-0.133519	0.233068		0	0	-0.435598
	P61956;Q6EEV6;P55854	Small ubiquitin-related modifier 2;Small ubiquitin-related modifier 4;Small ubiquitin-related modifier 3	SUMO2	degraded only in Ctr	1.25441	0.000333405	high degraded	2	2	0.81435	1		4	4	-0.440055
	P53985	Monocarboxylate transporter 1	SLC16A1	degraded only in Ctr	0.443761	0.00379127	low degraded	0	0	0.00355938	0.978294		0	0	-0.440201
	Q15005	Signal peptidase complex subunit 2	SPCS2	degraded in both, similarly	0.747799	0.000109456	high degraded	0	0	0.305868	0.048362	low degraded	0	0	-0.441931
	P07996	Thrombospondin-1	THBS1	degraded in both, similarly	2.45194	3e-10	high degraded	0	0	2.00767	4.8e-09	high degraded	0	0	-0.444264
	Q15286	Ras-related protein Rab-35	RAB35	degraded only in Ctr	0.41208	0.00963634	low degraded	0	0	-0.0377199	0.788478		0	0	-0.4498
	Q9Y653	G-protein coupled receptor 56;GPR56 N-terminal fragment;GPR56 C-terminal fragment	GPR56	degraded in both, similarly	1.59968	3.87187e-05	high degraded	0	0	1.14732	0.000857716	high degraded	0	4	-0.452363
	P11234	Ras-related protein Ral-B	RALB	degraded only in Ctr	0.334247	0.0093131	low degraded	0	0	-0.123251	0.286356		0	0	-0.457497
	Q9P035	Very-long-chain (3R)-3-hydroxyacyl-CoA dehydratase 3	HACD3	degraded only in Ctr	0.503543	0.02499	low degraded	0	0	0.0423209	0.836288		0	0	-0.461223
	Q16563	Synaptophysin-like protein 1	SYPL1	degraded only in Ctr	0.578932	0.0206491	low degraded	0	0	0.115159	0.612709		0	0	-0.463773
	Q03252	Lamin-B2	LMNB2	degraded only in Ctr	0.963273	0.00219352	high degraded	2	0	0.477287	0.0857671		4	1	-0.485987
	P22694	cAMP-dependent protein kinase catalytic subunit beta	PRKACB	degraded in both, similarly	0.998865	0.00042343	high degraded	0	0	0.512059	0.0344254	low degraded	0	0	-0.486806
	Q32P28	Prolyl 3-hydroxylase 1	LEPRE1	degraded only in Ctr	0.598733	0.00113136	high degraded	0	0	0.111345	0.462713		0	0	-0.487388
	Q96HD1	Cysteine-rich with EGF-like domain protein 1	CRELD1	degraded only in Palbo	1.07604	1		3	5	0.58597	0.0181938	high degraded	2	0	-0.490066
	Q8TCJ2	Dolichyl-diphosphooligosaccharide--protein glycosyltransferase subunit STT3B	STT3B	degraded only in Ctr	0.416931	0.0195428	low degraded	0	0	-0.0756815	0.640324		0	0	-0.492613
	Q08554	Desmocollin-1	DSC1	degraded in both, similarly	1.4818	2.052e-07	high degraded	0	1	0.988478	2.21113e-05	high degraded	0	5	-0.493326
	Q9BRP1	Programmed cell death protein 2-like	PDCD2L	degraded only in Ctr	0.873225	0.0190788	high degraded	0	2	0.374532	0.2758		5	1	-0.498692
	P08195	4F2 cell-surface antigen heavy chain	SLC3A2	degraded only in Ctr	0.266529	0.0325309	low degraded	0	0	-0.232567	0.057484		0	0	-0.499096
	Q9Y5B9	FACT complex subunit SPT16	SUPT16H	degraded only in Ctr	0.401959	0.0344106	low degraded	1	3	-0.0992351	1		0	0	-0.501194
	O15269	Serine palmitoyltransferase 1	SPTLC1	degraded only in Ctr	0.77624	0.00397952	high degraded	0	0	0.268375	0.255323		0	0	-0.507865
	P52597	Heterogeneous nuclear ribonucleoprotein F;Heterogeneous nuclear ribonucleoprotein F, N-terminally processed	HNRNPF	degraded only in Ctr	0.397082	0.0339723	low degraded	0	0	-0.11322	0.514401		0	0	-0.510302
	P11233	Ras-related protein Ral-A	RALA	degraded only in Ctr	0.363378	0.00688003	low degraded	0	0	-0.15835	0.190376		0	0	-0.521728
	Q9NQC3	Reticulon-4	RTN4	degraded only in Ctr	0.410481	0.0239107	low degraded	0	0	-0.113582	0.495693		0	0	-0.524062
	Q8N766	ER membrane protein complex subunit 1	EMC1	degraded only in Ctr	0.705772	0.000794724	high degraded	0	0	0.179879	0.298064		0	0	-0.525893
	Q13740	CD166 antigen	ALCAM	degraded only in Ctr	0.275901	0.0136648	low degraded	0	0	-0.260795	0.01852		0	0	-0.536696
	Q92542	Nicastrin	NCSTN	degraded only in Ctr	0.44276	0.00991872	low degraded	0	0	-0.095551	0.531423		0	0	-0.538311
	Q86YN1	Dolichyldiphosphatase 1	DOLPP1	degraded only in Ctr	0.660338	0.000580274	high degraded	1	2	0.117171	0.447884		3	1	-0.543166
	Q5EBL4	RILP-like protein 1	RILPL1	degraded only in Ctr	0.997375	0.000416467	high degraded	2	0	0.45408	0.0559671		2	0	-0.543295
	Q13425;Q13424	Beta-2-syntrophin	SNTB2	degraded only in Ctr	0.404211	0.0232392	low degraded	0	0	-0.141611	0.38805		0	0	-0.545822
	O43865	Putative adenosylhomocysteinase 2	AHCYL1	degraded in both, similarly	1.07085	1.0213e-06	high degraded	0	0	0.521164	0.00140963	low degraded	0	0	-0.549691
	Q96JJ7	Protein disulfide-isomerase TMX3	TMX3	degraded only in Ctr	0.553974	0.000439907	low degraded	0	0	-0.00120746	0.99224		0	0	-0.555181
	P30462;P18463;Q95365;Q29836;Q29718;P30475;P30466;P03989;P30485;P30481;Q31610;P30486;P30461	HLA class I histocompatibility antigen, B-14 alpha chain;HLA class I histocompatibility antigen, B-37 alpha chain;HLA class I histocompatibility antigen, B-38 alpha chain;HLA class I histocompatibility antigen, B-67 alpha chain;HLA class I histocompatibility antigen, B-82 alpha chain;HLA class I histocompatibility antigen, B-39 alpha chain;HLA class I histocompatibility antigen, B-18 alpha chain;…	HLA-B	degraded only in Ctr	0.496038	0.00494633	low degraded	2	2	-0.0595886	0.695969		1	0	-0.555627
	P62330	ADP-ribosylation factor 6	ARF6	degraded only in Ctr	0.307721	0.00525196	low degraded	0	0	-0.251412	0.0174434		0	0	-0.559133
	Q658P3	Metalloreductase STEAP3	STEAP3	degraded only in Ctr	0.42464	0.00508523	low degraded	0	0	-0.138657	0.298312		0	0	-0.563297
	Q96EY7	Pentatricopeptide repeat domain-containing protein 3, mitochondrial	PTCD3	degraded only in Ctr	0.881794	0.0461573	high degraded	0	0	0.317746	0.444254		0	0	-0.564048
	Q12797	Aspartyl/asparaginyl beta-hydroxylase	ASPH	degraded only in Ctr	0.504899	0.00759516	low degraded	0	0	-0.0716947	0.665825		0	0	-0.576593
	Q96S52	GPI transamidase component PIG-S	PIGS	degraded only in Ctr	0.655796	0.0447235	high degraded	0	0	0.0732729	0.809303		0	0	-0.582523
	P42025	Beta-centractin	ACTR1B	degraded only in Ctr	0.960983	0.00175059	high degraded	1	0	0.3766	0.154343		1	0	-0.584384
	P53990	IST1 homolog	IST1	degraded only in Ctr	0.689644	0.00356797	high degraded	0	0	0.104495	0.605863		0	0	-0.585149
	Q9P273	Teneurin-3	TENM3	degraded only in Ctr	0.493689	0.00149352	low degraded	0	0	-0.105247	0.417333		0	0	-0.598936
	Q6ZVM7	TOM1-like protein 2	TOM1L2	degraded in both, more in Ctr	2.10738	0.0046831	high degraded	1	1	1.50805	0.0308649	high degraded	1	0	-0.599325
	O00622	Protein CYR61	CYR61	degraded in both, more in Ctr	2.7154	1e-10	high degraded	0	0	2.11252	3.2e-09	high degraded	0	0	-0.602881
	P17844;Q92841	Probable ATP-dependent RNA helicase DDX5	DDX5	degraded in both, more in Ctr	1.23482	9.13107e-05	high degraded	0	0	0.631608	0.0154223	high degraded	1	1	-0.603211
	Q15800	Methylsterol monooxygenase 1	MSMO1	degraded only in Ctr	0.545442	0.000775784	low degraded	0	0	-0.0592887	0.651092		1	3	-0.604731
	Q9Y490	Talin-1	TLN1	degraded only in Ctr	0.306289	0.00508916	low degraded	0	0	-0.305879	0.00513452		0	0	-0.612168
	Q14165	Malectin	MLEC	degraded only in Ctr	0.503319	0.00390661	low degraded	0	0	-0.112952	0.453096		0	0	-0.616272
	Q9Y224	UPF0568 protein C14orf166	C14orf166	degraded only in Ctr	0.706579	0.0025935	high degraded	0	0	0.0862565	0.663327		0	0	-0.620322
	O75635	Serpin B7	SERPINB7	degraded only in Ctr	0.52508	0.0139213	low degraded	0	2	-0.0992351	1		0	0	-0.624315
	P62979;P62987;P0CG47;P0CG48	Ubiquitin-40S ribosomal protein S27a;Ubiquitin;40S ribosomal protein S27a;Ubiquitin-60S ribosomal protein L40;Ubiquitin;60S ribosomal protein L40;Polyubiquitin-B;Ubiquitin;Polyubiquitin-C;Ubiquitin	RPS27A	degraded only in Ctr	0.710673	0.00315786	high degraded	0	0	0.0602766	0.768118		0	0	-0.650396
	Q9Y287	Integral membrane protein 2B;BRI2, membrane form;BRI2 intracellular domain;BRI2C, soluble form;Bri23 peptide	ITM2B	degraded in both, more in Ctr	3.25744	3.61e-08	high degraded	0	0	2.60637	5.786e-07	high degraded	0	0	-0.65107
	P02792	Ferritin light chain	FTL	degraded only in Ctr	0.721365	0.036622	high degraded	0	0	0.0648216	0.838789		0	0	-0.656544
	Q96HE7;Q86YB8	ERO1-like protein alpha	ERO1L	degraded only in Ctr	0.729829	5.43831e-05	high degraded	0	0	0.0727618	0.581137		0	0	-0.657067
	P36404	ADP-ribosylation factor-like protein 2	ARL2	degraded only in Ctr	0.621865	0.00372474	high degraded	1	0	-0.035992	0.84407		0	0	-0.657857
	P19105	Myosin regulatory light chain 12A	MYL12A	degraded only in Ctr	0.504421	0.0065339	low degraded	0	0	-0.154959	0.344777		0	0	-0.659381
	Q00839	Heterogeneous nuclear ribonucleoprotein U	HNRNPU	degraded only in Ctr	1.22668	0.00571826	high degraded	0	0	0.545087	0.170624		1	0	-0.681593
	Q9NXH8	Torsin-4A	TOR4A	degraded only in Ctr	0.985604	0.0211517	high degraded	0	0	0.301605	0.441091		0	0	-0.683999
	P36383	Gap junction gamma-1 protein	GJC1	degraded only in Ctr	0.808485	0.00095419	high degraded	0	0	0.11517	0.56417		2	1	-0.693314
	Q9NPH3	Interleukin-1 receptor accessory protein	IL1RAP	degraded only in Ctr	0.364621	0.0433867	low degraded	0	0	-0.328849	0.0650219		0	0	-0.693471
	Q7Z4F1	Low-density lipoprotein receptor-related protein 10	LRP10	degraded in both, more in Ctr	3.43943	1.1e-09	high degraded	0	4	2.74561	2.05e-08	high degraded	0	1	-0.693817
	P08138	Tumor necrosis factor receptor superfamily member 16	NGFR	degraded only in Ctr	0.492182	0.0345533	low degraded	0	0	-0.202225	0.353105		0	0	-0.694407
	Q5TA45	Integrator complex subunit 11	CPSF3L	degraded in both, more in Ctr	3.01216	2.54e-08	high degraded	0	1	2.31622	6.703e-07	high degraded	0	4	-0.695933
	Q5TAT6	Collagen alpha-1(XIII) chain	COL13A1	degraded in both, more in Ctr	1.24223	3.1903e-06	high degraded	0	0	0.546079	0.00587077	low degraded	0	0	-0.696151
	Q07157	Tight junction protein ZO-1	TJP1	degraded only in Ctr	0.320802	0.0412838	low degraded	0	0	-0.378297	0.0189845		0	0	-0.699099
	P30622	CAP-Gly domain-containing linker protein 1	CLIP1	degraded only in Ctr	0.714125	0.0239342	high degraded	0	0	0.00364251	0.989898		0	0	-0.710482
	P51687	Sulfite oxidase, mitochondrial	SUOX	degraded only in Palbo	1.57081	1		5	5	0.859683	0.0417391	high degraded	2	0	-0.711127
	Q8N490	Probable hydrolase PNKD	PNKD	degraded only in Ctr	0.294491	0.0194289	low degraded	2	3	-0.418376	0.00212771		2	1	-0.712867
	Q06830	Peroxiredoxin-1	PRDX1	degraded only in Ctr	0.287986	0.00728535	low degraded	0	0	-0.42577	0.000376214		0	0	-0.713755
	P14923	Junction plakoglobin	JUP	degraded only in Ctr	0.264262	0.0385853	low degraded	0	0	-0.458952	0.00138284		0	0	-0.723215
	Q6NSJ5	Volume-regulated anion channel subunit LRRC8E	LRRC8E	degraded only in Ctr	0.546647	0.0203052	low degraded	0	0	-0.183101	0.396403		0	0	-0.729748
	Q96CS7	Pleckstrin homology domain-containing family B member 2	PLEKHB2	degraded only in Ctr	1.39979	0.00234457	high degraded	1	3	0.655814	0.105244		0	4	-0.743978
	Q96AC1	Fermitin family homolog 2	FERMT2	degraded only in Ctr	0.234135	0.0360196	low degraded	0	0	-0.516661	0.000150143		0	0	-0.750796
	P46977	Dolichyl-diphosphooligosaccharide--protein glycosyltransferase subunit STT3A	STT3A	degraded only in Ctr	0.86664	5.9696e-05	high degraded	0	0	0.1082	0.494871		0	0	-0.75844
	O15431	High affinity copper uptake protein 1	SLC31A1	degraded only in Ctr	1.01732	1.1801e-06	high degraded	1	0	0.252177	0.0665742		1	0	-0.765143
	P36897	TGF-beta receptor type-1	TGFBR1	degraded in both, more in Ctr	1.55414	4.6812e-06	high degraded	1	3	0.777344	0.00306459	high degraded	1	5	-0.776791
	P19338	Nucleolin	NCL	degraded in both, more in Ctr	1.17456	1.0282e-05	high degraded	0	0	0.393783	0.0428908	low degraded	0	0	-0.780778
	P41440	Folate transporter 1	SLC19A1	degraded only in Ctr	0.568348	0.00872161	low degraded	0	0	-0.229996	0.239019		2	3	-0.798344
	O95674	Phosphatidate cytidylyltransferase 2	CDS2	degraded only in Ctr	0.697645	0.0354337	high degraded	0	0	-0.103612	0.735124		0	0	-0.801258
	Q5W0Z9	Probable palmitoyltransferase ZDHHC20	ZDHHC20	degraded only in Ctr	0.793557	0.00241163	high degraded	0	0	-0.0130637	0.952562		0	1	-0.806621
	Q9NVA2	Septin-11	2011-09-01	degraded only in Ctr	0.391674	0.0342096	low degraded	0	0	-0.421626	0.0242065		0	0	-0.8133
	P02794	Ferritin heavy chain;Ferritin heavy chain, N-terminally processed	FTH1	degraded in both, more in Ctr	1.31856	8.47e-08	high degraded	0	0	0.505102	0.00186231	low degraded	0	0	-0.81346
	Q9UDY2	Tight junction protein ZO-2	TJP2	degraded only in Ctr	0.351694	0.0136611	low degraded	0	0	-0.467685	0.00213608		0	0	-0.819379
	Q12959;Q15700;P78352;Q92796	Disks large homolog 1	DLG1	degraded only in Ctr	0.355867	0.0226355	low degraded	0	0	-0.467932	0.00456586		0	0	-0.823799
	Q9UNF0	Protein kinase C and casein kinase substrate in neurons protein 2	PACSIN2	degraded only in Ctr	0.486405	0.00398118	low degraded	0	0	-0.337939	0.031679		0	0	-0.824344
	P40189	Interleukin-6 receptor subunit beta	IL6ST	degraded in both, more in Ctr	2.08924	0.001364	high degraded	0	0	1.2631	0.0307811	high degraded	0	2	-0.826141
	O14530	Thioredoxin domain-containing protein 9	TXNDC9	degraded only in Ctr	0.552447	0.0468933	low degraded	0	0	-0.280855	0.2871		0	0	-0.833302
	Q13472	DNA topoisomerase 3-alpha	TOP3A	degraded only in Ctr	1.11457	0.00967582	high degraded	0	2	0.262048	0.494149		1	5	-0.85252
	Q13310	Polyadenylate-binding protein 4	PABPC4	degraded only in Ctr	0.800543	0.0137369	high degraded	1	2	-0.0533124	0.854269		2	0	-0.853855
	Q96EM0	Trans-3-hydroxy-L-proline dehydratase	L3HYPDH	degraded only in Ctr	0.730065	0.0403487	high degraded	2	1	-0.134888	0.683174		0	0	-0.864953
	P43307	Translocon-associated protein subunit alpha	SSR1	degraded only in Ctr	0.579654	0.0295688	low degraded	0	0	-0.297366	0.234961		0	0	-0.87702
	P26583	High mobility group protein B2	HMGB2	degraded only in Ctr	0.783854	0.0105716	high degraded	0	0	-0.0992351	1		0	0	-0.883089
	O75674	TOM1-like protein 1	TOM1L1	degraded only in Ctr	1.29212	0.0123207	high degraded	0	0	0.407854	0.381111		0	0	-0.884268
	Q9Y2D4	Exocyst complex component 6B	EXOC6B	degraded only in Ctr	0.91854	0.00515761	high degraded	0	0	0.0303389	0.914757		0	0	-0.888201
	Q9NV92	NEDD4 family-interacting protein 2	NDFIP2	degraded in both, more in Ctr	2.54813	4e-10	high degraded	0	0	1.65803	1.04e-07	high degraded	0	0	-0.8901
	Q96F85	CB1 cannabinoid receptor-interacting protein 1	CNRIP1	degraded only in Ctr	0.776506	0.0471089	high degraded	0	0	-0.12416	0.733358		0	0	-0.900666
	Q9Y619;Q9BXI2	Mitochondrial ornithine transporter 1	SLC25A15	degraded only in Ctr	1.11419	0.0266971	high degraded	2	2	0.206088	0.654641		1	0	-0.908099
	Q96MM7;O60243;Q8IZP7	Heparan-sulfate 6-O-sulfotransferase 2	HS6ST2	degraded only in Ctr	1.2514	0.00461606	high degraded	2	4	0.342678	1		3	0	-0.908717
	Q9UPT5	Exocyst complex component 7	EXOC7	degraded only in Ctr	0.835341	0.000104292	high degraded	0	0	-0.0908607	0.572986		0	0	-0.926202
	Q9NUQ6	SPATS2-like protein	SPATS2L	degraded only in Ctr	0.713028	0.045668	high degraded	0	1	-0.220104	1		4	4	-0.933132
	O95297	Myelin protein zero-like protein 1	MPZL1	degraded only in Ctr	0.416271	0.0430149	low degraded	0	0	-0.519456	0.014781		0	0	-0.935727
	O75116	Rho-associated protein kinase 2	ROCK2	degraded only in Ctr	0.366048	0.00187619	low degraded	0	0	-0.571815	3.31972e-05		0	0	-0.937863
	Q9BWS9	Chitinase domain-containing protein 1	CHID1	degraded only in Ctr	0.983672	0.00559653	high degraded	0	0	0.0421434	0.890943		0	0	-0.941529
	Q99985	Semaphorin-3C	SEMA3C	degraded in both, more in Ctr	3.19604	3.5245e-06	high degraded	0	0	2.25041	0.000142453	high degraded	0	0	-0.945631
	Q9UBV8	Peflin	PEF1	degraded only in Ctr	1.02611	0.00260764	high degraded	0	0	0.0757163	0.792158		0	0	-0.950393
	Q7Z4G4	tRNA (guanine(10)-N2)-methyltransferase homolog	TRMT11	degraded only in Ctr	1.12974	0.000280716	high degraded	1	0	0.167572	0.490171		0	1	-0.962173
	Q9BTT0	Acidic leucine-rich nuclear phosphoprotein 32 family member E	ANP32E	degraded only in Ctr	0.883117	0.0400651	high degraded	0	2	-0.0992351	1		0	0	-0.982352
	Q8NAT1	Protein O-linked-mannose beta-1,4-N-acetylglucosaminyltransferase 2	POMGNT2	degraded only in Ctr	0.848385	0.03407	high degraded	0	3	-0.141112	0.702444		2	2	-0.989497
	Q6SZW1	Sterile alpha and TIR motif-containing protein 1	SARM1	degraded only in Ctr	0.846294	0.0368907	high degraded	1	1	-0.144662	0.699785		0	0	-0.990956
	P08183	Multidrug resistance protein 1	ABCB1	degraded only in Ctr	0.795396	0.000650627	high degraded	0	0	-0.200811	0.291395		0	0	-0.996207
	Q15404	Ras suppressor protein 1	RSU1	degraded only in Ctr	0.600612	0.000160182	high degraded	0	0	-0.404888	0.00404678		0	0	-1.0055
	Q8TAA9	Vang-like protein 1	VANGL1	degraded only in Ctr	1.58874	0.000607994	high degraded	0	0	0.581986	0.130957		1	2	-1.00675
	Q9UQB8	Brain-specific angiogenesis inhibitor 1-associated protein 2	BAIAP2	degraded only in Ctr	0.580865	0.0235163	low degraded	0	0	-0.428329	0.0822057		0	0	-1.00919
	Q14563	Semaphorin-3A	SEMA3A	degraded in both, more in Ctr	1.89293	0.000111224	high degraded	1	3	0.879103	0.0279143	high degraded	0	1	-1.01383
	Q14012	Calcium/calmodulin-dependent protein kinase type 1	CAMK1	degraded only in Ctr	0.777912	3.57212e-05	high degraded	2	3	-0.245392	0.0834555		2	5	-1.0233
	Q15006	ER membrane protein complex subunit 2	EMC2	degraded only in Ctr	1.15729	0.00690225	high degraded	0	1	0.116162	0.756192		0	0	-1.04113
	Q9BT40	Inositol polyphosphate 5-phosphatase K	INPP5K	degraded only in Ctr	0.998557	0.015428	high degraded	0	0	-0.0477942	0.897125		0	0	-1.04635
	P47813;O14602	Eukaryotic translation initiation factor 1A, X-chromosomal;Eukaryotic translation initiation factor 1A, Y-chromosomal	EIF1AX	degraded only in Ctr	1.12749	0.0104917	high degraded	0	1	0.0483705	0.901257		1	1	-1.07912
	Q9BXF6	Rab11 family-interacting protein 5	RAB11FIP5	degraded only in Ctr	0.793725	0.0328537	high degraded	0	1	-0.313812	0.365819		0	0	-1.10754
	Q86VR2	Protein FAM134C	FAM134C	degraded only in Ctr	0.607639	0.0223858	high degraded	1	0	-0.503407	0.0518661		0	1	-1.11105
	P13010	X-ray repair cross-complementing protein 5	XRCC5	degraded only in Ctr	1.07925	0.00487782	high degraded	0	0	-0.0392992	0.90528		1	0	-1.11855
	Q9NP79	Vacuolar protein sorting-associated protein VTA1 homolog	VTA1	degraded only in Ctr	0.923124	0.0467289	high degraded	0	0	-0.20465	0.63668		0	0	-1.12777
	Q9UMR5	Lysosomal thioesterase PPT2	PPT2	degraded only in Ctr	0.595237	0.0433744	high degraded	2	0	-0.541608	0.0629236		1	0	-1.13684
	Q7L5D6	Golgi to ER traffic protein 4 homolog	GET4	degraded only in Ctr	1.90908	0.000956167	high degraded	2	1	0.769246	0.116788		2	3	-1.13983
	P15924	Desmoplakin	DSP	degraded only in Ctr	1.56562	6.02593e-05	high degraded	0	0	0.419025	0.155329		0	0	-1.14659
	P84103;Q16629	Serine/arginine-rich splicing factor 3;Serine/arginine-rich splicing factor 7	SRSF3	degraded only in Ctr	0.720466	0.00491411	high degraded	0	0	-0.441887	0.0605297		0	3	-1.16235
	Q8N5M1	ATP synthase mitochondrial F1 complex assembly factor 2	ATPAF2	degraded only in Ctr	1.08998	0.00335753	high degraded	1	2	-0.0862776	0.784972		1	1	-1.17626
	P26440	Isovaleryl-CoA dehydrogenase, mitochondrial	IVD	degraded only in Ctr	0.814781	0.0177849	high degraded	0	0	-0.382408	0.229005		0	0	-1.19719
	P01040	Cystatin-A;Cystatin-A, N-terminally processed	CSTA	degraded only in Ctr	1.44991	4.17517e-05	high degraded	1	3	0.249059	0.334789		2	0	-1.20085
	Q6XZF7	Dynamin-binding protein	DNMBP	degraded only in Ctr	1.27884	1.12015e-05	high degraded	0	1	0.0582119	0.768946		1	2	-1.22063
	Q92688	Acidic leucine-rich nuclear phosphoprotein 32 family member B	ANP32B	degraded only in Ctr	0.82804	0.0364758	high degraded	0	0	-0.401854	0.281208		2	2	-1.22989
	Q13137	Calcium-binding and coiled-coil domain-containing protein 2	CALCOCO2	degraded in both, more in Ctr	2.86812	9.53e-08	high degraded	0	3	1.62869	6.18789e-05	high degraded	0	3	-1.23944
	Q53EU6	Glycerol-3-phosphate acyltransferase 3	AGPAT9	degraded only in Ctr	0.771724	0.0305883	high degraded	0	0	-0.475323	0.161137		0	0	-1.24705
	P78539	Sushi repeat-containing protein SRPX	SRPX	degraded only in Ctr	1.71056	0.00044928	high degraded	0	2	0.45587	0.246941		0	4	-1.25469
	Q9P0J7	E3 ubiquitin-protein ligase KCMF1	KCMF1	degraded only in Ctr	0.774143	0.0333886	high degraded	0	0	-0.484346	0.162507		2	1	-1.25849
	P35052	Glypican-1;Secreted glypican-1	GPC1	degraded only in Ctr	0.765355	0.0267046	high degraded	0	0	-0.496611	0.130913		0	0	-1.26197
	P31944	Caspase-14;Caspase-14 subunit p17, mature form;Caspase-14 subunit p10, mature form;Caspase-14 subunit p20, intermediate form;Caspase-14 subunit p8, intermediate form	CASP14	degraded only in Ctr	1.9304	0.00331824	high degraded	0	1	0.667382	0.243566		1	4	-1.26302
	Q9H9J2	39S ribosomal protein L44, mitochondrial	MRPL44	degraded only in Ctr	1.06006	0.0374416	high degraded	0	0	-0.208919	0.657974		0	0	-1.26898
	Q969G6	Riboflavin kinase	RFK	degraded only in Ctr	0.950665	0.000583538	high degraded	1	2	-0.362074	1		4	5	-1.31274
	Q02318	Sterol 26-hydroxylase, mitochondrial	CYP27A1	degraded only in Palbo	1.93156	1		5	0	0.603247	0.0220034	high degraded	2	3	-1.32831
	Q99720	Sigma non-opioid intracellular receptor 1	SIGMAR1	degraded only in Ctr	1.01319	0.0197149	high degraded	0	0	-0.326593	0.411363		0	0	-1.33978
	Q9H3M7	Thioredoxin-interacting protein	TXNIP	degraded only in Ctr	1.33521	0.000761532	high degraded	0	0	-0.0214582	0.946378		0	0	-1.35667
	Q9BVL4	Selenoprotein O	SELO	degraded only in Palbo	2.21487	1		5	0	0.851967	0.00177872	high degraded	2	4	-1.36291
	P09651;Q32P51	Heterogeneous nuclear ribonucleoprotein A1;Heterogeneous nuclear ribonucleoprotein A1, N-terminally processed;Heterogeneous nuclear ribonucleoprotein A1-like 2	HNRNPA1	degraded only in Ctr	0.943466	0.0137593	high degraded	0	0	-0.427523	0.223615		0	3	-1.37099
	Q9UFN0;Q9BS92	Protein NipSnap homolog 3A	NIPSNAP3A	degraded only in Ctr	1.38945	0.00259577	high degraded	0	0	-0.06113	0.874979		0	0	-1.45058
	P49454	Centromere protein F	CENPF	degraded only in Ctr	1.59372	1.0108e-06	high degraded	2	2	0.100042	0.618154		2	0	-1.49368
	P48735	Isocitrate dehydrogenase [NADP], mitochondrial	IDH2	degraded only in Ctr	1.59485	0.00734856	high degraded	2	1	0.0541499	0.917054		0	0	-1.5407
	Q13263	Transcription intermediary factor 1-beta	TRIM28	degraded only in Ctr	1.38201	7.4835e-06	high degraded	0	0	-0.180834	0.386815		1	1	-1.56284
	Q14517	Protocadherin Fat 1;Protocadherin Fat 1, nuclear form	FAT1	degraded in both, more in Ctr	3.89478	4.33e-08	high degraded	0	2	2.26711	2.51916e-05	high degraded	0	2	-1.62767
	Q9BWH2	FUN14 domain-containing protein 2	FUNDC2	degraded only in Ctr	1.3534	4.01429e-05	high degraded	0	0	-0.304475	0.210108		0	0	-1.65787
	Q96CN7	Isochorismatase domain-containing protein 1	ISOC1	degraded only in Ctr	1.20423	0.0118658	high degraded	0	0	-0.469731	0.279461		0	2	-1.67397
	Q9Y2E5	Epididymis-specific alpha-mannosidase	MAN2B2	degraded only in Ctr	1.31234	0.000543607	high degraded	0	0	-0.375293	0.225306		0	0	-1.68764
	Q9Y5J5	Pleckstrin homology-like domain family A member 3	PHLDA3	degraded only in Ctr	1.36251	0.00102534	high degraded	0	0	-0.340838	0.321233		0	0	-1.70335
	Q9BVV7	Mitochondrial import inner membrane translocase subunit Tim21	TIMM21	degraded only in Ctr	1.46451	0.00634715	high degraded	0	1	-0.426239	0.367861		1	0	-1.89075
	P12273	Prolactin-inducible protein	PIP	degraded only in Ctr	1.44275	0.0190428	high degraded	0	3	-0.517419	0.358958		0	4	-1.96017
	Q9H061	Transmembrane protein 126A	TMEM126A	degraded only in Ctr	1.50303	0.0111041	high degraded	0	0	-0.494347	0.353563		0	1	-1.99738
	Q7Z4H8	KDEL motif-containing protein 2	KDELC2	degraded only in Ctr	1.5748	0.00025369	high degraded	0	0	-0.479868	0.16291		1	2	-2.05467
	A5PLL7	Transmembrane protein 189	TMEM189	degraded only in Ctr	2.15279	0.0182047	high degraded	2	0	-0.0598798	0.941918		2	1	-2.21267
	P43003	Excitatory amino acid transporter 1	SLC1A3	degraded only in Ctr	2.32606	0.000352456	high degraded	0	0	-0.0992351	1		0	0	-2.4253
	Q9UHI8	A disintegrin and metalloproteinase with thrombospondin motifs 1	ADAMTS1	degraded only in Ctr	1.89681	0.00039044	high degraded	0	5	-0.554027	0.199782		2	0	-2.45084
	Q13772	Nuclear receptor coactivator 4	NCOA4	degraded in both, more in Ctr	4.2073	4.63e-08	high degraded	0	1	1.67146	0.000960239	high degraded	0	0	-2.53584
	Q9Y5Z0	Beta-secretase 2	BACE2	degraded only in Ctr	2.36623	0.000410611	high degraded	0	2	-0.265269	1		3	3	-2.6315
	Q9UBT2	SUMO-activating enzyme subunit 2	UBA2	degraded only in Ctr	2.67962	8.7557e-06	high degraded	0	0	-0.0502649	1		4	4	-2.72988
	Q9BY43	Charged multivesicular body protein 4a	CHMP4A	degraded only in Ctr	3.62095	4.15427e-05	high degraded	0	0	0.547333	0.394041		0	0	-3.07362

## Sheet: Degraded CMA SEN top
	Top 10 proteins with increased degradation in CMA SEN lysosomes (out of n=333 "degraded only in Palbo" or "degraded in both, more in Palbo")
	Uniprot IDs	Protein name	Gene	Enrichment ratio
	O75173	A disintegrin and metalloproteinase with thrombospondin motifs 4	ADAMTS4	3.70967
	O00203;Q13367	AP-3 complex subunit beta-1	AP3B1	2.90535
	P31151;Q86SG5	Protein S100-A7	S100A7	2.59935
	Q16832	Discoidin domain-containing receptor 2	DDR2	2.54913
	Q8TCG1	Protein CIP2A	KIAA1524	2.51753
	P18031	Tyrosine-protein phosphatase non-receptor type 1	PTPN1	2.51265
	Q8NC42	E3 ubiquitin-protein ligase RNF149	RNF149	2.50643
	Q15382	GTP-binding protein Rheb	RHEB	2.40513
	Q92696	Geranylgeranyl transferase type-2 subunit alpha	RABGGTA	2.31059
	Q86XS8	E3 ubiquitin-protein ligase RNF130	RNF130	2.21949

## Sheet: Degraded CMA GSEA
	Top gene sets (up in "na_pos") in the ranked list of proteins degraded in CMA (n=676) vs. the c5.all GO terms database			Miguel in box 2B: what does it mean "na_pos"?
	NAME	SIZE	ES	NES	NOM p-val	FDR q-val	FWER p-val	RANK AT MAX	LEADING EDGE
	GO_REGULATION_OF_CELLULAR_AMINO_ACID_METABOLIC_PROCESS	19	0.603275	1.77436	0.009463723	1.0	0.745	227	tags=84%, list=34%, signal=123%
	GO_ZINC_ION_BINDING	40	0.49118432	1.710083	0.0046153846	1.0	0.933	105	tags=38%, list=16%, signal=42%
	GO_SIGNAL_TRANSDUCTION_BY_PROTEIN_PHOSPHORYLATION	26	0.5283704	1.6976554	0.010703363	1.0	0.95	227	tags=73%, list=34%, signal=106%
	GO_NIK_NF_KAPPAB_SIGNALING	22	0.5533689	1.695523	0.0045731706	0.7657116	0.953	227	tags=77%, list=34%, signal=113%
	GO_FC_EPSILON_RECEPTOR_SIGNALING_PATHWAY	24	0.54742473	1.6834824	0.009160305	0.68348974	0.969	227	tags=75%, list=34%, signal=109%
	GO_CYTOSOLIC_TRANSPORT	16	0.589277	1.6761136	0.020766772	0.6122982	0.981	214	tags=63%, list=32%, signal=89%
	GO_REGULATION_OF_CELLULAR_KETONE_METABOLIC_PROCESS	23	0.54620165	1.6599317	0.0065681445	0.61389154	0.987	296	tags=91%, list=44%, signal=157%
	GO_POSITIVE_REGULATION_OF_MAPK_CASCADE	18	0.56980884	1.6591353	0.011075949	0.5404971	0.988	58	tags=28%, list=9%, signal=30%
	GO_ANAPHASE_PROMOTING_COMPLEX_DEPENDENT_CATABOLIC_PROCESS	20	0.555113	1.655937	0.019323671	0.4952915	0.992	227	tags=80%, list=34%, signal=117%
	GO_PROTEIN_TRANSPORTER_ACTIVITY	18	0.5660164	1.6481189	0.026229508	0.48029393	0.995	235	tags=72%, list=35%, signal=108%
	GO_REGULATION_OF_MAPK_CASCADE	34	0.49531728	1.6469653	0.008902078	0.44172084	0.997	58	tags=24%, list=9%, signal=24%
	GO_NEGATIVE_REGULATION_OF_TRANSFERASE_ACTIVITY	33	0.4955157	1.6385573	0.002994012	0.43531102	0.998	233	tags=70%, list=35%, signal=101%
	GO_REGULATION_OF_RNA_STABILITY	30	0.49711302	1.638461	0.0091047045	0.40236992	0.998	231	tags=67%, list=34%, signal=97%
	GO_REGULATION_OF_PROTEIN_UBIQUITINATION_INVOLVED_IN_UBIQUITIN_DEPENDENT_PROTEIN_CATABOLIC_PROCESS	20	0.55511314	1.6352929	0.01633987	0.38452584	0.998	227	tags=80%, list=34%, signal=117%
	GO_POSITIVE_REGULATION_OF_LIGASE_ACTIVITY	21	0.5388362	1.6338896	0.01969697	0.36338693	0.998	227	tags=76%, list=34%, signal=111%
	GO_NEGATIVE_REGULATION_OF_PROTEIN_MODIFICATION_BY_SMALL_PROTEIN_CONJUGATION_OR_REMOVAL	20	0.5551131	1.6327055	0.016768293	0.34387934	0.998	227	tags=80%, list=34%, signal=117%
	GO_NEGATIVE_REGULATION_OF_WNT_SIGNALING_PATHWAY	24	0.52581996	1.6247641	0.023809524	0.34750023	0.998	227	tags=71%, list=34%, signal=103%
	GO_T_CELL_RECEPTOR_SIGNALING_PATHWAY	26	0.5112035	1.6208963	0.013761468	0.33911073	0.999	227	tags=69%, list=34%, signal=100%
	GO_ACTIVATION_OF_INNATE_IMMUNE_RESPONSE	26	0.51175594	1.6141822	0.02377179	0.33998418	0.999	227	tags=69%, list=34%, signal=100%
	GO_ANTIGEN_RECEPTOR_MEDIATED_SIGNALING_PATHWAY	26	0.5112035	1.6118419	0.013719512	0.33010232	0.999	227	tags=69%, list=34%, signal=100%
	Top gene sets (up in "na_neg") in the ranked list of proteins degraded in CMA (n=676) vs. the c5.all GO terms database
	NAME	SIZE	ES	NES	NOM p-val	FDR q-val	FWER p-val	RANK AT MAX	LEADING EDGE
	GO_MITOCHONDRIAL_ENVELOPE	27	-0.5984355	-2.130123	0.0	0.03519509	0.034	111	tags=48%, list=16%, signal=55%
	GO_ORGANELLE_INNER_MEMBRANE	16	-0.5977544	-1.8565999	0.0053908355	0.27243072	0.42	87	tags=50%, list=13%, signal=56%
	GO_CELL_MORPHOGENESIS_INVOLVED_IN_DIFFERENTIATION	27	-0.4774456	-1.7017581	0.012307692	0.6570644	0.856	141	tags=44%, list=21%, signal=54%
	GO_CELL_JUNCTION_ORGANIZATION	16	-0.53990096	-1.6891209	0.018229166	0.5411376	0.888	119	tags=50%, list=18%, signal=59%
	GO_MITOCHONDRIAL_PART	38	-0.43503156	-1.6760048	0.0060975607	0.4747773	0.899	111	tags=37%, list=16%, signal=42%
	GO_NEGATIVE_REGULATION_OF_ORGANELLE_ORGANIZATION	20	-0.49290368	-1.635656	0.027173912	0.5352472	0.954	123	tags=45%, list=18%, signal=53%
	GO_CELL_MORPHOGENESIS_INVOLVED_IN_NEURON_DIFFERENTIATION	16	-0.5194922	-1.6033088	0.019444445	0.57248646	0.981	104	tags=38%, list=15%, signal=43%
	GO_PLASMA_MEMBRANE_ORGANIZATION	24	-0.43585297	-1.5512415	0.02359882	0.71642077	0.997	100	tags=33%, list=15%, signal=38%
	GO_MIDBODY	15	-0.511045	-1.5406879	0.0375	0.6829892	0.998	156	tags=47%, list=23%, signal=59%
	GO_CELLULAR_COMPONENT_MORPHOGENESIS	34	-0.40710554	-1.5315925	0.027190333	0.65319437	0.998	141	tags=38%, list=21%, signal=46%
	GO_CELLULAR_RESPONSE_TO_ORGANIC_CYCLIC_COMPOUND	26	-0.4257556	-1.5017315	0.03254438	0.72446823	1.0	109	tags=27%, list=16%, signal=31%
	GO_POSITIVE_REGULATION_OF_CELLULAR_PROTEIN_LOCALIZATION	21	-0.4511358	-1.4923632	0.03814714	0.7087787	1.0	131	tags=38%, list=19%, signal=46%
	GO_REGULATION_OF_CELLULAR_COMPONENT_BIOGENESIS	38	-0.37518567	-1.4856238	0.024691358	0.6801448	1.0	159	tags=37%, list=24%, signal=45%
	GO_CELL_JUNCTION_ASSEMBLY	15	-0.49377924	-1.4842874	0.077922076	0.6376086	1.0	119	tags=47%, list=18%, signal=55%
	GO_PROTEIN_C_TERMINUS_BINDING	18	-0.46139306	-1.4806532	0.06349207	0.6097836	1.0	89	tags=39%, list=13%, signal=44%
	GO_POSITIVE_REGULATION_OF_CELL_PROJECTION_ORGANIZATION	19	-0.44546655	-1.4729686	0.035135135	0.5993121	1.0	142	tags=42%, list=21%, signal=52%
	GO_BASOLATERAL_PLASMA_MEMBRANE	15	-0.4694407	-1.424285	0.09819122	0.7558243	1.0	101	tags=33%, list=15%, signal=38%
	GO_CELL_CELL_JUNCTION	31	-0.38254607	-1.4038048	0.06270627	0.80334425	1.0	119	tags=35%, list=18%, signal=41%
	GO_CELL_PROJECTION_MEMBRANE	21	-0.412563	-1.4013132	0.067885116	0.77169853	1.0	165	tags=48%, list=24%, signal=61%
	GO_POSITIVE_REGULATION_OF_INTRACELLULAR_TRANSPORT	18	-0.435082	-1.3849794	0.101333335	0.8031207	1.0	128	tags=33%, list=19%, signal=40%

## Sheet: Degraded MA all
	Ranked list of proteins degraded in MA lysosomes (n=1195)
					Behaviour in CTRL lysosomes					Behaviour in SEN lysosomes
	Uniprot IDs	Protein name	Gene	Behaviour	log2 (CTRL NL / CTRL Veh)	P_Value	Degradation	Imputed In CTRL NL	Imputed in CTRL Veh	log2 (SEN NL / SEN Veh)	P_Value	Degradation	Imputed In SEN NL	Imputed in SEN Veh	Enrichment ratio SEN-CTRL (column K minus column F)
	P35998	26S protease regulatory subunit 7	PSMC2	degraded only in Palbo	-0.0330058	0.890652		0	0	4.91119	0	high degraded	0	3	4.9442
	Q07960	Rho GTPase-activating protein 1	ARHGAP1	degraded only in Palbo	0.831116	0.134651		0	0	5.06551	1.097e-07	high degraded	0	2	4.2344
	Q99460	26S proteasome non-ATPase regulatory subunit 1	PSMD1	degraded only in Palbo	-0.186259	0.642764		0	0	3.81417	1.038e-07	high degraded	0	3	4.00043
	P54577	Tyrosine--tRNA ligase, cytoplasmic;Tyrosine--tRNA ligase, cytoplasmic, N-terminally processed	YARS	degraded only in Palbo	-0.207328	0.513134		0	0	3.72809	6.2e-09	high degraded	0	3	3.93542
	Q9NR31	GTP-binding protein SAR1a	SAR1A	degraded only in Palbo	0.50661	0.382074		0	0	4.41961	1.3627e-06	high degraded	0	2	3.913
	Q15102	Platelet-activating factor acetylhydrolase IB subunit gamma	PAFAH1B3	degraded only in Palbo	-0.280352	0.699471		0	0	3.6211	0.000150618	high degraded	0	2	3.90145
	P67775	Serine/threonine-protein phosphatase 2A catalytic subunit alpha isoform	PPP2CA	degraded only in Palbo	-0.102004	0.777705		0	0	3.73915	3.59e-08	high degraded	0	3	3.84115
	P22102	Trifunctional purine biosynthetic protein adenosine-3;Phosphoribosylamine--glycine ligase;Phosphoribosylformylglycinamidine cyclo-ligase;Phosphoribosylglycinamide formyltransferase	GART	degraded only in Palbo	0.0154039	0.962466		0	0	3.75003	9.7e-09	high degraded	0	0	3.73462
	Q16401	26S proteasome non-ATPase regulatory subunit 5	PSMD5	degraded only in Palbo	-0.405294	0.417017		0	0	3.24474	8.7859e-06	high degraded	0	3	3.65003
	Q8TEX9	Importin-4	IPO4	degraded only in Palbo	0.3226	0.326826		0	0	3.88678	5.2e-09	high degraded	0	2	3.56418
	P23381	Tryptophan--tRNA ligase, cytoplasmic;T1-TrpRS;T2-TrpRS	WARS	degraded only in Palbo	-0.490234	0.212847		0	0	3.03066	1.0218e-06	high degraded	0	0	3.5209
	P28066	Proteasome subunit alpha type-5	PSMA5	degraded only in Palbo	-0.143312	0.728553		0	0	3.28323	9.497e-07	high degraded	0	0	3.42654
	P19525	Interferon-induced, double-stranded RNA-activated protein kinase	EIF2AK2	degraded only in Palbo	-0.550455	0.130929		1	0	2.82882	7.926e-07	high degraded	0	0	3.37927
	P54578	Ubiquitin carboxyl-terminal hydrolase 14	USP14	degraded only in Palbo	0.00335627	0.994205		0	0	3.35295	2.8662e-06	high degraded	0	2	3.3496
	P43358;P43362	Melanoma-associated antigen 4	MAGEA4	degraded only in Palbo	-0.193314	0.547925		0	0	3.1281	7.47e-08	high degraded	0	1	3.32142
	P20618	Proteasome subunit beta type-1	PSMB1	degraded only in Palbo	-0.357632	0.0934729		0	0	2.93771	4e-10	high degraded	0	0	3.29534
	O00303	Eukaryotic translation initiation factor 3 subunit F	EIF3F	degraded only in Palbo	0.321171	0.370239		0	0	3.5662	5.04e-08	high degraded	0	2	3.24503
	O43242	26S proteasome non-ATPase regulatory subunit 3	PSMD3	degraded only in Palbo	0.0512013	0.89865		0	0	3.28331	7.025e-07	high degraded	0	2	3.2321
	Q13045	Protein flightless-1 homolog	FLII	degraded only in Palbo	-0.584207	0.20097		0	0	2.61954	2.81587e-05	high degraded	0	2	3.20374
	P30520	Adenylosuccinate synthetase isozyme 2	ADSS	degraded only in Palbo	-0.172612	0.655106		0	0	3.01154	1.1864e-06	high degraded	0	2	3.18415
	Q06323	Proteasome activator complex subunit 1	PSME1	degraded only in Palbo	-0.31195	0.265735		0	0	2.83115	3.75e-08	high degraded	0	0	3.1431
	Q9BXJ9;Q6N069	N-alpha-acetyltransferase 15, NatA auxiliary subunit	NAA15	degraded only in Palbo	-0.116672	0.781353		0	0	3.01753	3.1928e-06	high degraded	0	2	3.1342
	Q9Y265	RuvB-like 1	RUVBL1	degraded only in Palbo	-0.184016	0.546606		0	0	2.88405	1.073e-07	high degraded	0	0	3.06807
	P54619;Q9UGJ0	5-AMP-activated protein kinase subunit gamma-1	PRKAG1	degraded only in Palbo	0.188108	0.792439		1	0	3.22633	0.000383268	high degraded	0	3	3.03822
	P30041	Peroxiredoxin-6	PRDX6	degraded only in Palbo	-0.290414	0.309482		0	0	2.68795	9.75e-08	high degraded	0	0	2.97837
	P43490	Nicotinamide phosphoribosyltransferase	NAMPT	degraded only in Palbo	-0.143542	0.857908		0	0	2.82533	0.00284243	high degraded	0	2	2.96887
	P60228	Eukaryotic translation initiation factor 3 subunit E	EIF3E	degraded only in Palbo	0.459767	0.109752		0	0	3.42178	3.2e-09	high degraded	0	2	2.96201
	P00491	Purine nucleoside phosphorylase	PNP	degraded only in Palbo	0.0185028	0.966034		0	0	2.93478	6.4956e-06	high degraded	0	0	2.91628
	Q14232	Translation initiation factor eIF-2B subunit alpha	EIF2B1	degraded only in Palbo	-0.475647	0.342072		0	0	2.42794	0.000172485	high degraded	0	2	2.90359
	P25787	Proteasome subunit alpha type-2	PSMA2	degraded only in Palbo	-0.138766	0.773506		0	0	2.75658	3.8919e-05	high degraded	0	2	2.89534
	Q9UL46	Proteasome activator complex subunit 2	PSME2	degraded only in Palbo	-0.537039	0.0832562		0	0	2.34199	9.386e-07	high degraded	0	1	2.87903
	O14980	Exportin-1	XPO1	degraded only in Palbo	0.690295	0.15155		0	0	3.56643	1.452e-06	high degraded	0	2	2.87614
	P22694	cAMP-dependent protein kinase catalytic subunit beta	PRKACB	degraded in both, more in Palbo	1.21194	0.00105776	high degraded	0	0	4.0712	1.1e-09	high degraded	0	3	2.85927
	P06730;A6NMX2	Eukaryotic translation initiation factor 4E	EIF4E	degraded only in Palbo	-0.410952	0.485634		0	0	2.4465	0.000741667	high degraded	0	2	2.85745
	P55884	Eukaryotic translation initiation factor 3 subunit B	EIF3B	degraded only in Palbo	-0.511254	0.106123		0	0	2.34588	1.2767e-06	high degraded	0	1	2.85713
	Q9H4A4	Aminopeptidase B	RNPEP	degraded only in Palbo	0.171237	0.766513		0	0	3.02031	9.43935e-05	high degraded	0	0	2.84908
	O75962	Triple functional domain protein	TRIO	degraded only in Palbo	-0.0173981	0.966916		0	0	2.81391	7.0153e-06	high degraded	0	1	2.83131
	P31150	Rab GDP dissociation inhibitor alpha	GDI1	degraded only in Palbo	-0.115089	0.733119		0	1	2.69962	8.85e-07	high degraded	0	0	2.8147
	Q9NTK5	Obg-like ATPase 1	OLA1	degraded only in Palbo	-0.0647088	0.839502		0	0	2.74413	3.785e-07	high degraded	0	1	2.80884
	O00629	Importin subunit alpha-3	KPNA4	degraded only in Palbo	0.0355499	0.954809		0	0	2.83448	0.000383473	high degraded	0	1	2.79893
	Q16851	UTP--glucose-1-phosphate uridylyltransferase	UGP2	degraded only in Palbo	0.11815	0.827579		0	0	2.91257	7.42713e-05	high degraded	0	0	2.79442
	Q96KP4	Cytosolic non-specific dipeptidase	CNDP2	degraded only in Palbo	-0.433737	0.0739505		0	0	2.33865	4.35e-08	high degraded	0	0	2.77239
	P28062	Proteasome subunit beta type-8	PSMB8	degraded only in Palbo	0.308809	0.227072		2	0	3.05772	3.9e-09	high degraded	0	3	2.74891
	Q99733	Nucleosome assembly protein 1-like 4	NAP1L4	degraded only in Palbo	-0.426247	0.341627		0	0	2.32102	9.14218e-05	high degraded	1	1	2.74726
	P05198	Eukaryotic translation initiation factor 2 subunit 1	EIF2S1	degraded only in Palbo	0.0617963	0.884379		0	0	2.80119	8.4988e-06	high degraded	0	0	2.7394
	P62333	26S protease regulatory subunit 10B	PSMC6	degraded only in Palbo	0.00922837	0.977623		0	0	2.74052	5.553e-07	high degraded	0	4	2.73129
	Q9NPQ8	Synembryn-A	RIC8A	degraded only in Palbo	0.271584	0.436645		0	0	2.98757	3.5e-07	high degraded	0	3	2.71599
	Q9UGI8	Testin	TES	degraded only in Palbo	0.283278	0.560208		0	0	2.9979	1.66583e-05	high degraded	0	1	2.71462
	P43034	Platelet-activating factor acetylhydrolase IB subunit alpha	PAFAH1B1	degraded only in Palbo	-0.0379992	0.90102		0	0	2.67453	3.011e-07	high degraded	0	1	2.71253
	P26196	Probable ATP-dependent RNA helicase DDX6	DDX6	degraded only in Palbo	0.461541	0.170106		0	0	3.14709	8.61e-08	high degraded	0	3	2.68555
	P53396	ATP-citrate synthase	ACLY	degraded only in Palbo	-0.33688	0.210463		0	0	2.3477	2.212e-07	high degraded	0	0	2.68459
	Q04760	Lactoylglutathione lyase	GLO1	degraded only in Palbo	-0.39254	0.292786		0	0	2.28805	1.51989e-05	high degraded	0	0	2.68059
	Q13126	S-methyl-5-thioadenosine phosphorylase	MTAP	degraded only in Palbo	-0.163929	0.752883		0	0	2.51385	0.000206016	high degraded	0	2	2.67778
	P50570	Dynamin-2	DNM2	degraded only in Palbo	-0.45487	0.0696631		0	0	2.21305	1.295e-07	high degraded	0	0	2.66792
	P26639;A2RTX5	Threonine--tRNA ligase, cytoplasmic	TARS	degraded only in Palbo	0.203774	0.514059		0	0	2.86184	1.554e-07	high degraded	0	0	2.65807
	P25788	Proteasome subunit alpha type-3	PSMA3	degraded only in Palbo	0.249403	0.546812		0	0	2.90735	3.8675e-06	high degraded	0	0	2.65795
	Q15645	Pachytene checkpoint protein 2 homolog	TRIP13	degraded only in Palbo	-0.408881	0.33104		0	0	2.24212	6.80164e-05	high degraded	0	2	2.651
	Q9HB71	Calcyclin-binding protein	CACYBP	degraded only in Palbo	-0.478412	0.111724		0	0	2.17085	1.7882e-06	high degraded	2	4	2.64926
	P29218	Inositol monophosphatase 1	IMPA1	degraded only in Palbo	0.240002	0.630424		0	2	2.87624	3.4637e-05	high degraded	2	0	2.63624
	P53041	Serine/threonine-protein phosphatase 5	PPP5C	degraded only in Palbo	-0.450357	0.342436		0	1	2.16246	0.000306432	high degraded	1	0	2.61282
	Q9ULC4	Malignant T-cell-amplified sequence 1	MCTS1	degraded only in Palbo	-0.31103	0.564774		0	1	2.29306	0.00062834	high degraded	0	2	2.60409
	Q15631	Translin	TSN	degraded only in Palbo	0.419	0.31156		0	0	2.99363	2.4127e-06	high degraded	0	2	2.57463
	P54136	Arginine--tRNA ligase, cytoplasmic	RARS	degraded only in Palbo	-0.150075	0.526085		0	0	2.40681	4.18e-08	high degraded	0	0	2.55688
	P43487;Q9C010	Ran-specific GTPase-activating protein	RANBP1	degraded only in Palbo	-0.42337	0.199368		0	0	2.13228	7.6354e-06	high degraded	0	1	2.55565
	Q6PGP7	Tetratricopeptide repeat protein 37	TTC37	degraded only in Palbo	0.817171	0.156877		1	2	3.37054	2.16209e-05	high degraded	0	0	2.55337
	P55010	Eukaryotic translation initiation factor 5	EIF5	degraded only in Palbo	-0.456676	0.260744		0	0	2.09338	8.95733e-05	high degraded	1	4	2.55005
	P17812	CTP synthase 1	CTPS1	degraded only in Palbo	0.0826675	0.789711		0	0	2.62704	4.429e-07	high degraded	0	1	2.54437
	O43776	Asparagine--tRNA ligase, cytoplasmic	NARS	degraded only in Palbo	-0.0897698	0.62319		0	0	2.45027	1.1e-09	high degraded	0	0	2.54004
	P14868	Aspartate--tRNA ligase, cytoplasmic	DARS	degraded only in Palbo	-0.0328295	0.853167		0	0	2.50086	6e-10	high degraded	0	1	2.53369
	Q13144	Translation initiation factor eIF-2B subunit epsilon	EIF2B5	degraded only in Palbo	-0.0310915	1		4	5	2.50084	0	high degraded	2	0	2.53193
	Q9P2J5	Leucine--tRNA ligase, cytoplasmic	LARS	degraded only in Palbo	0.124731	0.615122		0	0	2.65307	2.25e-08	high degraded	0	0	2.52834
	Q14240	Eukaryotic initiation factor 4A-II;Eukaryotic initiation factor 4A-II, N-terminally processed	EIF4A2	degraded only in Palbo	-0.204831	0.522473		0	0	2.31073	2.8122e-06	high degraded	0	2	2.51556
	Q99613;B5ME19	Eukaryotic translation initiation factor 3 subunit C;Eukaryotic translation initiation factor 3 subunit C-like protein	EIF3C	degraded only in Palbo	-0.114669	0.700109		0	0	2.39963	8.008e-07	high degraded	0	1	2.5143
	P48444	Coatomer subunit delta	ARCN1	degraded in both, more in Palbo	1.90989	0.00123452	high degraded	0	0	4.42417	1.829e-07	high degraded	0	3	2.51428
	P41091;Q2VIR3	Eukaryotic translation initiation factor 2 subunit 3;Putative eukaryotic translation initiation factor 2 subunit 3-like protein	EIF2S3	degraded only in Palbo	0.0589401	0.829418		0	0	2.56877	1.247e-07	high degraded	0	0	2.50983
	Q12768	WASH complex subunit strumpellin	KIAA0196	degraded in both, more in Palbo	1.30594	0.0036874	high degraded	0	0	3.81574	6.19e-08	high degraded	0	2	2.5098
	Q15435	Protein phosphatase 1 regulatory subunit 7	PPP1R7	degraded only in Palbo	0.316085	0.0579727		4	2	2.8255	0	high degraded	1	3	2.50941
	P21980	Protein-glutamine gamma-glutamyltransferase 2	TGM2	degraded in both, more in Palbo	0.972304	0.0147317	high degraded	0	0	3.48081	7.9e-08	high degraded	0	3	2.50851
	P47897	Glutamine--tRNA ligase	QARS	degraded only in Palbo	-0.440502	0.207256		0	0	2.04787	2.24284e-05	high degraded	0	3	2.48837
	P55036	26S proteasome non-ATPase regulatory subunit 4	PSMD4	degraded only in Palbo	-0.162896	0.68132		0	0	2.32541	2.9452e-05	high degraded	0	4	2.48831
	Q9NV92	NEDD4 family-interacting protein 2	NDFIP2	degraded in both, more in Palbo	0.549854	0.022747	low degraded	0	5	3.03568	8e-10	high degraded	2	4	2.48583
	O00231	26S proteasome non-ATPase regulatory subunit 11	PSMD11	degraded only in Palbo	0.100399	0.699988		0	0	2.58448	6.08e-08	high degraded	0	0	2.48408
	O95747	Serine/threonine-protein kinase OSR1	OXSR1	degraded only in Palbo	-0.0525638	0.934039		0	0	2.40236	0.00168039	high degraded	0	0	2.45492
	P48739	Phosphatidylinositol transfer protein beta isoform	PITPNB	degraded in both, more in Palbo	0.610512	0.0460121	high degraded	0	0	3.06335	2.19e-08	high degraded	0	2	2.45284
	O60664	Perilipin-3	PLIN3	degraded only in Palbo	-0.36179	0.235793		0	0	2.08846	4.2017e-06	high degraded	0	0	2.45025
	P55209	Nucleosome assembly protein 1-like 1	NAP1L1	degraded only in Palbo	0.20425	0.507451		0	0	2.64766	3.452e-07	high degraded	0	0	2.44341
	P40925	Malate dehydrogenase, cytoplasmic	MDH1	degraded only in Palbo	0.0968989	0.816887		0	0	2.53196	2.15311e-05	high degraded	0	0	2.43506
	P52209	6-phosphogluconate dehydrogenase, decarboxylating	PGD	degraded only in Palbo	-0.267466	0.378662		0	0	2.16462	3.0137e-06	high degraded	0	0	2.43209
	Q9Y5K5	Ubiquitin carboxyl-terminal hydrolase isozyme L5	UCHL5	degraded only in Palbo	-0.197486	0.556538		0	1	2.22657	7.4764e-06	high degraded	1	3	2.42405
	Q13200	26S proteasome non-ATPase regulatory subunit 2	PSMD2	degraded only in Palbo	0.0894219	0.758226		0	0	2.51336	3.42e-07	high degraded	0	0	2.42393
	Q04446	1,4-alpha-glucan-branching enzyme	GBE1	degraded only in Palbo	0.307419	0.246641		0	0	2.72339	2.98e-08	high degraded	0	1	2.41597
	Q9UHY7	Enolase-phosphatase E1	ENOPH1	degraded only in Palbo	0.187438	0.665624		2	0	2.59233	2.39132e-05	high degraded	1	3	2.4049
	P49588	Alanine--tRNA ligase, cytoplasmic	AARS	degraded only in Palbo	-0.303598	0.0537581		0	0	2.09191	5e-10	high degraded	0	1	2.39551
	Q9BQA1	Methylosome protein 50	WDR77	degraded only in Palbo	0.525876	0.177076		2	1	2.91251	1.3738e-06	high degraded	1	0	2.38663
	Q8NE71	ATP-binding cassette sub-family F member 1	ABCF1	degraded only in Palbo	-0.12469	0.85021		0	0	2.25342	0.00356843	high degraded	0	2	2.37811
	Q08752	Peptidyl-prolyl cis-trans isomerase D	PPID	degraded only in Palbo	0.544055	0.316368		0	0	2.91269	6.31137e-05	high degraded	0	0	2.36863
	P09493	Tropomyosin alpha-1 chain	TPM1	degraded only in Palbo	-0.413651	0.487387		1	0	1.942	0.00462636	high degraded	2	3	2.35565
	P06737	Glycogen phosphorylase, liver form	PYGL	degraded only in Palbo	0.0609891	0.718127		0	0	2.40567	5e-10	high degraded	0	0	2.34468
	P50990	T-complex protein 1 subunit theta	CCT8	degraded only in Palbo	0.308101	0.19789		0	0	2.65011	1.03e-08	high degraded	0	0	2.34201
	P31939	Bifunctional purine biosynthesis protein PURH;Phosphoribosylaminoimidazolecarboxamide formyltransferase;IMP cyclohydrolase	ATIC	degraded only in Palbo	-0.0344217	0.840973		0	0	2.30716	1.1e-09	high degraded	0	0	2.34159
	P09104	Gamma-enolase	ENO2	degraded only in Palbo	-0.275864	0.579496		0	0	2.06509	0.000766423	high degraded	0	1	2.34095
	Q15369	Transcription elongation factor B polypeptide 1	TCEB1	degraded only in Palbo	0.195251	0.505097		4	1	2.5346	3.165e-07	high degraded	2	0	2.33935
	P52788	Spermine synthase	SMS	degraded only in Palbo	0.14023	0.78509		0	0	2.47197	0.000215489	high degraded	0	2	2.33174
	O00487	26S proteasome non-ATPase regulatory subunit 14	PSMD14	degraded only in Palbo	-0.0793486	0.701379		0	0	2.24629	1.9e-08	high degraded	0	3	2.32564
	Q14204	Cytoplasmic dynein 1 heavy chain 1	DYNC1H1	degraded only in Palbo	0.0799832	0.667724		0	0	2.39861	2e-09	high degraded	0	0	2.31863
	Q8IZP0	Abl interactor 1	ABI1	degraded only in Palbo	-0.0610197	0.887183		0	0	2.25423	9.48893e-05	high degraded	0	2	2.31525
	P11216	Glycogen phosphorylase, brain form	PYGB	degraded only in Palbo	0.234936	0.205062		0	0	2.54903	6e-10	high degraded	0	0	2.31409
	Q04637;O43432	Eukaryotic translation initiation factor 4 gamma 1	EIF4G1	degraded only in Palbo	-0.273172	0.244604		0	0	2.03039	2.599e-07	high degraded	0	1	2.30356
	P23526	Adenosylhomocysteinase	AHCY	degraded only in Palbo	0.141077	0.491251		0	0	2.44364	5.1e-09	high degraded	0	0	2.30256
	P31689	DnaJ homolog subfamily A member 1	DNAJA1	degraded only in Palbo	0.709346	0.0579477		0	0	3.00815	3.845e-07	high degraded	0	1	2.29881
	Q14315	Filamin-C	FLNC	degraded only in Palbo	-0.439875	0.0295393		0	0	1.85612	5.57e-08	high degraded	0	0	2.296
	P34932	Heat shock 70 kDa protein 4	HSPA4	degraded only in Palbo	0.174969	0.248262		0	0	2.47047	1e-10	high degraded	0	0	2.2955
	P26640	Valine--tRNA ligase	VARS	degraded only in Palbo	0.456423	0.308454		0	0	2.75111	1.52229e-05	high degraded	0	3	2.29469
	Q86X55	Histone-arginine methyltransferase CARM1	CARM1	degraded only in Palbo	-0.230355	0.647515		1	1	2.05901	0.000880229	high degraded	0	2	2.28936
	P48643	T-complex protein 1 subunit epsilon	CCT5	degraded in both, more in Palbo	0.489572	0.0472342	low degraded	0	0	2.7674	5e-09	high degraded	0	0	2.27783
	P47895	Aldehyde dehydrogenase family 1 member A3	ALDH1A3	degraded only in Palbo	0.19346	0.24382		0	0	2.46794	2e-10	high degraded	0	0	2.27448
	Q01813	ATP-dependent 6-phosphofructokinase, platelet type	PFKP	degraded in both, more in Palbo	0.499133	0.00566578	low degraded	0	0	2.76684	0	high degraded	0	0	2.2677
	P50395	Rab GDP dissociation inhibitor beta	GDI2	degraded only in Palbo	0.0430654	0.85863		0	0	2.30149	1.053e-07	high degraded	0	0	2.25843
	P42224	Signal transducer and activator of transcription 1-alpha/beta	STAT1	degraded only in Palbo	-0.473091	0.338213		0	0	1.78437	0.00210803	high degraded	0	0	2.25747
	Q93052	Lipoma-preferred partner	LPP	degraded only in Palbo	-0.245439	0.527446		0	0	1.99925	0.000106013	high degraded	0	0	2.24469
	P49368	T-complex protein 1 subunit gamma	CCT3	degraded only in Palbo	0.26456	0.107403		0	0	2.50919	1e-10	high degraded	0	0	2.24463
	P10644;P31321	cAMP-dependent protein kinase type I-alpha regulatory subunit;cAMP-dependent protein kinase type I-alpha regulatory subunit, N-terminally processed	PRKAR1A	degraded in both, more in Palbo	1.33035	6.55445e-05	high degraded	0	0	3.56866	4e-10	high degraded	0	1	2.2383
	P42356;Q8N8J0;A4QPH2	Phosphatidylinositol 4-kinase alpha	PI4KA	degraded only in Palbo	-0.241453	0.532361		1	0	1.98908	0.000106886	high degraded	1	2	2.23053
	Q96C19;Q9BUP0	EF-hand domain-containing protein D2	EFHD2	degraded only in Palbo	-0.372062	0.214163		0	0	1.8467	1.31422e-05	high degraded	0	0	2.21877
	P50502;Q8NFI4;Q8IZP2	Hsc70-interacting protein;Putative protein FAM10A5;Putative protein FAM10A4	ST13	degraded only in Palbo	0.21096	0.530875		0	0	2.4216	2.9198e-06	high degraded	0	0	2.21064
	P46109	Crk-like protein	CRKL	degraded only in Palbo	-0.44719	0.274539		0	1	1.75368	0.000506915	high degraded	0	1	2.20087
	O75874	Isocitrate dehydrogenase [NADP] cytoplasmic	IDH1	degraded only in Palbo	-0.255037	0.630225		0	0	1.9327	0.00214602	high degraded	0	0	2.18773
	P07195;Q6ZMR3;P07864	L-lactate dehydrogenase B chain	LDHB	degraded only in Palbo	0.0482168	0.780393		0	0	2.22877	2e-09	high degraded	0	0	2.18055
	O95433	Activator of 90 kDa heat shock protein ATPase homolog 1	AHSA1	degraded only in Palbo	0.500259	0.372268		0	0	2.67487	0.000204981	high degraded	0	1	2.17461
	O60884	DnaJ homolog subfamily A member 2	DNAJA2	degraded only in Palbo	0.269819	0.561479		0	0	2.44396	8.66783e-05	high degraded	0	0	2.17415
	Q9Y2V2	Calcium-regulated heat stable protein 1	CARHSP1	degraded only in Palbo	0.00952333	1		4	3	2.18275	0	high degraded	2	0	2.17323
	Q16531	DNA damage-binding protein 1	DDB1	degraded in both, more in Palbo	1.05616	0.0271579	high degraded	0	0	3.22488	2.3651e-06	high degraded	0	1	2.16872
	Q9UPT5	Exocyst complex component 7	EXOC7	degraded only in Palbo	-0.146237	0.697032		0	0	2.01588	7.32228e-05	high degraded	1	1	2.16211
	Q06124	Tyrosine-protein phosphatase non-receptor type 11	PTPN11	degraded only in Palbo	-0.377252	0.288372		0	0	1.77922	0.000122102	high degraded	0	0	2.15647
	Q16658	Fascin	FSCN1	degraded only in Palbo	-0.323746	0.0710149		0	0	1.82788	2.07e-08	high degraded	0	0	2.15162
	Q9NY33	Dipeptidyl peptidase 3	DPP3	degraded only in Palbo	-0.414147	0.125665		1	1	1.73085	7.3919e-06	high degraded	0	2	2.145
	Q9H3K6	BolA-like protein 2	BOLA2	degraded only in Palbo	-0.186716	0.524205		0	1	1.95578	6.8857e-06	high degraded	2	3	2.1425
	Q9BZQ8	Protein Niban	FAM129A	degraded only in Palbo	-0.232957	0.359398		0	0	1.90945	1.6004e-06	high degraded	0	4	2.14241
	Q96P70	Importin-9	IPO9	degraded only in Palbo	0.13637	0.801031		0	0	2.25269	0.000771296	high degraded	0	0	2.11632
	Q9UNM6	26S proteasome non-ATPase regulatory subunit 13	PSMD13	degraded only in Palbo	-0.467387	0.228507		0	0	1.64035	0.000548759	high degraded	0	0	2.10773
	P40261	Nicotinamide N-methyltransferase	NNMT	degraded only in Palbo	-0.332857	0.574455		2	2	1.76785	0.00837512	high degraded	0	3	2.1007
	O14907	Tax1-binding protein 3	TAX1BP3	degraded only in Palbo	0.157151	0.652034		2	1	2.24859	1.03944e-05	high degraded	0	3	2.09144
	P18206	Vinculin	VCL	degraded only in Palbo	-0.0589969	0.694483		0	0	2.02557	1.1e-09	high degraded	0	0	2.08457
	O43324	Eukaryotic translation elongation factor 1 epsilon-1	EEF1E1	degraded only in Palbo	-0.360948	0.533872		0	0	1.71653	0.00872516	high degraded	0	4	2.07747
	Q9Y478	5-AMP-activated protein kinase subunit beta-1	PRKAB1	degraded only in Palbo	-0.0528357	0.926616		2	2	2.02043	0.00286269	high degraded	2	3	2.07326
	Q5VYK3	Proteasome-associated protein ECM29 homolog	ECM29	degraded only in Palbo	-0.219099	0.712003		0	1	1.84219	0.00665269	high degraded	0	2	2.06129
	P31948	Stress-induced-phosphoprotein 1	STIP1	degraded only in Palbo	-0.0364923	0.76286		0	0	2.02267	1e-10	high degraded	0	0	2.05916
	P12081	Histidine--tRNA ligase, cytoplasmic	HARS	degraded only in Palbo	0.138909	0.655306		0	0	2.19416	3.8258e-06	high degraded	0	0	2.05525
	P13693;Q56UQ5	Translationally-controlled tumor protein	TPT1	degraded only in Palbo	0.0908676	0.793049		0	0	2.14574	1.66452e-05	high degraded	0	0	2.05487
	O75347	Tubulin-specific chaperone A	TBCA	degraded only in Palbo	-0.331616	0.312129		0	0	1.72175	7.83895e-05	high degraded	0	2	2.05337
	P16949	Stathmin	STMN1	degraded only in Palbo	-0.325862	0.168216		0	0	1.72631	1.7902e-06	high degraded	0	1	2.05217
	Q27J81	Inverted formin-2	INF2	degraded in both, more in Palbo	1.81956	0.000595068	high degraded	0	0	3.8644	1.8e-07	high degraded	0	2	2.04484
	P09497	Clathrin light chain B	CLTB	degraded only in Palbo	0.213208	0.512908		0	0	2.25618	4.4968e-06	high degraded	0	5	2.04298
	Q05639	Elongation factor 1-alpha 2	EEF1A2	degraded only in Palbo	-0.0761844	0.895307		0	0	1.96466	0.00372185	high degraded	0	0	2.04084
	Q9UJU6	Drebrin-like protein	DBNL	degraded only in Palbo	-0.393864	0.0922288		0	0	1.64263	2.3078e-06	high degraded	0	0	2.0365
	O43396	Thioredoxin-like protein 1	TXNL1	degraded only in Palbo	-0.00674094	0.983598		0	0	2.02787	1.71852e-05	high degraded	0	4	2.03461
	Q14974	Importin subunit beta-1	KPNB1	degraded in both, more in Palbo	0.592448	0.00163304	high degraded	0	0	2.61863	1e-10	high degraded	0	0	2.02618
	P47755	F-actin-capping protein subunit alpha-2	CAPZA2	degraded only in Palbo	-0.356025	0.464379		1	1	1.66949	0.00322858	high degraded	0	3	2.02551
	O60841	Eukaryotic translation initiation factor 5B	EIF5B	degraded only in Palbo	-0.156715	0.650976		0	0	1.86306	7.10036e-05	high degraded	0	0	2.01977
	Q13409	Cytoplasmic dynein 1 intermediate chain 2	DYNC1I2	degraded only in Palbo	-0.240377	0.316172		0	0	1.77581	1.831e-06	high degraded	0	3	2.01619
	Q9BUL8	Programmed cell death protein 10	PDCD10	degraded only in Palbo	-0.373841	0.054873		0	0	1.64078	2.11e-07	high degraded	0	2	2.01462
	P62826	GTP-binding nuclear protein Ran	RAN	degraded only in Palbo	0.407339	0.135534		0	0	2.42186	1.545e-07	high degraded	0	0	2.01452
	P55957	BH3-interacting domain death agonist;BH3-interacting domain death agonist p15;BH3-interacting domain death agonist p13;BH3-interacting domain death agonist p11	BID	degraded only in Palbo	-0.055635	0.883819		1	2	1.95874	0.000113781	high degraded	0	3	2.01437
	Q96IU4	Alpha/beta hydrolase domain-containing protein 14B	ABHD14B	degraded only in Palbo	0.408629	1		5	5	2.41825	6.068e-07	high degraded	1	4	2.00962
	P49327	Fatty acid synthase;[Acyl-carrier-protein] S-acetyltransferase;[Acyl-carrier-protein] S-malonyltransferase;3-oxoacyl-[acyl-carrier-protein] synthase;3-oxoacyl-[acyl-carrier-protein] reductase;3-hydroxyacyl-[acyl-carrier-protein] dehydratase;Enoyl-[acyl-carrier-protein] reductase;Oleoyl-[acyl-carrier-protein] hydrolase	FASN	degraded only in Palbo	0.21613	0.0819168		0	0	2.22065	0	high degraded	0	0	2.00452
	Q9ULG6	Cell cycle progression protein 1	CCPG1	degraded only in Palbo	0.0287636	0.940384		0	4	2.03137	8.8133e-05	high degraded	2	2	2.00261
	Q16719	Kynureninase	KYNU	degraded only in Palbo	-0.328158	0.429828		1	3	1.67437	0.000932688	high degraded	0	3	2.00252
	P33176	Kinesin-1 heavy chain	KIF5B	degraded only in Palbo	0.174049	0.523138		0	0	2.17272	8.663e-07	high degraded	0	0	1.99867
	Q9Y617	Phosphoserine aminotransferase	PSAT1	degraded only in Palbo	0.261946	0.25657		0	0	2.2527	5.78e-08	high degraded	0	0	1.99075
	Q9NRX4	14 kDa phosphohistidine phosphatase	PHPT1	degraded only in Palbo	0.257291	0.345853		0	1	2.23289	5.699e-07	high degraded	0	0	1.9756
	Q9Y5P6	Mannose-1-phosphate guanyltransferase beta	GMPPB	degraded only in Palbo	0.0192423	1		3	3	1.99416	6.4e-09	high degraded	2	0	1.97492
	Q92974	Rho guanine nucleotide exchange factor 2	ARHGEF2	degraded only in Palbo	-0.443158	0.132467		0	0	1.53168	6.85861e-05	high degraded	0	1	1.97484
	Q96FW1	Ubiquitin thioesterase OTUB1	OTUB1	degraded only in Palbo	0.0471008	0.84011		0	0	2.0217	3.421e-07	high degraded	0	1	1.97459
	P47756	F-actin-capping protein subunit beta	CAPZB	degraded only in Palbo	-0.299668	0.37384		0	0	1.66811	0.000144548	high degraded	0	0	1.96778
	P35080	Profilin-2	PFN2	degraded only in Palbo	-0.11982	0.582341		0	0	1.83806	4.45e-07	high degraded	0	0	1.95788
	Q13347	Eukaryotic translation initiation factor 3 subunit I	EIF3I	degraded only in Palbo	-0.0659204	0.831274		0	0	1.88923	1.95377e-05	high degraded	0	1	1.95515
	P00492	Hypoxanthine-guanine phosphoribosyltransferase	HPRT1	degraded only in Palbo	-0.0629472	0.854857		0	0	1.89004	5.92429e-05	high degraded	0	1	1.95298
	P55735	Protein SEC13 homolog	SEC13	degraded only in Palbo	-0.501295	1		3	4	1.43276	0.000541836	high degraded	1	0	1.93406
	Q9NP79	Vacuolar protein sorting-associated protein VTA1 homolog	VTA1	degraded only in Palbo	-0.157913	0.641914		0	1	1.77087	9.63075e-05	high degraded	0	2	1.92879
	P25786	Proteasome subunit alpha type-1	PSMA1	degraded only in Palbo	0.465536	0.102277		0	0	2.38853	2.839e-07	high degraded	0	0	1.923
	P04632;Q96L46	Calpain small subunit 1	CAPNS1	degraded only in Palbo	-0.152298	0.627531		0	0	1.76778	4.41795e-05	high degraded	0	0	1.92008
	Q9H074	Polyadenylate-binding protein-interacting protein 1	PAIP1	degraded only in Palbo	0.0108085	0.968383		2	4	1.9269	3.8881e-06	high degraded	2	0	1.91609
	Q13177;O75914;Q13153	Serine/threonine-protein kinase PAK 2;PAK-2p27;PAK-2p34	PAK2	degraded only in Palbo	0.102867	0.711668		0	0	2.01768	2.8126e-06	high degraded	0	3	1.91482
	Q9UK28	Transmembrane protein 59-like	TMEM59L	degraded only in Palbo	0.708658	1		4	0	2.62	4.306e-07	high degraded	1	0	1.91134
	P30153	Serine/threonine-protein phosphatase 2A 65 kDa regulatory subunit A alpha isoform	PPP2R1A	degraded only in Palbo	0.023753	0.926188		0	0	1.9347	1.8099e-06	high degraded	0	0	1.91095
	P24534	Elongation factor 1-beta	EEF1B2	degraded only in Palbo	-0.411654	0.300763		0	0	1.49813	0.00149983	high degraded	0	0	1.90979
	P00558;P07205	Phosphoglycerate kinase 1	PGK1	degraded only in Palbo	-0.12654	0.63911		0	0	1.77987	8.1108e-06	high degraded	0	0	1.90641
	P25789	Proteasome subunit alpha type-4	PSMA4	degraded only in Palbo	0.0863327	0.682266		0	0	1.9916	1.129e-07	high degraded	0	0	1.90527
	Q15365;P57723	Poly(rC)-binding protein 1	PCBP1	degraded only in Palbo	0.806171	0.0537055		0	0	2.70938	4.7943e-06	high degraded	0	0	1.90321
	O75351;Q6PIW4	Vacuolar protein sorting-associated protein 4B	VPS4B	degraded in both, more in Palbo	0.629055	0.0306295	high degraded	0	0	2.53154	1.122e-07	high degraded	0	3	1.90249
	P62195;Q8NB90	26S protease regulatory subunit 8	PSMC5	degraded only in Palbo	-0.344714	0.523087		0	0	1.55684	0.0101441	high degraded	0	0	1.90155
	Q15185	Prostaglandin E synthase 3	PTGES3	degraded only in Palbo	0.337558	0.253492		0	0	2.2386	1.3178e-06	high degraded	0	3	1.90105
	P53618	Coatomer subunit beta	COPB1	degraded in both, more in Palbo	1.55894	0.000879119	high degraded	0	0	3.459	1.859e-07	high degraded	0	0	1.90007
	Q14152	Eukaryotic translation initiation factor 3 subunit A	EIF3A	degraded only in Palbo	0.393485	0.283428		0	0	2.29236	1.22597e-05	high degraded	0	1	1.89888
	Q9Y224	UPF0568 protein C14orf166	C14orf166	degraded only in Palbo	-0.468866	0.308517		1	1	1.42694	0.00605607	high degraded	1	4	1.89581
	P27708	CAD protein;Glutamine-dependent carbamoyl-phosphate synthase;Aspartate carbamoyltransferase;Dihydroorotase	CAD	degraded only in Palbo	-0.413364	0.302758		0	0	1.47438	0.00181119	high degraded	0	0	1.88774
	P49773	Histidine triad nucleotide-binding protein 1	HINT1	degraded only in Palbo	0.236086	0.636621		0	0	2.11804	0.000647139	high degraded	0	2	1.88195
	P17655	Calpain-2 catalytic subunit	CAPN2	degraded only in Palbo	0.219004	0.591956		0	0	2.09932	0.000110036	high degraded	0	0	1.88032
	P36507	Dual specificity mitogen-activated protein kinase kinase 2	MAP2K2	degraded only in Palbo	-0.256964	0.45903		1	0	1.61713	0.000265695	high degraded	0	4	1.87409
	P49354	Protein farnesyltransferase/geranylgeranyltransferase type-1 subunit alpha	FNTA	degraded only in Palbo	0.696885	0.216324		0	0	2.55591	0.000290015	high degraded	0	2	1.85903
	Q99436	Proteasome subunit beta type-7	PSMB7	degraded only in Palbo	-0.0241831	0.942039		0	0	1.83481	5.69674e-05	high degraded	0	0	1.85899
	O43175	D-3-phosphoglycerate dehydrogenase	PHGDH	degraded in both, more in Palbo	0.39355	0.00674442	low degraded	0	0	2.25196	0	high degraded	0	2	1.85841
	P53794	Sodium/myo-inositol cotransporter	SLC5A3	degraded only in Palbo	0.0569502	0.895084		0	0	1.9138	0.000454233	high degraded	0	3	1.85685
	Q9BVM2	Protein DPCD	DPCD	degraded only in Palbo	0.109475	1		0	0	1.96396	0	high degraded	2	0	1.85448
	P06132	Uroporphyrinogen decarboxylase	UROD	degraded only in Palbo	0.482615	0.335956		2	3	2.33393	0.000252923	high degraded	0	5	1.85131
	P55196	Afadin	MLLT4	degraded only in Palbo	-0.58208	0.0893595		0	0	1.26294	0.00136943	high degraded	0	1	1.84502
	Q5T0F9	Coiled-coil and C2 domain-containing protein 1B	CC2D1B	degraded only in Palbo	0.450408	1		4	5	2.28604	5.469e-06	high degraded	2	0	1.83563
	P22234	Multifunctional protein ADE2;Phosphoribosylaminoimidazole-succinocarboxamide synthase;Phosphoribosylaminoimidazole carboxylase	PAICS	degraded only in Palbo	0.118598	0.682994		0	0	1.9529	6.603e-06	high degraded	0	0	1.8343
	P10398	Serine/threonine-protein kinase A-Raf	ARAF	degraded only in Palbo	-0.0493695	0.915459		0	0	1.78464	0.00150221	high degraded	1	4	1.83401
	Q9UHV9	Prefoldin subunit 2	PFDN2	degraded only in Palbo	-0.215854	0.520533		0	0	1.61446	0.000204176	high degraded	0	2	1.83031
	Q14192	Four and a half LIM domains protein 2	FHL2	degraded only in Palbo	-0.200309	0.508728		0	0	1.61834	7.3322e-05	high degraded	0	1	1.81865
	P61158;Q9P1U1;Q9C0K3	Actin-related protein 3	ACTR3	degraded only in Palbo	-0.512573	0.0432848		0	0	1.30544	5.40959e-05	high degraded	0	0	1.81802
	P28072	Proteasome subunit beta type-6	PSMB6	degraded only in Palbo	0.482868	0.270012		0	0	2.29702	7.57857e-05	high degraded	0	2	1.81415
	P51812;Q9UK32;O60307;Q9Y2H9;O15021	Ribosomal protein S6 kinase alpha-3	RPS6KA3	degraded only in Palbo	0.454716	0.325551		0	0	2.26721	0.000154108	high degraded	0	2	1.8125
	O15067	Phosphoribosylformylglycinamidine synthase	PFAS	degraded only in Palbo	-0.0975787	0.873583		0	0	1.70859	0.012894	high degraded	0	2	1.80617
	O00299	Chloride intracellular channel protein 1	CLIC1	degraded only in Palbo	0.0877659	0.731839		0	0	1.89298	2.2556e-06	high degraded	0	0	1.80522
	O95373	Importin-7	IPO7	degraded only in Palbo	0.62258	0.063728		0	0	2.42703	1.4417e-06	high degraded	0	0	1.80445
	O15372	Eukaryotic translation initiation factor 3 subunit H	EIF3H	degraded only in Palbo	0.5654	0.290445		0	0	2.35665	0.000401395	high degraded	0	0	1.79125
	O14818;Q8TAA3	Proteasome subunit alpha type-7	PSMA7	degraded only in Palbo	0.404498	0.13927		0	0	2.17931	5.919e-07	high degraded	0	0	1.77481
	P18669;Q8N0Y7;P15259	Phosphoglycerate mutase 1	PGAM1	degraded only in Palbo	0.138245	0.466582		0	0	1.90325	4.88e-08	high degraded	0	0	1.765
	P06748	Nucleophosmin	NPM1	degraded in both, more in Palbo	0.89204	0.00191433	high degraded	0	0	2.65096	1.56e-08	high degraded	0	0	1.75892
	P31749	RAC-alpha serine/threonine-protein kinase	AKT1	degraded only in Palbo	-0.336955	1		5	4	1.42089	0.00719259	high degraded	1	2	1.75784
	P46060	Ran GTPase-activating protein 1	RANGAP1	degraded only in Palbo	-0.30723	0.367776		0	1	1.44906	0.000580046	high degraded	1	2	1.75629
	P04049	RAF proto-oncogene serine/threonine-protein kinase	RAF1	degraded only in Palbo	0.430207	1		5	5	2.18288	0.00217922	high degraded	0	0	1.75267
	P08238;Q58FF7	Heat shock protein HSP 90-beta	HSP90AB1	degraded only in Palbo	0.270042	0.152774		0	0	2.01993	1.48e-08	high degraded	0	0	1.74988
	P60660	Myosin light polypeptide 6	MYL6	degraded only in Palbo	-0.492201	0.0133358		0	0	1.25759	3.8093e-06	high degraded	0	0	1.74979
	P59998	Actin-related protein 2/3 complex subunit 4	ARPC4	degraded only in Palbo	-0.410731	0.106556		0	0	1.33524	5.88283e-05	high degraded	0	0	1.74597
	P06753	Tropomyosin alpha-3 chain	TPM3	degraded only in Palbo	-0.41187	0.0165138		0	0	1.32598	3.871e-07	high degraded	0	0	1.73785
	Q58FF8	Putative heat shock protein HSP 90-beta 2	HSP90AB2P	degraded only in Palbo	0.47528	0.187963		1	0	2.21291	1.34755e-05	high degraded	0	2	1.73763
	O95865	N(G),N(G)-dimethylarginine dimethylaminohydrolase 2	DDAH2	degraded only in Palbo	-0.291206	0.360163		0	0	1.44536	0.000320155	high degraded	0	0	1.73657
	P42677	40S ribosomal protein S27	RPS27	degraded only in Palbo	-0.133381	0.651419		0	0	1.59883	6.62426e-05	high degraded	0	0	1.73221
	Q15370	Transcription elongation factor B polypeptide 2	TCEB2	degraded only in Palbo	-0.490386	0.150698		0	0	1.23885	0.00173246	high degraded	0	0	1.72923
	P60842	Eukaryotic initiation factor 4A-I	EIF4A1	degraded only in Palbo	0.400383	0.0736883		0	0	2.11827	5.47e-08	high degraded	0	0	1.71788
	P63172	Dynein light chain Tctex-type 1	DYNLT1	degraded only in Palbo	-0.33942	0.467997		2	0	1.36579	0.00929692	high degraded	0	1	1.70521
	Q13596	Sorting nexin-1	SNX1	degraded only in Palbo	-0.55659	0.283461		0	0	1.14569	0.0373196	high degraded	0	0	1.70228
	Q9BVA1	Tubulin beta-2B chain	TUBB2B	degraded only in Palbo	-0.463366	0.169424		0	0	1.22881	0.00172618	high degraded	0	0	1.69217
	P07384	Calpain-1 catalytic subunit	CAPN1	degraded only in Palbo	0.20277	0.51096		0	0	1.89388	1.71049e-05	high degraded	0	0	1.69111
	Q96T76	MMS19 nucleotide excision repair protein homolog	MMS19	degraded only in Palbo	0.264522	0.449392		0	0	1.95109	4.57335e-05	high degraded	0	0	1.68657
	P14618;P30613	Pyruvate kinase PKM	PKM	degraded only in Palbo	0.0354366	0.773865		0	0	1.72049	7e-10	high degraded	0	0	1.68505
	Q9HCN3	Transmembrane protein 8A	TMEM8A	degraded only in Palbo	0.109475	1		0	0	1.793	1.44383e-05	high degraded	0	3	1.68352
	Q96KP1	Exocyst complex component 2	EXOC2	degraded only in Palbo	-0.207292	0.471623		0	0	1.47042	0.000112297	high degraded	0	0	1.67771
	P00338	L-lactate dehydrogenase A chain	LDHA	degraded in both, more in Palbo	0.359094	0.0135348	low degraded	0	0	2.03511	1e-10	high degraded	0	0	1.67601
	Q7L1Q6	Basic leucine zipper and W2 domain-containing protein 1	BZW1	degraded only in Palbo	0.376151	0.435412		0	0	2.04979	0.000595601	high degraded	0	1	1.67364
	Q8TAA5	GrpE protein homolog 2, mitochondrial	GRPEL2	degraded only in Palbo	-0.564267	0.0424141		0	0	1.10814	0.00059598	too many imputed values	4	0	1.67241
	O76071	Probable cytosolic iron-sulfur protein assembly protein CIAO1	CIAO1	degraded only in Palbo	0.0727636	0.784872		0	4	1.73789	9.5016e-06	high degraded	1	0	1.66513
	P22314	Ubiquitin-like modifier-activating enzyme 1	UBA1	degraded in both, more in Palbo	0.517782	0.0372028	low degraded	0	0	2.18115	1.086e-07	high degraded	0	0	1.66337
	P13489	Ribonuclease inhibitor	RNH1	degraded in both, more in Palbo	0.457227	0.03592	low degraded	0	0	2.1181	2.91e-08	high degraded	0	2	1.66087
	P12814	Alpha-actinin-1	ACTN1	degraded only in Palbo	-0.268174	0.14238		0	0	1.38872	1.0564e-06	high degraded	0	0	1.6569
	Q13501	Sequestosome-1	SQSTM1	degraded in both, more in Palbo	2.7195	4.15264e-05	high degraded	0	0	4.37274	1.746e-07	high degraded	0	0	1.65324
	P17612	cAMP-dependent protein kinase catalytic subunit alpha	PRKACA	degraded in both, more in Palbo	0.730584	0.0073349	high degraded	1	2	2.38309	5.71e-08	high degraded	1	0	1.65251
	Q15008	26S proteasome non-ATPase regulatory subunit 6	PSMD6	degraded only in Palbo	-0.15173	0.527484		0	0	1.49461	1.48453e-05	high degraded	0	0	1.64634
	P67936;Q2TAC2	Tropomyosin alpha-4 chain	TPM4	degraded only in Palbo	-0.157679	0.32457		0	0	1.48551	1.172e-07	high degraded	0	0	1.64319
	P68371	Tubulin beta-4B chain	TUBB4B	degraded only in Palbo	-0.0358431	0.855773		0	0	1.60583	7.258e-07	high degraded	0	0	1.64167
	P31946	14-3-3 protein beta/alpha;14-3-3 protein beta/alpha, N-terminally processed	YWHAB	degraded only in Palbo	0.0224121	0.881244		0	0	1.661	1.51e-08	high degraded	0	0	1.63859
	Q7L2H7	Eukaryotic translation initiation factor 3 subunit M	EIF3M	degraded only in Palbo	0.340281	0.535017		0	0	1.97283	0.00233771	high degraded	0	3	1.63255
	P62993	Growth factor receptor-bound protein 2	GRB2	degraded only in Palbo	0.168249	0.690943		0	0	1.79412	0.000652021	high degraded	0	1	1.62587
	P17987	T-complex protein 1 subunit alpha	TCP1	degraded only in Palbo	0.0883495	0.776755		0	0	1.7107	5.89703e-05	high degraded	0	0	1.62235
	Q13509	Tubulin beta-3 chain	TUBB3	degraded only in Palbo	-0.19208	0.675738		0	0	1.42894	0.00651828	high degraded	0	0	1.62102
	Q9BT78	COP9 signalosome complex subunit 4	COPS4	degraded only in Palbo	-0.226074	0.654779		0	0	1.39344	0.0134664	high degraded	2	4	1.61951
	P35579;REV__Q9UKV3	Myosin-9	MYH9	degraded only in Palbo	-0.102084	0.420654		0	0	1.51477	4.8e-09	high degraded	0	0	1.61686
	O14744	Protein arginine N-methyltransferase 5;Protein arginine N-methyltransferase 5, N-terminally processed	PRMT5	degraded in both, more in Palbo	0.452764	0.0313732	low degraded	0	0	2.0641	2.43e-08	high degraded	0	1	1.61133
	Q92598	Heat shock protein 105 kDa	HSPH1	degraded only in Palbo	-0.28166	0.340286		0	0	1.32561	0.000352245	high degraded	0	1	1.60727
	P30086	Phosphatidylethanolamine-binding protein 1;Hippocampal cholinergic neurostimulating peptide	PEBP1	degraded only in Palbo	0.122983	0.569975		0	0	1.7294	8.591e-07	high degraded	0	0	1.60641
	O43707	Alpha-actinin-4	ACTN4	degraded only in Palbo	-0.176641	0.210391		0	0	1.42591	3.43e-08	high degraded	0	0	1.60255
	P46926	Glucosamine-6-phosphate isomerase 1	GNPDA1	degraded only in Palbo	-0.126608	0.710464		0	0	1.46479	0.000585297	high degraded	0	0	1.5914
	Q8TAF3	WD repeat-containing protein 48	WDR48	degraded only in Palbo	-0.534392	0.0772194		0	0	1.05391	0.00204041	high degraded	0	1	1.5883
	P13797	Plastin-3	PLS3	degraded only in Palbo	-0.16099	0.34784		0	0	1.42125	4.872e-07	high degraded	0	0	1.58224
	P11586	C-1-tetrahydrofolate synthase, cytoplasmic;Methylenetetrahydrofolate dehydrogenase;Methenyltetrahydrofolate cyclohydrolase;Formyltetrahydrofolate synthetase;C-1-tetrahydrofolate synthase, cytoplasmic, N-terminally processed	MTHFD1	degraded only in Palbo	0.194186	0.589705		0	0	1.77496	0.000164055	high degraded	0	0	1.58077
	P78344	Eukaryotic translation initiation factor 4 gamma 2	EIF4G2	degraded only in Palbo	0.493988	0.12207		0	0	2.07262	6.2943e-06	high degraded	0	2	1.57863
	O15371	Eukaryotic translation initiation factor 3 subunit D	EIF3D	degraded only in Palbo	0.44629	0.26862		1	0	2.02448	0.000117532	high degraded	0	2	1.57819
	O75083	WD repeat-containing protein 1	WDR1	degraded only in Palbo	-0.309814	0.027108		0	0	1.26516	6.71e-08	high degraded	0	0	1.57497
	Q14258	E3 ubiquitin/ISG15 ligase TRIM25	TRIM25	degraded only in Palbo	-0.523113	0.114369		0	0	1.05015	0.00437677	high degraded	0	0	1.57326
	Q9Y230	RuvB-like 2	RUVBL2	degraded only in Palbo	-0.0272788	0.882011		0	0	1.54369	4.996e-07	high degraded	0	0	1.57097
	P07737;CON__sw|P02584_CONT|CONT_P02584	Profilin-1	PFN1	degraded only in Palbo	0.0854147	0.514427		0	0	1.64855	2.5e-09	high degraded	0	0	1.56314
	P52565	Rho GDP-dissociation inhibitor 1	ARHGDIA	degraded only in Palbo	0.0725611	0.637998		0	0	1.63519	2.54e-08	high degraded	0	0	1.56263
	P13010	X-ray repair cross-complementing protein 5	XRCC5	degraded only in Palbo	0.221331	0.613402		0	0	1.78335	0.000903042	high degraded	1	1	1.56202
	Q9H4L5	Oxysterol-binding protein-related protein 3	OSBPL3	degraded only in Palbo	-0.458492	1		3	4	1.09932	0.00169789	high degraded	2	5	1.55781
	P49023	Paxillin	PXN	degraded only in Palbo	-0.21736	0.66279		0	0	1.33988	0.015472	high degraded	0	0	1.55724
	Q9BQE3	Tubulin alpha-1C chain	TUBA1C	degraded only in Palbo	-0.419603	0.279562		1	0	1.13667	0.00850973	high degraded	0	3	1.55627
	Q8N1G4	Leucine-rich repeat-containing protein 47	LRRC47	degraded only in Palbo	-0.33279	0.404066		0	0	1.22279	0.00675273	high degraded	1	4	1.55558
	Q9UNH7	Sorting nexin-6;Sorting nexin-6, N-terminally processed	SNX6	degraded only in Palbo	0.241638	0.274672		0	0	1.79453	5.903e-07	high degraded	0	0	1.55289
	Q16543	Hsp90 co-chaperone Cdc37;Hsp90 co-chaperone Cdc37, N-terminally processed	CDC37	degraded in both, more in Palbo	0.531823	0.0341332	low degraded	0	0	2.07897	2.173e-07	high degraded	0	0	1.54715
	P52907	F-actin-capping protein subunit alpha-1	CAPZA1	degraded only in Palbo	-0.248794	0.259501		0	0	1.29834	2.29501e-05	high degraded	0	0	1.54714
	Q9NVZ3	Adaptin ear-binding coat-associated protein 2	NECAP2	degraded only in Palbo	-0.535287	0.214203		1	0	1.00988	0.0275155	high degraded	1	2	1.54517
	P36871	Phosphoglucomutase-1	PGM1	degraded only in Palbo	0.207268	0.392856		0	0	1.75032	2.6268e-06	high degraded	0	0	1.54305
	Q6IBS0	Twinfilin-2	TWF2	degraded only in Palbo	0.0769637	0.8459		0	0	1.61983	0.000896056	high degraded	0	0	1.54286
	Q14203	Dynactin subunit 1	DCTN1	degraded only in Palbo	0.487075	0.241467		0	0	2.02838	0.000150569	high degraded	0	0	1.54131
	Q9Y3F4	Serine-threonine kinase receptor-associated protein	STRAP	degraded only in Palbo	-0.345035	0.443565		0	0	1.19433	0.0160145	high degraded	0	3	1.53936
	Q9Y281	Cofilin-2	CFL2	degraded only in Palbo	-0.376147	0.125323		0	0	1.15894	0.000172926	high degraded	0	0	1.53508
	P46108	Adapter molecule crk	CRK	degraded only in Palbo	0.299603	0.559271		1	0	1.82934	0.00250791	high degraded	0	2	1.52974
	Q9UN70	Protocadherin gamma-C3	PCDHGC3	degraded only in Palbo	0.76926	0.163558		0	0	2.29755	0.000581078	high degraded	0	0	1.52829
	P78371	T-complex protein 1 subunit beta	CCT2	degraded in both, more in Palbo	0.395358	0.0233817	low degraded	0	0	1.91985	4.7e-09	high degraded	0	0	1.52449
	P17858	ATP-dependent 6-phosphofructokinase, liver type	PFKL	degraded only in Palbo	0.57102	0.238248		0	0	2.0898	0.000461109	high degraded	0	0	1.51878
	P07900;Q14568;Q58FG1	Heat shock protein HSP 90-alpha	HSP90AA1	degraded only in Palbo	0.32346	0.194683		0	0	1.84004	1.6565e-06	high degraded	0	0	1.51658
	Q86VP6	Cullin-associated NEDD8-dissociated protein 1	CAND1	degraded in both, more in Palbo	0.449999	0.0468563	low degraded	0	0	1.95899	1.425e-07	high degraded	0	0	1.50899
	O75822	Eukaryotic translation initiation factor 3 subunit J	EIF3J	degraded only in Palbo	-0.413667	0.114341		0	2	1.09088	0.000529487	high degraded	2	0	1.50454
	Q96A65	Exocyst complex component 4	EXOC4	degraded only in Palbo	-0.178639	0.629184		0	0	1.32478	0.00246327	high degraded	0	0	1.50341
	Q96RT1	Protein LAP2	ERBB2IP	degraded only in Palbo	-0.166315	0.719846		0	0	1.32546	0.0110097	high degraded	0	0	1.49178
	P43686	26S protease regulatory subunit 6B	PSMC4	degraded only in Palbo	-0.095315	0.728809		0	0	1.39363	0.000129088	high degraded	0	0	1.48894
	O75173	A disintegrin and metalloproteinase with thrombospondin motifs 4	ADAMTS4	degraded in both, more in Palbo	2.36431	2.8447e-06	high degraded	0	0	3.84214	6.6e-09	high degraded	0	2	1.47783
	P60174	Triosephosphate isomerase	TPI1	degraded only in Palbo	0.206143	0.244574		0	0	1.68276	8.01e-08	high degraded	0	0	1.47662
	P49593	Protein phosphatase 1F	PPM1F	degraded only in Palbo	-0.0496339	1		4	3	1.41528	0.000269146	high degraded	2	4	1.46491
	Q13131;P54646	5-AMP-activated protein kinase catalytic subunit alpha-1	PRKAA1	degraded only in Palbo	-0.464059	0.265503		0	0	0.999955	0.0252169	high degraded	0	5	1.46401
	Q9BUF5	Tubulin beta-6 chain	TUBB6	degraded only in Palbo	-0.0103867	0.94872		0	0	1.45264	2.156e-07	high degraded	0	0	1.46303
	O43865	Putative adenosylhomocysteinase 2	AHCYL1	degraded in both, more in Palbo	1.39744	5.47668e-05	high degraded	0	0	2.8602	1.12e-08	high degraded	0	2	1.46275
	O95394	Phosphoacetylglucosamine mutase	PGM3	degraded only in Palbo	-0.174398	0.400974		0	0	1.28717	1.4614e-05	high degraded	0	0	1.46157
	O43237	Cytoplasmic dynein 1 light intermediate chain 2	DYNC1LI2	degraded in both, more in Palbo	0.54183	0.0395109	low degraded	0	1	2.00087	6.578e-07	high degraded	1	3	1.45904
	Q9NR50	Translation initiation factor eIF-2B subunit gamma	EIF2B3	degraded in both, more in Palbo	0.830608	0.0263012	too many imputed values	5	2	2.27952	7.4246e-06	high degraded	2	0	1.44891
	P11413	Glucose-6-phosphate 1-dehydrogenase	G6PD	degraded only in Palbo	-0.0725669	0.808086		0	0	1.37314	0.000326073	high degraded	0	0	1.44571
	Q14019	Coactosin-like protein	COTL1	degraded only in Palbo	-0.381605	0.119007		0	0	1.06228	0.000371685	high degraded	0	0	1.44388
	Q9Y5Z4	Heme-binding protein 2	HEBP2	degraded only in Palbo	-0.238609	0.660383		2	2	1.20378	0.0395191	high degraded	1	4	1.44238
	Q9NUP9;O14910;Q9HAP6	Protein lin-7 homolog C	LIN7C	degraded only in Palbo	-0.447298	0.0131295		0	0	0.991231	1.80372e-05	high degraded	0	1	1.43853
	Q13765;E9PAV3;Q9BZK3	Nascent polypeptide-associated complex subunit alpha;Nascent polypeptide-associated complex subunit alpha, muscle-specific form	NACA	degraded only in Palbo	-0.240368	0.191346		0	0	1.19394	7.204e-06	high degraded	0	0	1.43431
	Q15477	Helicase SKI2W	SKIV2L	degraded in both, more in Palbo	0.745949	0.0279029	too many imputed values	3	2	2.17958	4.2008e-06	high degraded	2	4	1.43363
	P26641	Elongation factor 1-gamma	EEF1G	degraded in both, more in Palbo	0.780739	0.000335799	high degraded	0	0	2.21124	1.8e-09	high degraded	0	0	1.4305
	Q16706	Alpha-mannosidase 2	MAN2A1	degraded only in Palbo	0.218639	0.257937		0	0	1.6433	3.259e-07	high degraded	0	0	1.42466
	P62942	Peptidyl-prolyl cis-trans isomerase FKBP1A	FKBP1A	degraded only in Palbo	-0.311132	0.214829		0	0	1.11333	0.000351379	high degraded	0	0	1.42446
	P98160	Basement membrane-specific heparan sulfate proteoglycan core protein;Endorepellin;LG3 peptide	HSPG2	degraded only in Palbo	-0.427637	0.273869		0	0	0.989113	0.0193598	high degraded	0	0	1.41675
	P30419;O60551	Glycylpeptide N-tetradecanoyltransferase 1	NMT1	degraded only in Palbo	-0.115481	0.593093		0	0	1.30105	2.17261e-05	high degraded	0	1	1.41654
	Q9UNE7	E3 ubiquitin-protein ligase CHIP	STUB1	degraded only in Palbo	-0.0592246	0.842263		0	0	1.35077	0.000366277	high degraded	0	3	1.41
	P60981	Destrin	DSTN	degraded only in Palbo	-0.128986	0.626988		0	0	1.27899	0.000205039	high degraded	0	0	1.40797
	Q9Y2T2;P53677	AP-3 complex subunit mu-1	AP3M1	degraded only in Palbo	0.083683	0.786264		0	0	1.48284	0.000216373	high degraded	0	0	1.39916
	P15531	Nucleoside diphosphate kinase A	NME1	degraded in both, more in Palbo	0.467595	0.00191614	low degraded	0	0	1.86007	3e-10	high degraded	0	0	1.39247
	O60749	Sorting nexin-2	SNX2	degraded only in Palbo	-0.0137898	0.958815		0	0	1.3758	0.00011257	high degraded	0	0	1.38959
	Q8WUM4	Programmed cell death 6-interacting protein	PDCD6IP	degraded in both, more in Palbo	0.55607	0.0174359	low degraded	0	0	1.94566	1.563e-07	high degraded	0	0	1.38959
	P06744;Q8N196	Glucose-6-phosphate isomerase	GPI	degraded only in Palbo	0.209773	0.226395		0	0	1.59753	1.15e-07	high degraded	0	0	1.38776
	P61081	NEDD8-conjugating enzyme Ubc12	UBE2M	degraded only in Palbo	-0.060264	0.834347		0	0	1.32307	0.000329995	high degraded	0	1	1.38334
	P17174	Aspartate aminotransferase, cytoplasmic	GOT1	degraded only in Palbo	0.13122	0.768653		0	0	1.51164	0.00372885	high degraded	0	3	1.38042
	P37837	Transaldolase	TALDO1	degraded only in Palbo	0.311399	0.381093		0	0	1.68546	0.000218472	high degraded	0	0	1.37406
	P63104	14-3-3 protein zeta/delta	YWHAZ	degraded only in Palbo	0.0263475	0.866424		0	0	1.39896	2.343e-07	high degraded	0	0	1.37261
	P17980	26S protease regulatory subunit 6A	PSMC3	degraded only in Palbo	0.268091	0.160685		0	0	1.63881	2.515e-07	high degraded	0	3	1.37072
	P09471	Guanine nucleotide-binding protein G(o) subunit alpha	GNAO1	degraded only in Palbo	-0.0903151	0.652772		1	0	1.27992	1.18502e-05	too many imputed values	3	2	1.37023
	P13639	Elongation factor 2	EEF2	degraded in both, more in Palbo	0.371104	0.00602737	low degraded	0	0	1.73239	3e-10	high degraded	0	0	1.36129
	P12268	Inosine-5-monophosphate dehydrogenase 2	IMPDH2	degraded in both, more in Palbo	0.403199	0.0420866	low degraded	0	0	1.76357	9.7e-08	high degraded	0	0	1.36037
	Q9UIA9	Exportin-7	XPO7	degraded only in Palbo	0.0759095	1		3	3	1.43574	0.0024543	high degraded	1	0	1.35983
	Q9Y3I0	tRNA-splicing ligase RtcB homolog	RTCB	degraded only in Palbo	0.610739	0.224626		0	0	1.96941	0.00103695	high degraded	0	2	1.35867
	Q96C90	Protein phosphatase 1 regulatory subunit 14B	PPP1R14B	degraded only in Palbo	0.105474	0.832765		2	0	1.46396	0.00958122	high degraded	2	4	1.35849
	P16930	Fumarylacetoacetase	FAH	degraded only in Palbo	0.249306	0.27201		4	2	1.60705	2.9598e-06	high degraded	0	3	1.35774
	P50995	Annexin A11	ANXA11	degraded in both, more in Palbo	0.40523	0.0139444	low degraded	0	0	1.75391	5.9e-09	high degraded	0	0	1.34868
	Q71U36;P0DPH8;P0DPH7;Q6PEY2	Tubulin alpha-1A chain	TUBA1A	degraded only in Palbo	0.26465	0.492091		0	0	1.60827	0.000708319	high degraded	0	0	1.34362
	Q9BUT1	3-hydroxybutyrate dehydrogenase type 2	BDH2	degraded only in Palbo	0.295674	1		0	3	1.63626	6.344e-07	high degraded	0	3	1.34059
	O75116	Rho-associated protein kinase 2	ROCK2	degraded only in Palbo	0.158538	0.381085		0	0	1.49808	5.079e-07	high degraded	0	1	1.33954
	P61163	Alpha-centractin	ACTR1A	degraded only in Palbo	0.170779	0.654387		0	0	1.50632	0.00116633	high degraded	0	0	1.33554
	P50991	T-complex protein 1 subunit delta	CCT4	degraded only in Palbo	0.217594	0.487651		0	0	1.55057	0.000153789	high degraded	0	0	1.33297
	Q8N6T3	ADP-ribosylation factor GTPase-activating protein 1	ARFGAP1	degraded only in Palbo	-0.0317242	0.878443		1	3	1.29653	1.52462e-05	high degraded	1	0	1.32826
	Q07866	Kinesin light chain 1	KLC1	degraded only in Palbo	-0.367015	0.300469		0	0	0.957106	0.013832	high degraded	0	2	1.32412
	Q9Y678	Coatomer subunit gamma-1	COPG1	degraded in both, more in Palbo	1.92628	5.9114e-06	high degraded	0	0	3.24618	9.5e-09	high degraded	0	1	1.31991
	Q7L7X3	Serine/threonine-protein kinase TAO1	TAOK1	degraded only in Palbo	-0.256866	0.407194		0	0	1.05924	0.00325322	high degraded	0	2	1.31611
	Q06210;O94808	Glutamine--fructose-6-phosphate aminotransferase [isomerizing] 1	GFPT1	degraded only in Palbo	0.255355	0.525652		0	0	1.56874	0.00125387	high degraded	0	2	1.31338
	P09382	Galectin-1	LGALS1	degraded only in Palbo	0.00712945	0.959389		0	0	1.31971	1.2e-07	high degraded	0	0	1.31258
	P21333	Filamin-A	FLNA	degraded only in Palbo	-0.267443	0.0154032		0	0	1.04456	2.87e-08	high degraded	0	0	1.312
	O00232	26S proteasome non-ATPase regulatory subunit 12	PSMD12	degraded only in Palbo	0.467184	0.240049		0	0	1.77423	0.000344005	high degraded	0	1	1.30705
	Q99536	Synaptic vesicle membrane protein VAT-1 homolog	VAT1	degraded only in Palbo	-0.489646	0.0871986		0	0	0.816545	0.00823159	high degraded	0	0	1.30619
	P35580	Myosin-10	MYH10	degraded only in Palbo	-0.065176	0.815353		0	0	1.23287	0.000464536	high degraded	0	1	1.29805
	P05161	Ubiquitin-like protein ISG15	ISG15	degraded only in Palbo	-0.342768	0.22768		1	0	0.951147	0.00341726	high degraded	0	0	1.29392
	P63162;P14678	Small nuclear ribonucleoprotein-associated protein N;Small nuclear ribonucleoprotein-associated proteins B and B	SNRPN	degraded in both, more in Palbo	1.29167	0.000324879	high degraded	0	0	2.58303	1.618e-07	high degraded	1	3	1.29136
	O95613	Pericentrin	PCNT	degraded only in Palbo	1.3011	1		3	3	2.59055	1.5e-09	high degraded	1	0	1.28945
	P05121	Plasminogen activator inhibitor 1	SERPINE1	degraded only in Palbo	0.00833006	0.96217		0	0	1.29419	2.3928e-06	high degraded	0	0	1.28586
	O15554	Intermediate conductance calcium-activated potassium channel protein 4	KCNN4	degraded only in Palbo	-0.216031	0.600808		0	0	1.06976	0.0186761	high degraded	0	0	1.2858
	P62277	40S ribosomal protein S13	RPS13	degraded only in Palbo	0.0860397	0.731241		0	0	1.37169	6.01595e-05	high degraded	0	0	1.28565
	P30046;A6NHG4	D-dopachrome decarboxylase;D-dopachrome decarboxylase-like protein	DDT	degraded only in Palbo	-0.0887408	0.772235		1	1	1.19533	0.00131204	high degraded	0	1	1.28407
	P09496	Clathrin light chain A	CLTA	degraded only in Palbo	0.419786	0.0650023		0	0	1.70321	9.546e-07	high degraded	0	0	1.28342
	Q9HBF4	Zinc finger FYVE domain-containing protein 1	ZFYVE1	degraded only in Palbo	0.109475	1		0	0	1.38919	1.5943e-06	high degraded	1	0	1.27972
	Q9BR76	Coronin-1B	CORO1B	degraded only in Palbo	-0.521145	0.011412		0	0	0.755219	0.000838408	high degraded	0	0	1.27636
	P11142;P54652	Heat shock cognate 71 kDa protein	HSPA8	degraded in both, more in Palbo	0.478769	0.000604666	low degraded	0	0	1.75262	1e-10	high degraded	0	0	1.27385
	Q9NZN4	EH domain-containing protein 2	EHD2	degraded only in Palbo	-0.143844	0.425189		0	0	1.12755	1.35224e-05	high degraded	0	0	1.27139
	Q14764	Major vault protein	MVP	degraded in both, more in Palbo	0.994842	0.00039039	high degraded	0	0	2.25685	4.24e-08	high degraded	0	0	1.26201
	Q9UNF0	Protein kinase C and casein kinase substrate in neurons protein 2	PACSIN2	degraded only in Palbo	-0.181843	0.535002		0	0	1.07746	0.00198572	high degraded	0	1	1.2593
	P62258	14-3-3 protein epsilon	YWHAE	degraded only in Palbo	0.311068	0.266463		0	0	1.56959	3.8402e-05	high degraded	0	0	1.25852
	O14950	Myosin regulatory light chain 12B	MYL12B	degraded only in Palbo	-0.46164	0.0826486		0	0	0.78893	0.00637395	high degraded	0	0	1.25057
	Q7L5N1	COP9 signalosome complex subunit 6	COPS6	degraded only in Palbo	0.451771	0.281682		0	0	1.70218	0.000813198	high degraded	1	4	1.25041
	P08237	ATP-dependent 6-phosphofructokinase, muscle type	PFKM	degraded only in Palbo	-0.318114	0.425507		0	0	0.920416	0.0320323	high degraded	0	2	1.23853
	Q15075	Early endosome antigen 1	EEA1	degraded only in Palbo	-0.380803	0.00590058		0	0	0.855071	3.5757e-06	high degraded	0	0	1.23587
	O43447	Peptidyl-prolyl cis-trans isomerase H	PPIH	degraded in both, more in Palbo	0.641049	0.01948	high degraded	2	0	1.87517	1.7878e-06	high degraded	2	3	1.23413
	P53621	Coatomer subunit alpha;Xenin;Proxenin	COPA	degraded in both, more in Palbo	1.40599	4.94e-08	high degraded	0	0	2.63451	0	high degraded	0	0	1.22852
	Q99832	T-complex protein 1 subunit eta	CCT7	degraded only in Palbo	0.277129	0.399508		0	0	1.50373	0.000308103	high degraded	0	0	1.2266
	Q9GZZ1	N-alpha-acetyltransferase 50	NAA50	degraded only in Palbo	0.0964222	0.687838		0	0	1.32269	5.58685e-05	high degraded	1	0	1.22627
	P07437;A6NNZ2	Tubulin beta chain	TUBB	degraded only in Palbo	-0.182488	0.395189		0	0	1.03965	0.000179861	high degraded	0	0	1.22214
	O94886	CSC1-like protein 1	TMEM63A	degraded only in Palbo	0.258249	0.692225		0	0	1.47954	0.0358722	high degraded	0	0	1.22129
	Q16222;Q3KQV9	UDP-N-acetylhexosamine pyrophosphorylase;UDP-N-acetylgalactosamine pyrophosphorylase;UDP-N-acetylglucosamine pyrophosphorylase	UAP1	degraded only in Palbo	-0.311584	0.284813		0	0	0.909247	0.00571211	high degraded	0	1	1.22083
	Q9Y2A7	Nck-associated protein 1	NCKAP1	degraded only in Palbo	-0.127294	0.649964		0	0	1.09332	0.0012926	high degraded	0	0	1.22061
	P06733	Alpha-enolase	ENO1	degraded in both, more in Palbo	0.250034	0.0424026	low degraded	0	0	1.45419	2.4e-09	high degraded	0	0	1.20415
	P68104;Q5VTE0	Elongation factor 1-alpha 1;Putative elongation factor 1-alpha-like 3	EEF1A1	degraded in both, more in Palbo	0.496572	0.00583599	low degraded	0	0	1.69569	2e-08	high degraded	0	0	1.19911
	P29692	Elongation factor 1-delta	EEF1D	degraded only in Palbo	-0.366983	0.283981		0	0	0.831843	0.0239567	high degraded	0	0	1.19883
	Q13561	Dynactin subunit 2	DCTN2	degraded only in Palbo	0.0693177	0.819593		0	0	1.26025	0.000798753	high degraded	0	1	1.19094
	P27348	14-3-3 protein theta	YWHAQ	degraded only in Palbo	0.103909	0.650666		0	0	1.29123	4.48161e-05	high degraded	0	0	1.18732
	P56537	Eukaryotic translation initiation factor 6	EIF6	degraded only in Palbo	0.0577678	0.747119		0	0	1.23741	4.942e-06	high degraded	0	1	1.17964
	P17081	Rho-related GTP-binding protein RhoQ	RHOQ	degraded only in Palbo	-0.48723	0.143896		0	0	0.690437	0.045412	high degraded	0	0	1.17767
	P57737	Coronin-7	CORO7	degraded only in Palbo	0.794104	0.150339		1	2	1.97	0.00197554	high degraded	0	1	1.17589
	P11940;Q9H361;Q4VXU2;Q96DU9;Q5JQF8	Polyadenylate-binding protein 1	PABPC1	degraded in both, more in Palbo	0.582822	0.0360044	low degraded	0	0	1.75659	5.5572e-06	high degraded	0	0	1.17377
	O15031	Plexin-B2	PLXNB2	degraded only in Palbo	-0.505843	0.0139567		0	0	0.662834	0.00243735	high degraded	0	0	1.16868
	Q00610	Clathrin heavy chain 1	CLTC	degraded in both, more in Palbo	0.350748	0.0480924	low degraded	0	0	1.51803	1.661e-07	high degraded	0	0	1.16728
	Q9NUU7;Q9UMR2	ATP-dependent RNA helicase DDX19A;ATP-dependent RNA helicase DDX19B	DDX19A	degraded only in Palbo	1.00848	0.161133		0	0	2.17417	0.0064083	high degraded	0	3	1.16569
	P23743	Diacylglycerol kinase alpha	DGKA	degraded only in Palbo	-0.125566	1		5	5	1.02804	0.00991236	high degraded	0	4	1.15361
	P61088;Q5JXB2	Ubiquitin-conjugating enzyme E2 N;Putative ubiquitin-conjugating enzyme E2 N-like	UBE2N	degraded only in Palbo	-0.212775	0.582348		0	0	0.934199	0.0265301	high degraded	0	0	1.14697
	Q9H223	EH domain-containing protein 4	EHD4	degraded only in Palbo	0.0193497	0.909085		0	0	1.16432	5.3376e-06	high degraded	0	0	1.14497
	P40227	T-complex protein 1 subunit zeta	CCT6A	degraded only in Palbo	0.397737	0.188267		0	0	1.53584	9.51659e-05	high degraded	0	0	1.13811
	Q9NRA0	Sphingosine kinase 2	SPHK2	degraded only in Palbo	0.109475	1		0	0	1.24025	0.00202139	high degraded	1	3	1.13078
	P35606	Coatomer subunit beta	COPB2	degraded in both, more in Palbo	1.46825	0.000134901	high degraded	0	0	2.59633	2.32e-07	high degraded	0	1	1.12808
	P25685	DnaJ homolog subfamily B member 1	DNAJB1	degraded in both, more in Palbo	0.884663	0.00176883	high degraded	0	0	2.01245	4.045e-07	high degraded	0	1	1.12778
	Q92499	ATP-dependent RNA helicase DDX1	DDX1	degraded only in Palbo	-0.189352	0.64764		0	0	0.930874	0.0372159	high degraded	0	1	1.12023
	Q9NSD9	Phenylalanine--tRNA ligase beta subunit	FARSB	degraded only in Palbo	0.519114	0.0880123		0	0	1.6386	4.25331e-05	high degraded	0	1	1.11948
	Q96EU7	C1GALT1-specific chaperone 1	C1GALT1C1	degraded only in Ctr	0.77705	0.0330377	high degraded	1	2	1.89227	1		4	5	1.11522
	Q460N5	Poly [ADP-ribose] polymerase 14	PARP14	degraded only in Palbo	-0.297041	0.217451		0	0	0.817071	0.00308187	high degraded	0	0	1.11411
	P48556	26S proteasome non-ATPase regulatory subunit 8	PSMD8	degraded only in Palbo	0.447867	0.303694		0	0	1.55724	0.00222902	high degraded	0	1	1.10938
	O75369	Filamin-B	FLNB	degraded only in Palbo	-0.171237	0.184148		0	0	0.937118	1.9398e-06	high degraded	0	0	1.10836
	Q12904	Aminoacyl tRNA synthase complex-interacting multifunctional protein 1;Endothelial monocyte-activating polypeptide 2	AIMP1	degraded only in Palbo	-0.0369011	0.918876		0	0	1.07107	0.00913039	high degraded	0	2	1.10797
	P62136	Serine/threonine-protein phosphatase PP1-alpha catalytic subunit	PPP1CA	degraded only in Palbo	-0.143558	0.322278		0	0	0.964103	6.3835e-06	high degraded	0	0	1.10766
	P63151;Q00005;Q9Y2T4	Serine/threonine-protein phosphatase 2A 55 kDa regulatory subunit B alpha isoform	PPP2R2A	degraded only in Palbo	0.564762	0.0886206		0	0	1.67097	8.37412e-05	high degraded	0	2	1.10621
	P62495	Eukaryotic peptide chain release factor subunit 1	ETF1	degraded only in Palbo	0.486285	0.0505458		0	0	1.58977	5.5132e-06	high degraded	0	1	1.10349
	P62266	40S ribosomal protein S23	RPS23	degraded only in Palbo	0.0506215	0.873821		0	0	1.14917	0.00240941	high degraded	0	0	1.09854
	Q16576;Q09028	Histone-binding protein RBBP7;Histone-binding protein RBBP4	RBBP7	degraded only in Palbo	0.164481	0.736329		2	4	1.2603	0.0193805	high degraded	2	0	1.09582
	P28065	Proteasome subunit beta type-9	PSMB9	degraded only in Palbo	-0.270792	0.474197		2	2	0.824639	0.0414681	high degraded	2	4	1.09543
	Q9P2B2	Prostaglandin F2 receptor negative regulator	PTGFRN	degraded only in Palbo	0.0576869	0.812552		0	0	1.15155	0.000249244	high degraded	0	0	1.09387
	P37802;Q9UI15	Transgelin-2	TAGLN2	degraded only in Palbo	-0.430601	0.0479932		0	0	0.654116	0.00526415	high degraded	0	0	1.08472
	P22392;O60361	Nucleoside diphosphate kinase B;Putative nucleoside diphosphate kinase	NME2	degraded in both, more in Palbo	0.615158	0.000693208	high degraded	0	0	1.69783	7.8e-09	high degraded	0	0	1.08267
	Q04917	14-3-3 protein eta	YWHAH	degraded only in Palbo	0.162834	0.374603		0	0	1.24351	5.3028e-06	high degraded	0	0	1.08067
	Q96TA1	Niban-like protein 1	FAM129B	degraded only in Palbo	0.0437739	0.79551		0	0	1.11037	8.6799e-06	high degraded	0	0	1.0666
	O15511	Actin-related protein 2/3 complex subunit 5	ARPC5	degraded only in Palbo	-0.231004	0.428271		0	0	0.835587	0.0102997	high degraded	0	0	1.06659
	P04233	HLA class II histocompatibility antigen gamma chain	CD74	degraded only in Palbo	-0.273537	0.450602		0	0	0.790414	0.0412454	high degraded	0	0	1.06395
	O60701	UDP-glucose 6-dehydrogenase	UGDH	degraded only in Palbo	1.17776	1		5	0	2.241	4.7e-09	high degraded	1	0	1.06324
	O15144	Actin-related protein 2/3 complex subunit 2	ARPC2	degraded only in Palbo	-0.296982	0.0459761		0	0	0.763916	5.66809e-05	high degraded	0	0	1.0609
	Q8IWT6	Volume-regulated anion channel subunit LRRC8A	LRRC8A	degraded in both, more in Palbo	0.370822	0.0477746	low degraded	0	0	1.43046	6.715e-07	high degraded	0	0	1.05964
	P62314	Small nuclear ribonucleoprotein Sm D1	SNRPD1	degraded only in Palbo	0.0760545	0.823041		1	0	1.13228	0.00422866	high degraded	0	3	1.05622
	P15121;C9JRZ8	Aldose reductase	AKR1B1	degraded only in Palbo	-0.462378	0.0680978		0	0	0.593459	0.0235632	high degraded	0	0	1.05584
	O95816	BAG family molecular chaperone regulator 2	BAG2	degraded only in Palbo	-0.0378806	0.925		0	0	1.01598	0.0218534	high degraded	0	0	1.05386
	O00743	Serine/threonine-protein phosphatase 6 catalytic subunit;Serine/threonine-protein phosphatase 6 catalytic subunit, N-terminally processed	PPP6C	degraded only in Palbo	0.00955553	0.97321		0	2	1.06296	0.0018507	high degraded	0	1	1.05341
	Q14166	Tubulin--tyrosine ligase-like protein 12	TTLL12	degraded in both, more in Palbo	1.10114	0.00379908	high degraded	2	1	2.14784	8.391e-06	high degraded	0	4	1.04671
	P49720	Proteasome subunit beta type-3	PSMB3	degraded only in Palbo	0.678537	0.0720977		0	0	1.72353	0.000202883	high degraded	0	1	1.04499
	P55786;A6NEC2	Puromycin-sensitive aminopeptidase	NPEPPS	degraded only in Palbo	-0.446658	0.121145		0	0	0.596522	0.0445847	high degraded	0	0	1.04318
	Q9UKK9	ADP-sugar pyrophosphatase	NUDT5	degraded only in Palbo	-0.3857	0.12296		0	0	0.653726	0.0145045	high degraded	0	4	1.03943
	P27701	CD82 antigen	CD82	degraded only in Palbo	-0.305913	1		3	4	0.733188	0.025254	high degraded	0	1	1.0391
	P61769	Beta-2-microglobulin;Beta-2-microglobulin form pI 5.3	B2M	degraded only in Palbo	-0.209905	0.437487		0	0	0.828498	0.00684163	high degraded	0	0	1.0384
	O00203;Q13367	AP-3 complex subunit beta-1	AP3B1	degraded only in Palbo	0.925921	0.13568		0	0	1.96416	0.00456698	high degraded	0	1	1.03824
	P62191	26S protease regulatory subunit 4	PSMC1	degraded in both, more in Palbo	0.617424	0.0078659	high degraded	0	0	1.65534	7.533e-07	high degraded	0	4	1.03791
	P61586	Transforming protein RhoA	RHOA	degraded only in Palbo	0.0786967	0.582185		0	0	1.11566	1.1486e-06	high degraded	0	0	1.03696
	P00568	Adenylate kinase isoenzyme 1	AK1	degraded only in Palbo	1.01698	0.0838584		0	0	2.04928	0.00208517	high degraded	0	1	1.0323
	Q00839	Heterogeneous nuclear ribonucleoprotein U	HNRNPU	degraded in both, more in Palbo	0.993149	0.00335118	high degraded	0	0	2.01916	4.294e-06	high degraded	2	2	1.02601
	Q0ZGT2	Nexilin	NEXN	degraded only in Palbo	-0.397123	0.105352		0	0	0.623995	0.0164031	high degraded	0	0	1.02112
	P35241	Radixin	RDX	degraded only in Palbo	-0.293934	0.20888		0	0	0.726606	0.00559562	high degraded	0	0	1.02054
	Q15642	Cdc42-interacting protein 4	TRIP10	degraded only in Palbo	0.0724419	0.698695		1	1	1.09263	3.08633e-05	high degraded	1	0	1.02019
	Q13459	Unconventional myosin-IXb	MYO9B	degraded only in Palbo	0.776435	0.185993		1	1	1.79426	0.00609834	high degraded	2	1	1.01783
	P04792	Heat shock protein beta-1	HSPB1	degraded only in Palbo	0.595629	0.0504202		0	0	1.61255	4.2351e-05	high degraded	0	0	1.01692
	P13798	Acylamino-acid-releasing enzyme	APEH	degraded only in Palbo	0.448593	0.326246		0	0	1.46455	0.00489749	high degraded	0	0	1.01596
	P62701	40S ribosomal protein S4, X isoform	RPS4X	degraded only in Palbo	0.305788	0.110334		0	0	1.31803	3.0997e-06	high degraded	0	0	1.01224
	Q02790	Peptidyl-prolyl cis-trans isomerase FKBP4;Peptidyl-prolyl cis-trans isomerase FKBP4, N-terminally processed	FKBP4	degraded only in Palbo	0.162778	0.444419		0	0	1.16616	5.49702e-05	high degraded	0	4	1.00338
	Q3ZCM7	Tubulin beta-8 chain	TUBB8	degraded only in Palbo	-0.155339	0.599136		0	0	0.847165	0.0106599	high degraded	0	1	1.0025
	Q9NQ88	Fructose-2,6-bisphosphatase TIGAR	TIGAR	degraded only in Palbo	0.261777	0.646976		1	1	1.2609	0.0403053	high degraded	0	4	0.999127
	P13612	Integrin alpha-4	ITGA4	degraded only in Palbo	0.00326754	0.985974		0	0	1.00157	7.22698e-05	high degraded	0	0	0.998301
	P55263	Adenosine kinase	ADK	degraded only in Palbo	0.0982722	0.781339		1	0	1.08912	0.00708912	high degraded	1	2	0.990848
	P06396	Gelsolin	GSN	degraded only in Palbo	-0.407136	0.0194495		0	0	0.582412	0.00200848	low degraded	0	0	0.989548
	P62318	Small nuclear ribonucleoprotein Sm D3	SNRPD3	degraded only in Palbo	-0.146835	0.701546		0	1	0.837043	0.0422005	high degraded	1	4	0.983878
	Q9Y696;O15247;Q9NZA1;Q96NY7	Chloride intracellular channel protein 4	CLIC4	degraded only in Palbo	0.148296	0.353876		0	0	1.13003	3.2668e-06	high degraded	0	0	0.981736
	Q14195;Q14117	Dihydropyrimidinase-related protein 3	DPYSL3	degraded in both, more in Palbo	0.879004	0.0494647	high degraded	2	0	1.85885	0.000433084	high degraded	2	3	0.979846
	Q9P000	COMM domain-containing protein 9	COMMD9	degraded only in Palbo	0.142045	1		5	4	1.11723	0.0317663	too many imputed values	4	2	0.975184
	P08758	Annexin A5	ANXA5	degraded in both, more in Palbo	0.425217	0.0434155	low degraded	0	0	1.39487	3.4684e-06	high degraded	0	0	0.969651
	P04406;O14556	Glyceraldehyde-3-phosphate dehydrogenase	GAPDH	degraded only in Palbo	0.0672687	0.748708		0	0	1.03287	0.000172835	high degraded	0	0	0.965597
	Q9Y490	Talin-1	TLN1	degraded only in Palbo	0.0847554	0.456274		0	0	1.04976	1.385e-07	high degraded	0	0	0.965004
	Q96FL9	Polypeptide N-acetylgalactosaminyltransferase 14	GALNT14	degraded only in Palbo	0.189186	0.290919		0	1	1.14937	9.2248e-06	high degraded	1	2	0.960187
	P21439	Multidrug resistance protein 3	ABCB4	degraded only in Palbo	0.414727	1		5	5	1.37264	0.00494142	high degraded	0	3	0.957909
	Q9BPX5	Actin-related protein 2/3 complex subunit 5-like protein	ARPC5L	degraded only in Palbo	-0.522302	0.00471241		0	0	0.434824	0.0144697	low degraded	0	0	0.957126
	P28074	Proteasome subunit beta type-5	PSMB5	degraded only in Palbo	0.512825	0.16441		0	0	1.46768	0.000848546	high degraded	0	1	0.954856
	O15145	Actin-related protein 2/3 complex subunit 3	ARPC3	degraded only in Palbo	-0.205185	0.166494		0	0	0.741777	0.000107391	high degraded	0	0	0.946962
	Q9BXI6	TBC1 domain family member 10A	TBC1D10A	degraded only in Palbo	0.187562	0.688795		1	1	1.13422	0.0264733	high degraded	1	2	0.946654
	P06703	Protein S100-A6	S100A6	degraded only in Palbo	0.308477	0.0898871		0	0	1.25436	2.8231e-06	high degraded	0	0	0.945879
	P42025	Beta-centractin	ACTR1B	degraded only in Palbo	0.469467	1		3	4	1.41189	0.00146952	high degraded	1	4	0.942424
	Q9P0V9	Septin-10	2019-09-10	degraded only in Palbo	-0.100193	0.751355		0	0	0.840665	0.0165667	high degraded	0	3	0.940858
	P48681	Nestin	NES	degraded in both, more in Palbo	0.587802	0.00829506	high degraded	0	0	1.52304	1.2573e-06	high degraded	0	1	0.935241
	Q13404	Ubiquitin-conjugating enzyme E2 variant 1	UBE2V1	degraded only in Palbo	0.438331	0.166694		0	0	1.37324	0.000410337	high degraded	0	0	0.934912
	P07814	Bifunctional glutamate/proline--tRNA ligase;Glutamate--tRNA ligase;Proline--tRNA ligase	EPRS	degraded only in Palbo	-0.311942	0.292438		0	0	0.620043	0.0469774	high degraded	0	1	0.931985
	P68032;P62736;P63267	Actin, alpha cardiac muscle 1;Actin, aortic smooth muscle;Actin, gamma-enteric smooth muscle	ACTC1	degraded only in Palbo	-0.0785589	0.663073		0	0	0.843301	0.000272516	high degraded	0	0	0.92186
	O60610	Protein diaphanous homolog 1	DIAPH1	degraded only in Palbo	-0.122943	0.664604		0	0	0.79352	0.0123671	high degraded	0	1	0.916463
	Q9P0V3	SH3 domain-binding protein 4	SH3BP4	degraded only in Palbo	-0.140357	0.537864		0	0	0.774949	0.00350031	high degraded	0	0	0.915306
	Q9UNN5	FAS-associated factor 1	FAF1	degraded only in Palbo	0.403619	0.12687		1	3	1.31086	0.000108678	high degraded	1	0	0.907237
	Q13813	Spectrin alpha chain, non-erythrocytic 1	SPTAN1	degraded only in Palbo	-0.0963238	0.428257		0	0	0.807686	6.9096e-06	high degraded	0	0	0.90401
	O15143	Actin-related protein 2/3 complex subunit 1B	ARPC1B	degraded only in Palbo	-0.323275	0.0483963		0	0	0.578975	0.00163954	low degraded	0	0	0.90225
	P26038	Moesin	MSN	degraded only in Palbo	-0.042065	0.699309		0	0	0.859647	1.0292e-06	high degraded	0	0	0.901712
	O94766	Galactosylgalactosylxylosylprotein 3-beta-glucuronosyltransferase 3	B3GAT3	degraded only in Palbo	-0.148109	0.593139		0	0	0.749973	0.0147964	high degraded	0	0	0.898082
	P01903	HLA class II histocompatibility antigen, DR alpha chain	HLA-DRA	degraded only in Palbo	-0.268229	0.0277808		0	0	0.628854	4.57072e-05	high degraded	0	0	0.897083
	O75436	Vacuolar protein sorting-associated protein 26A	VPS26A	degraded in both, more in Palbo	0.439635	0.0444601	low degraded	0	0	1.3363	8.7728e-06	high degraded	0	0	0.896664
	P40616	ADP-ribosylation factor-like protein 1	ARL1	degraded in both, more in Palbo	2.71311	0.000407241	high degraded	0	1	3.609	2.50745e-05	high degraded	0	0	0.895894
	Q10471;Q8N4A0	Polypeptide N-acetylgalactosaminyltransferase 2;Polypeptide N-acetylgalactosaminyltransferase 2 soluble form	GALNT2	degraded only in Palbo	0.661087	0.0827976		0	0	1.55271	0.000588635	high degraded	0	0	0.891626
	P62269	40S ribosomal protein S18	RPS18	degraded only in Palbo	0.159603	0.433726		0	0	1.05094	0.000100673	high degraded	0	0	0.891336
	P04229;Q29974;Q30154;P13760;Q30167;P13762	HLA class II histocompatibility antigen, DRB1-1 beta chain;HLA class II histocompatibility antigen, DRB1-16 beta chain;HLA class II histocompatibility antigen, DR beta 5 chain;HLA class II histocompatibility antigen, DRB1-4 beta chain;HLA class II histocompatibility antigen, DRB1-10 beta chain	HLA-DRB1	degraded only in Palbo	-0.354875	0.0523443		0	0	0.533463	0.00648961	low degraded	0	0	0.888338
	Q9Y266	Nuclear migration protein nudC	NUDC	degraded only in Palbo	0.635696	0.105284		0	0	1.52185	0.000946387	high degraded	1	2	0.886151
	Q16832	Discoidin domain-containing receptor 2	DDR2	degraded in both, more in Palbo	0.795556	0.0117118	high degraded	0	0	1.67651	2.49301e-05	high degraded	2	3	0.880954
	P09525	Annexin A4	ANXA4	degraded in both, more in Palbo	0.60289	0.00208823	high degraded	0	0	1.47442	2.167e-07	high degraded	0	0	0.87153
	P61587	Rho-related GTP-binding protein RhoE	RND3	degraded only in Palbo	-0.0122283	0.965816		0	0	0.855708	0.00837421	high degraded	1	2	0.867936
	Q01518	Adenylyl cyclase-associated protein 1	CAP1	degraded only in Palbo	0.117687	0.488719		0	0	0.984314	3.16183e-05	high degraded	0	0	0.866627
	P27635;Q96L21	60S ribosomal protein L10	RPL10	degraded only in Palbo	0.0727639	0.63044		0	0	0.935279	1.64499e-05	high degraded	0	0	0.862515
	Q96DD7	Protein shisa-4	SHISA4	degraded only in Palbo	-0.143124	0.570744		1	3	0.71599	0.0112911	high degraded	1	2	0.859113
	O95486	Protein transport protein Sec24A	SEC24A	degraded only in Palbo	0.678926	0.157955		0	0	1.53778	0.00438074	high degraded	0	1	0.858854
	P08133	Annexin A6	ANXA6	degraded in both, more in Palbo	1.45241	3.86e-08	high degraded	0	0	2.30964	1e-10	high degraded	0	0	0.857233
	Q6P4Q7	Metal transporter CNNM4	CNNM4	degraded only in Palbo	-0.111931	0.688631		0	0	0.744316	0.016269	high degraded	0	3	0.856247
	O00571;O15523;Q9NQI0	ATP-dependent RNA helicase DDX3X;ATP-dependent RNA helicase DDX3Y	DDX3X	degraded in both, more in Palbo	0.497569	0.00317131	low degraded	0	0	1.35147	1.191e-07	high degraded	0	0	0.853904
	P60900	Proteasome subunit alpha type-6	PSMA6	degraded only in Palbo	0.34302	0.210395		0	0	1.19319	0.000412767	high degraded	0	0	0.850171
	P30566	Adenylosuccinate lyase	ADSL	degraded only in Palbo	-0.118809	1		3	3	0.726214	0.0137445	high degraded	1	5	0.845023
	Q00796	Sorbitol dehydrogenase	SORD	degraded only in Palbo	0.0515134	0.883308		0	0	0.895646	0.0206762	high degraded	0	0	0.844132
	Q01082	Spectrin beta chain, non-erythrocytic 1	SPTBN1	degraded only in Palbo	-0.267052	0.0432246		0	0	0.576986	0.000265715	low degraded	0	0	0.844039
	Q02543	60S ribosomal protein L18a	RPL18A	degraded only in Palbo	0.240296	0.285762		0	0	1.08224	0.000179892	high degraded	0	0	0.841939
	Q13641	Trophoblast glycoprotein	TPBG	degraded only in Palbo	0.298683	0.15711		0	0	1.13636	5.06721e-05	high degraded	0	2	0.837676
	P63244	Guanine nucleotide-binding protein subunit beta-2-like 1;Guanine nucleotide-binding protein subunit beta-2-like 1, N-terminally processed	GNB2L1	degraded in both, more in Palbo	0.307547	0.0268678	low degraded	0	0	1.14513	2.097e-07	high degraded	0	0	0.837583
	Q58FF6	Putative heat shock protein HSP 90-beta 4	HSP90AB4P	degraded only in Palbo	0.36878	0.0514349		0	0	1.20444	5.8581e-06	high degraded	0	0	0.835656
	Q99808	Equilibrative nucleoside transporter 1	SLC29A1	degraded only in Palbo	0.254497	0.529285		0	0	1.08834	0.0150954	high degraded	0	3	0.833848
	P62917	60S ribosomal protein L8	RPL8	degraded only in Palbo	0.218789	0.206069		0	0	1.05248	1.50675e-05	high degraded	0	0	0.83369
	Q9GZQ8;A6NCE7	Microtubule-associated proteins 1A/1B light chain 3B;Microtubule-associated proteins 1A/1B light chain 3 beta 2	MAP1LC3B	degraded in both, more in Palbo	1.24729	0.0163919	high degraded	0	0	2.07991	0.000439249	high degraded	0	0	0.832614
	Q9BRA2	Thioredoxin domain-containing protein 17	TXNDC17	degraded only in Palbo	0.0189945	0.924514		0	0	0.848933	0.000673477	high degraded	0	0	0.829938
	Q12906;Q96SI9	Interleukin enhancer-binding factor 3	ILF3	degraded only in Palbo	0.450075	0.292484		0	0	1.27996	0.00748755	high degraded	0	2	0.829883
	P19105	Myosin regulatory light chain 12A	MYL12A	degraded only in Palbo	0.157607	0.570954		5	2	0.986729	0.00260818	high degraded	2	0	0.829122
	P54727	UV excision repair protein RAD23 homolog B	RAD23B	degraded only in Palbo	0.265321	0.432217		0	0	1.09272	0.00480111	high degraded	0	1	0.827396
	P62081	40S ribosomal protein S7	RPS7	degraded only in Palbo	0.541621	0.051745		0	0	1.36781	9.13916e-05	high degraded	0	0	0.826191
	P13987	CD59 glycoprotein	CD59	degraded only in Palbo	-0.0597901	0.651784		0	0	0.763268	3.51312e-05	high degraded	0	0	0.823058
	P58335	Anthrax toxin receptor 2	ANTXR2	degraded in both, more in Palbo	0.464599	0.0187257	low degraded	0	0	1.28738	3.0786e-06	high degraded	0	0	0.822778
	Q92747	Actin-related protein 2/3 complex subunit 1A	ARPC1A	degraded only in Palbo	-0.0977479	0.637985		0	0	0.71959	0.00313954	high degraded	0	0	0.817338
	Q16643	Drebrin	DBN1	degraded only in Palbo	-0.357959	0.0310796		0	0	0.456991	0.00841226	low degraded	0	0	0.81495
	P09960	Leukotriene A-4 hydrolase	LTA4H	degraded in both, more in Palbo	1.03712	0.00511779	high degraded	0	1	1.84475	3.64213e-05	high degraded	0	4	0.807634
	Q06203	Amidophosphoribosyltransferase	PPAT	degraded only in Palbo	-0.0184462	0.957627		2	0	0.782942	0.0372149	high degraded	2	0	0.801388
	Q99829	Copine-1	CPNE1	degraded only in Palbo	-0.233542	0.370554		0	0	0.564748	0.0416948	low degraded	0	0	0.798289
	Q9H0E2	Toll-interacting protein	TOLLIP	degraded in both, more in Palbo	1.67586	0.00644499	high degraded	0	0	2.47285	0.000317824	high degraded	0	1	0.796985
	P23458;O60674	Tyrosine-protein kinase JAK1	JAK1	degraded in both, more in Palbo	0.849694	0.0209897	high degraded	0	0	1.64572	0.000172043	high degraded	0	0	0.796023
	Q15843	NEDD8	NEDD8	degraded only in Palbo	-0.035484	0.905017		0	0	0.760138	0.0205152	high degraded	0	1	0.795622
	Q02878	60S ribosomal protein L6	RPL6	degraded only in Palbo	-0.238679	0.180918		0	0	0.556118	0.00533172	low degraded	0	0	0.794797
	Q8TD19	Serine/threonine-protein kinase Nek9	NEK9	degraded only in Palbo	0.536272	1		3	3	1.32897	0.000833679	high degraded	1	5	0.792697
	O43598	2-deoxynucleoside 5-phosphate N-hydrolase 1	DNPH1	degraded only in Palbo	0.446887	0.35058		2	2	1.23531	0.018042	high degraded	0	3	0.788423
	P37235;P84074;P61601	Hippocalcin-like protein 1;Neuron-specific calcium-binding protein hippocalcin	HPCAL1	degraded only in Palbo	0.243598	0.13177		0	0	1.03136	7.7611e-06	high degraded	0	0	0.787762
	P61981	14-3-3 protein gamma;14-3-3 protein gamma, N-terminally processed	YWHAG	degraded in both, more in Palbo	0.509154	0.0333631	low degraded	0	0	1.29576	2.93467e-05	high degraded	0	0	0.786608
	P63241;Q6IS14;Q9GZV4	Eukaryotic translation initiation factor 5A-1;Eukaryotic translation initiation factor 5A-1-like	EIF5A	degraded in both, more in Palbo	0.617053	0.0165984	high degraded	0	0	1.40235	2.17443e-05	high degraded	0	0	0.785296
	Q13098	COP9 signalosome complex subunit 1	GPS1	degraded only in Palbo	-0.0973537	0.742701		0	0	0.68608	0.0329316	high degraded	1	1	0.783434
	P62249	40S ribosomal protein S16	RPS16	degraded only in Palbo	0.177519	0.417952		0	0	0.960668	0.000452401	high degraded	0	0	0.783149
	P55072	Transitional endoplasmic reticulum ATPase	VCP	degraded only in Palbo	0.318475	0.163142		0	0	1.0971	0.000157682	high degraded	0	0	0.778627
	P15559	NAD(P)H dehydrogenase [quinone] 1	NQO1	degraded only in Palbo	-0.180368	0.141681		0	0	0.59354	0.0001426	high degraded	0	0	0.773908
	P61353	60S ribosomal protein L27	RPL27	degraded only in Palbo	0.260123	0.134053		0	0	1.02821	1.77081e-05	high degraded	0	0	0.768088
	Q9Y376	Calcium-binding protein 39	CAB39	degraded only in Palbo	0.245989	0.492354		0	0	1.01185	0.0113963	high degraded	0	0	0.765861
	Q9Y6M4	Casein kinase I isoform gamma-3	CSNK1G3	degraded only in Palbo	0.196351	0.61282		0	0	0.959457	0.0237196	high degraded	0	1	0.763105
	P18077	60S ribosomal protein L35a	RPL35A	degraded only in Palbo	0.323363	0.348641		0	0	1.08413	0.0056402	high degraded	0	0	0.760768
	Q9UNZ2	NSFL1 cofactor p47	NSFL1C	degraded only in Palbo	0.142064	0.662117		2	1	0.890628	0.0139345	high degraded	1	4	0.748564
	P46778	60S ribosomal protein L21	RPL21	degraded in both, more in Palbo	0.32771	0.0195401	low degraded	0	0	1.07286	4.661e-07	high degraded	0	0	0.745154
	Q86SF2	N-acetylgalactosaminyltransferase 7	GALNT7	degraded only in Palbo	0.21729	0.266909		0	0	0.960678	0.000145297	high degraded	0	0	0.743388
	Q15691;Q15555	Microtubule-associated protein RP/EB family member 1	MAPRE1	degraded only in Palbo	-0.212549	0.376907		0	0	0.523821	0.0407674	low degraded	0	0	0.736371
	P62829	60S ribosomal protein L23	RPL23	degraded only in Palbo	0.0774011	0.773367		0	0	0.811846	0.00794257	high degraded	0	0	0.734445
	P63261	Actin, cytoplasmic 2;Actin, cytoplasmic 2, N-terminally processed	ACTG1	degraded only in Palbo	0.18298	0.168083		0	0	0.909831	3.7278e-06	high degraded	0	0	0.726852
	P60953	Cell division control protein 42 homolog	CDC42	degraded only in Palbo	-0.275877	0.194711		0	0	0.448359	0.0437014	low degraded	0	0	0.724236
	Q7L576	Cytoplasmic FMR1-interacting protein 1	CYFIP1	degraded only in Palbo	0.162665	0.253904		0	0	0.885318	1.27549e-05	high degraded	0	0	0.722652
	P62937;P0DN26;A0A0B4J2A2;A0A075B759;Q9Y536;F5H284;P0DN37	Peptidyl-prolyl cis-trans isomerase A;Peptidyl-prolyl cis-trans isomerase A, N-terminally processed	PPIA	degraded in both, more in Palbo	0.339355	0.0146447	low degraded	0	0	1.06121	4.218e-07	high degraded	0	0	0.721852
	Q14376	UDP-glucose 4-epimerase	GALE	degraded in both, more in Palbo	0.983343	0.00181977	too many imputed values	5	1	1.70376	1.01961e-05	high degraded	1	0	0.720415
	P46940	Ras GTPase-activating-like protein IQGAP1	IQGAP1	degraded only in Palbo	0.0743463	0.631897		0	0	0.794609	0.000114987	high degraded	0	0	0.720263
	Q15436	Protein transport protein Sec23A	SEC23A	degraded only in Palbo	0.150197	0.630392		1	0	0.85943	0.0134971	high degraded	0	2	0.709233
	P09972	Fructose-bisphosphate aldolase C	ALDOC	degraded in both, more in Palbo	0.597111	0.0086134	high degraded	0	0	1.30453	9.6041e-06	high degraded	0	0	0.707421
	Q13418	Integrin-linked protein kinase	ILK	degraded only in Palbo	-0.0772962	0.770403		0	0	0.629773	0.0290676	high degraded	0	0	0.707069
	Q9BYI3	Hyccin	FAM126A	degraded only in Palbo	0.615658	0.203888		0	1	1.32162	0.0123665	too many imputed values	5	2	0.705967
	P41440	Folate transporter 1	SLC19A1	degraded only in Ctr	0.786423	0.00786498	high degraded	0	0	1.49008	1		5	0	0.70366
	O00425	Insulin-like growth factor 2 mRNA-binding protein 3	IGF2BP3	degraded only in Palbo	0.810055	0.172219		0	0	1.51335	0.0174557	high degraded	0	2	0.703293
	Q7Z5G4	Golgin subfamily A member 7	GOLGA7	degraded only in Palbo	0.575762	0.140232		0	0	1.27564	0.00369129	high degraded	0	1	0.699879
	P67870	Casein kinase II subunit beta	CSNK2B	degraded only in Palbo	0.175698	0.447248		0	0	0.871904	0.00158852	high degraded	0	2	0.696205
	P46459;Q969G3	Vesicle-fusing ATPase	NSF	degraded only in Palbo	0.172937	0.537559		0	0	0.868159	0.00659167	high degraded	0	0	0.695222
	Q9HCJ1	Progressive ankylosis protein homolog	ANKH	degraded only in Palbo	0.311495	0.483338		0	0	1.00651	0.0351294	high degraded	0	1	0.695017
	Q9UQ80	Proliferation-associated protein 2G4	PA2G4	degraded only in Palbo	0.261579	0.28597		0	0	0.956351	0.0011229	high degraded	0	0	0.694772
	Q92616	Translational activator GCN1	GCN1L1	degraded in both, more in Palbo	1.0885	0.00439057	high degraded	0	0	1.78253	6.72607e-05	high degraded	0	0	0.694029
	Q14563	Semaphorin-3A	SEMA3A	degraded only in Palbo	0.430687	0.135532		2	5	1.11744	0.00101474	high degraded	0	2	0.686748
	Q7LGA3	Heparan sulfate 2-O-sulfotransferase 1	HS2ST1	degraded only in Palbo	0.459331	0.101154		0	0	1.14422	0.000607381	high degraded	0	0	0.684885
	O75131;Q96A23;O95741	Copine-3	CPNE3	degraded in both, more in Palbo	1.0448	1.7827e-06	high degraded	0	0	1.72819	3.1e-09	high degraded	0	0	0.683384
	Q8IYT4	Katanin p60 ATPase-containing subunit A-like 2	KATNAL2	degraded only in Palbo	-0.158661	0.178616		0	0	0.521939	0.000345794	low degraded	0	0	0.680601
	P15311	Ezrin	EZR	degraded only in Palbo	0.00103887	0.994498		0	0	0.678219	0.000396327	high degraded	0	0	0.677181
	P23528	Cofilin-1	CFL1	degraded only in Palbo	-0.0755921	0.637291		0	0	0.595629	0.0018731	high degraded	0	0	0.671222
	Q8TDQ7	Glucosamine-6-phosphate isomerase 2	GNPDA2	degraded only in Palbo	0.482337	1		3	4	1.15307	0.00015988	high degraded	1	3	0.670735
	P20073	Annexin A7	ANXA7	degraded only in Palbo	-0.076689	0.63348		0	0	0.59227	0.00200085	high degraded	0	0	0.668959
	P61513;A6NKH3	60S ribosomal protein L37a	RPL37A	degraded only in Palbo	0.0801445	0.733325		0	0	0.744425	0.00588637	high degraded	0	1	0.66428
	Q9H4M9	EH domain-containing protein 1	EHD1	degraded only in Palbo	0.18556	0.321045		0	0	0.845072	0.000326989	high degraded	0	0	0.659512
	P62241	40S ribosomal protein S8	RPS8	degraded in both, more in Palbo	0.324294	0.0132519	low degraded	0	0	0.978989	5.211e-07	high degraded	0	0	0.654695
	P62280	40S ribosomal protein S11	RPS11	degraded in both, more in Palbo	0.298043	0.0466238	low degraded	0	0	0.951742	5.7383e-06	high degraded	0	0	0.653699
	Q8WWI1	LIM domain only protein 7	LMO7	degraded only in Palbo	-0.0965957	0.702974		0	0	0.554379	0.0419008	low degraded	1	1	0.650975
	P46939;REV__Q5VTR2	Utrophin	UTRN	degraded only in Palbo	0.0180371	0.917978		0	0	0.668099	0.00157415	high degraded	0	0	0.650062
	Q8IZ83	Aldehyde dehydrogenase family 16 member A1	ALDH16A1	degraded only in Palbo	0.626051	0.162278		1	0	1.2735	0.00936279	high degraded	0	4	0.647449
	P46781	40S ribosomal protein S9	RPS9	degraded only in Palbo	0.147159	0.233044		0	0	0.78807	9.1349e-06	high degraded	0	0	0.64091
	P60866	40S ribosomal protein S20	RPS20	degraded in both, more in Palbo	0.297084	0.0176687	low degraded	0	0	0.935147	5.949e-07	high degraded	0	0	0.638063
	P30530;Q12866	Tyrosine-protein kinase receptor UFO	AXL	degraded in both, more in Palbo	0.426802	0.0134306	low degraded	0	0	1.06224	5.2149e-06	high degraded	0	0	0.635442
	P08582	Melanotransferrin	MFI2	degraded only in Palbo	-0.166686	0.148566		0	0	0.466912	0.000720361	low degraded	0	0	0.633598
	P13861	cAMP-dependent protein kinase type II-alpha regulatory subunit	PRKAR2A	degraded only in Palbo	-0.0575369	0.805189		0	0	0.573485	0.0248365	low degraded	0	1	0.631022
	Q16204	Coiled-coil domain-containing protein 6	CCDC6	degraded only in Palbo	0.57517	0.201059		1	2	1.19977	0.0140029	high degraded	1	4	0.624602
	Q9NUG6	p53 and DNA damage-regulated protein 1	PDRG1	degraded only in Ctr	0.495066	0.0154288	too many imputed values	5	2	1.11771	1		3	5	0.62264
	P54709	Sodium/potassium-transporting ATPase subunit beta-3	ATP1B3	degraded only in Palbo	0.162924	0.380773		0	0	0.784452	0.000617777	high degraded	0	0	0.621528
	P35590;Q02763;O15146	Tyrosine-protein kinase receptor Tie-1	TIE1	degraded only in Palbo	0.376972	0.305197		0	0	0.994535	0.0137212	high degraded	0	1	0.617563
	P62316	Small nuclear ribonucleoprotein Sm D2	SNRPD2	degraded only in Palbo	0.758706	0.157398		2	1	1.37454	0.0168298	high degraded	1	0	0.615836
	P08865	40S ribosomal protein SA	RPSA	degraded only in Palbo	0.140079	0.344148		0	0	0.752456	0.000110189	high degraded	0	0	0.612376
	Q15437	Protein transport protein Sec23B	SEC23B	degraded only in Palbo	0.488817	0.0525554		0	0	1.09965	0.000284979	high degraded	0	0	0.610834
	P29144	Tripeptidyl-peptidase 2	TPP2	degraded only in Palbo	0.590544	0.173678		0	0	1.19671	0.0113414	high degraded	0	4	0.60617
	Q10469	Alpha-1,6-mannosyl-glycoprotein 2-beta-N-acetylglucosaminyltransferase	MGAT2	degraded in both, more in Palbo	0.636347	0.0226468	high degraded	0	1	1.24242	0.0001839	high degraded	0	2	0.606076
	P15880	40S ribosomal protein S2	RPS2	degraded only in Palbo	0.196328	0.199223		0	0	0.801568	7.08596e-05	high degraded	0	0	0.60524
	P62753	40S ribosomal protein S6	RPS6	degraded only in Palbo	0.137959	0.491801		0	0	0.74153	0.00188658	high degraded	0	0	0.603572
	P29401	Transketolase	TKT	degraded in both, more in Palbo	0.463291	0.0144947	low degraded	0	0	1.06495	1.47025e-05	high degraded	0	0	0.601658
	P62854;Q5JNZ5	40S ribosomal protein S26;Putative 40S ribosomal protein S26-like 1	RPS26	degraded in both, more in Palbo	0.710622	0.00263602	high degraded	1	0	1.30934	8.9374e-06	high degraded	0	1	0.598714
	Q07954	Prolow-density lipoprotein receptor-related protein 1;Low-density lipoprotein receptor-related protein 1 85 kDa subunit;Low-density lipoprotein receptor-related protein 1 515 kDa subunit;Low-density lipoprotein receptor-related protein 1 intracellular domain	LRP1	degraded only in Palbo	-0.237642	0.141155		0	0	0.357937	0.0337973	low degraded	0	0	0.595578
	Q9UKS6	Protein kinase C and casein kinase substrate in neurons protein 3	PACSIN3	degraded only in Palbo	0.0413876	0.818042		0	0	0.63368	0.00284369	high degraded	0	0	0.592292
	P26599;O95758	Polypyrimidine tract-binding protein 1	PTBP1	degraded only in Palbo	0.769836	0.153435		0	0	1.36154	0.0181052	high degraded	0	2	0.591707
	Q9NRG1	Phosphoribosyltransferase domain-containing protein 1	PRTFDC1	degraded only in Ctr	0.9325	0.0349212	high degraded	2	4	1.51854	1		4	0	0.586039
	Q5H9R7	Serine/threonine-protein phosphatase 6 regulatory subunit 3	PPP6R3	degraded only in Palbo	1.7767	1		4	4	2.36195	5.2e-08	high degraded	2	0	0.585246
	P16190;P16189;P30453;P30457;P18462	HLA class I histocompatibility antigen, A-33 alpha chain;HLA class I histocompatibility antigen, A-31 alpha chain;HLA class I histocompatibility antigen, A-34 alpha chain;HLA class I histocompatibility antigen, A-66 alpha chain;HLA class I histocompatibility antigen, A-25 alpha chain	HLA-A	degraded in both similarly	0.522876	0.00143025	low degraded	0	0	1.10608	7.022e-07	high degraded	0	0	0.583206
	Q14118	Dystroglycan;Alpha-dystroglycan;Beta-dystroglycan	DAG1	degraded only in Palbo	0.143554	0.481312		0	0	0.725898	0.00248036	high degraded	0	0	0.582344
	O75534	Cold shock domain-containing protein E1	CSDE1	degraded only in Palbo	0.0632251	0.75557		0	0	0.64438	0.00580204	high degraded	0	3	0.581155
	O75368	SH3 domain-binding glutamic acid-rich-like protein	SH3BGRL	degraded only in Palbo	0.769608	0.104831		5	2	1.34499	0.0088409	high degraded	1	4	0.575386
	P29992	Guanine nucleotide-binding protein subunit alpha-11	GNA11	degraded only in Palbo	-0.13944	0.419674		0	0	0.435444	0.0208154	low degraded	0	0	0.574884
	P35268	60S ribosomal protein L22	RPL22	degraded only in Palbo	0.345246	0.0624978		0	0	0.917003	9.02394e-05	high degraded	0	0	0.571757
	O43795;Q8N1T3	Unconventional myosin-Ib	MYO1B	degraded only in Palbo	0.0184901	0.878185		0	0	0.586764	0.000194676	high degraded	0	0	0.568273
	Q07157	Tight junction protein ZO-1	TJP1	degraded only in Palbo	0.167469	0.526348		0	0	0.733922	0.0126502	high degraded	1	2	0.566453
	Q10567	AP-1 complex subunit beta-1	AP1B1	degraded only in Palbo	0.125925	0.670855		0	0	0.691126	0.0315402	high degraded	0	0	0.565201
	P48960;Q9UHX3	CD97 antigen;CD97 antigen subunit alpha;CD97 antigen subunit beta	CD97	degraded only in Palbo	0.168584	0.38634		0	0	0.733417	0.00155989	high degraded	0	0	0.564833
	P62263	40S ribosomal protein S14	RPS14	degraded only in Palbo	0.15346	0.387908		0	0	0.715115	0.000924872	high degraded	0	0	0.561656
	Q92530	Proteasome inhibitor PI31 subunit	PSMF1	degraded in both similarly	1.01231	0.0491737	too many imputed values	4	2	1.57268	0.00471731	high degraded	0	4	0.560361
	Q24JP5	Transmembrane protein 132A	TMEM132A	degraded in both similarly	1.2462	0.00431636	high degraded	0	0	1.80536	0.000215606	high degraded	0	0	0.559159
	O94973	AP-2 complex subunit alpha-2	AP2A2	degraded only in Palbo	0.0605413	0.803081		0	0	0.618812	0.0207308	high degraded	0	0	0.55827
	Q9UBQ5	Eukaryotic translation initiation factor 3 subunit K	EIF3K	degraded only in Palbo	1.00276	0.115518		0	0	1.5554	0.0206732	high degraded	0	3	0.552637
	P60033	CD81 antigen	CD81	degraded only in Palbo	0.443572	0.102244		0	0	0.995256	0.00147278	high degraded	0	0	0.551683
	P23396	40S ribosomal protein S3	RPS3	degraded in both similarly	0.360704	0.0221462	low degraded	0	0	0.908893	1.29796e-05	high degraded	0	0	0.548188
	Q9BT40	Inositol polyphosphate 5-phosphatase K	INPP5K	degraded only in Palbo	0.669958	0.1631		0	1	1.21764	0.0178838	high degraded	0	0	0.547679
	Q9H3Z4	DnaJ homolog subfamily C member 5	DNAJC5	degraded only in Palbo	0.116562	0.508732		0	0	0.663715	0.00164962	high degraded	0	0	0.547152
	P63000;P60763	Ras-related C3 botulinum toxin substrate 1;Ras-related C3 botulinum toxin substrate 3	RAC1	degraded only in Palbo	0.112052	0.289904		0	0	0.651253	1.46573e-05	high degraded	0	0	0.539202
	P15170	Eukaryotic peptide chain release factor GTP-binding subunit ERF3A	GSPT1	degraded only in Palbo	0.581247	0.21393		0	0	1.12018	0.0247548	high degraded	0	3	0.53893
	P84077;P61204	ADP-ribosylation factor 1;ADP-ribosylation factor 3	ARF1	degraded in both similarly	0.933081	0.00048862	high degraded	0	0	1.47134	4.8407e-06	high degraded	0	0	0.538256
	O43847	Nardilysin	NRD1	degraded only in Palbo	0.0782252	1		3	0	0.616184	0.00584133	high degraded	2	0	0.537959
	P52888	Thimet oligopeptidase	THOP1	degraded only in Palbo	0.718947	0.10058		1	0	1.25669	0.00812708	high degraded	1	3	0.537745
	P61978	Heterogeneous nuclear ribonucleoprotein K	HNRNPK	degraded in both similarly	0.540863	0.0296378	low degraded	0	0	1.07761	0.000255812	high degraded	0	1	0.536742
	Q8N9N7	Leucine-rich repeat-containing protein 57	LRRC57	degraded only in Palbo	0.0200289	0.922799		0	0	0.554862	0.0158536	low degraded	0	0	0.534833
	P61247	40S ribosomal protein S3a	RPS3A	degraded in both similarly	0.419718	0.0212195	low degraded	0	0	0.953197	3.6005e-05	high degraded	0	0	0.533479
	Q9HC07	Transmembrane protein 165	TMEM165	degraded only in Palbo	-0.034335	0.826671		0	0	0.49834	0.00577044	low degraded	0	2	0.532675
	P63096	Guanine nucleotide-binding protein G(i) subunit alpha-1	GNAI1	degraded only in Palbo	-0.0403772	0.828243		0	0	0.488979	0.0177297	low degraded	1	3	0.529356
	P62847	40S ribosomal protein S24	RPS24	degraded only in Palbo	0.157667	0.399877		0	0	0.685682	0.00195942	high degraded	0	0	0.528015
	P54289	Voltage-dependent calcium channel subunit alpha-2/delta-1;Voltage-dependent calcium channel subunit alpha-2-1;Voltage-dependent calcium channel subunit delta-1	CACNA2D1	degraded only in Palbo	0.163321	0.5451		0	0	0.690649	0.0197557	high degraded	0	0	0.527328
	Q6ZRP7	Sulfhydryl oxidase 2	QSOX2	degraded in both similarly	0.699368	0.000432088	high degraded	0	0	1.22218	1.2419e-06	high degraded	0	0	0.522815
	P98194	Calcium-transporting ATPase type 2C member 1	ATP2C1	degraded only in Palbo	0.337348	0.0726203		0	0	0.859114	0.000201848	high degraded	0	0	0.521766
	Q9UBQ0	Vacuolar protein sorting-associated protein 29	VPS29	degraded only in Palbo	0.134257	0.507547		0	0	0.652192	0.00506537	high degraded	0	0	0.517935
	P62906	60S ribosomal protein L10a	RPL10A	degraded only in Palbo	0.101934	0.486724		0	0	0.619662	0.000634852	high degraded	0	0	0.517728
	P30443;P30455	HLA class I histocompatibility antigen, A-1 alpha chain;HLA class I histocompatibility antigen, A-36 alpha chain	HLA-A	degraded in both similarly	0.407955	0.00658582	low degraded	0	0	0.925643	3.8583e-06	high degraded	0	0	0.517688
	Q9Y653	G-protein coupled receptor 56;GPR56 N-terminal fragment;GPR56 C-terminal fragment	GPR56	degraded in both similarly	2.54122	1.6382e-06	high degraded	0	0	3.05716	1.728e-07	high degraded	0	3	0.515943
	O14964	Hepatocyte growth factor-regulated tyrosine kinase substrate	HGS	degraded in both similarly	1.00347	5.0701e-06	high degraded	0	0	1.51805	3.24e-08	high degraded	0	2	0.514575
	P11908	Ribose-phosphate pyrophosphokinase 2	PRPS2	degraded only in Palbo	0.192408	0.316893		0	0	0.704674	0.00186521	high degraded	0	2	0.512266
	Q04206	Transcription factor p65	RELA	degraded in both similarly	1.06782	0.0253559	high degraded	2	0	1.57254	0.00239909	high degraded	1	0	0.504719
	Q9H2H8	Peptidyl-prolyl cis-trans isomerase-like 3	PPIL3	degraded only in Ctr	1.27131	0.0105339	too many imputed values	4	2	1.77544	1		3	0	0.504131
	O43633	Charged multivesicular body protein 2a	CHMP2A	degraded only in Palbo	0.257804	0.207886		0	0	0.761709	0.00153144	high degraded	0	0	0.503906
	P54920;Q9H115	Alpha-soluble NSF attachment protein	NAPA	degraded in both similarly	0.662834	0.00138849	high degraded	0	0	1.16635	5.807e-06	high degraded	0	0	0.503519
	P11166	Solute carrier family 2, facilitated glucose transporter member 1	SLC2A1	degraded only in Palbo	0.1919	0.260693		0	0	0.69225	0.00079838	high degraded	0	0	0.50035
	O76003	Glutaredoxin-3	GLRX3	degraded only in Palbo	0.277331	0.12228		0	0	0.776481	0.000384562	high degraded	0	0	0.499149
	O14786	Neuropilin-1	NRP1	degraded in both similarly	0.472361	0.0339977	low degraded	0	0	0.970751	0.000253321	high degraded	0	0	0.49839
	P07355;A6NMY6	Annexin A2;Putative annexin A2-like protein	ANXA2	degraded only in Palbo	0.252933	0.115231		0	0	0.746119	0.000197128	high degraded	0	0	0.493186
	Q99805	Transmembrane 9 superfamily member 2	TM9SF2	degraded in both similarly	0.492067	0.0290775	low degraded	0	0	0.982876	0.000240666	high degraded	0	0	0.490809
	P05023;P50993;Q13733	Sodium/potassium-transporting ATPase subunit alpha-1	ATP1A1	degraded only in Palbo	0.25121	0.050013		0	0	0.740344	1.68906e-05	high degraded	0	0	0.489134
	P18124	60S ribosomal protein L7	RPL7	degraded only in Palbo	0.233158	0.399591		0	0	0.721991	0.0173025	high degraded	0	0	0.488833
	O60462	Neuropilin-2	NRP2	degraded in both similarly	1.28569	1.29e-08	high degraded	0	0	1.77415	2e-10	high degraded	0	0	0.488454
	P17301	Integrin alpha-2	ITGA2	degraded only in Palbo	-0.0714598	0.559722		0	0	0.4153	0.00360353	low degraded	0	0	0.48676
	P55039	Developmentally-regulated GTP-binding protein 2	DRG2	degraded only in Palbo	0.109475	1		0	0	0.590787	0.015993	high degraded	1	0	0.481312
	P62424	60S ribosomal protein L7a	RPL7A	degraded only in Palbo	0.407437	0.0507474		0	0	0.885774	0.000358467	high degraded	0	0	0.478337
	P30508;Q07000;Q29960;P30510;P30501;P04222	HLA class I histocompatibility antigen, Cw-12 alpha chain;HLA class I histocompatibility antigen, Cw-15 alpha chain;HLA class I histocompatibility antigen, Cw-16 alpha chain;HLA class I histocompatibility antigen, Cw-14 alpha chain;HLA class I histocompatibility antigen, Cw-2 alpha chain;HLA class I histocompatibility antigen, Cw-3 alpha chain	HLA-C	degraded in both similarly	0.487507	0.0102748	low degraded	0	0	0.960788	3.97894e-05	high degraded	0	0	0.473281
	P15153	Ras-related C3 botulinum toxin substrate 2	RAC2	degraded only in Palbo	0.0657886	0.715644		0	0	0.537905	0.00860894	low degraded	0	0	0.472117
	Q96EK6	Glucosamine 6-phosphate N-acetyltransferase	GNPNAT1	degraded only in Palbo	0.948841	0.127544		0	2	1.41914	0.029337	high degraded	0	0	0.470302
	P28482;P27361;P31152	Mitogen-activated protein kinase 1	MAPK1	degraded only in Palbo	0.911544	0.110832		0	0	1.38106	0.0216737	high degraded	0	0	0.469521
	P68400;Q8NEV1	Casein kinase II subunit alpha;Casein kinase II subunit alpha 3	CSNK2A1	degraded only in Palbo	0.549682	0.179808		0	0	1.01289	0.0206718	high degraded	0	2	0.463211
	P10586	Receptor-type tyrosine-protein phosphatase F	PTPRF	degraded in both similarly	0.685836	0.000447435	high degraded	0	0	1.14336	2.2685e-06	high degraded	0	0	0.457528
	Q86WA9	Sodium-independent sulfate anion transporter	SLC26A11	degraded only in Palbo	0.109475	1		0	0	0.564131	0.0141232	low degraded	2	2	0.454656
	P05556	Integrin beta-1	ITGB1	degraded only in Palbo	0.164122	0.417577		0	0	0.615362	0.00716471	high degraded	0	0	0.451239
	P62888	60S ribosomal protein L30	RPL30	degraded only in Palbo	0.205551	0.268961		0	0	0.656632	0.0023948	high degraded	0	0	0.451082
	Q969Q0	60S ribosomal protein L36a-like	RPL36AL	degraded only in Palbo	0.0814187	0.680637		0	0	0.531438	0.0155502	low degraded	0	0	0.450019
	P24821	Tenascin	TNC	degraded in both similarly	0.903458	0.00498238	high degraded	0	0	1.35296	0.00019289	high degraded	0	0	0.449499
	Q9UBG0	C-type mannose receptor 2	MRC2	degraded only in Palbo	0.0118816	0.952766		0	0	0.460106	0.0345137	low degraded	0	0	0.448225
	P08581;Q9H3Y6;P42685;Q04912	Hepatocyte growth factor receptor	MET	degraded only in Palbo	0.461486	0.276481		0	0	0.906672	0.042725	high degraded	0	2	0.445185
	P14324	Farnesyl pyrophosphate synthase	FDPS	degraded only in Palbo	0.0153237	0.929433		0	0	0.45951	0.016814	low degraded	0	0	0.444186
	P46777	60S ribosomal protein L5	RPL5	degraded only in Palbo	0.182021	0.105654		0	0	0.619615	3.55762e-05	high degraded	0	0	0.437594
	P04083	Annexin A1	ANXA1	degraded in both similarly	0.784506	0.00753896	high degraded	0	0	1.22047	0.000245789	high degraded	0	0	0.43596
	P80723	Brain acid soluble protein 1	BASP1	degraded only in Palbo	-0.0357663	0.746111		0	0	0.398355	0.00237939	low degraded	0	0	0.434122
	Q9NX62	Inositol monophosphatase 3	IMPAD1	degraded only in Palbo	0.532773	0.0954426		0	0	0.96552	0.00580913	high degraded	0	2	0.432747
	Q96QK1	Vacuolar protein sorting-associated protein 35	VPS35	degraded in both similarly	0.923601	2.29875e-05	high degraded	0	0	1.35513	2.709e-07	high degraded	0	0	0.431526
	P31949	Protein S100-A11;Protein S100-A11, N-terminally processed	S100A11	degraded in both similarly	0.852925	0.00488775	high degraded	0	0	1.28316	0.000179798	high degraded	0	0	0.430232
	Q92544	Transmembrane 9 superfamily member 4	TM9SF4	degraded in both similarly	0.599572	0.00741167	high degraded	0	0	1.02619	9.62745e-05	high degraded	0	0	0.426621
	P30050	60S ribosomal protein L12	RPL12	degraded only in Palbo	0.255095	0.149392		0	0	0.676607	0.00114961	high degraded	0	0	0.421512
	P23634	Plasma membrane calcium-transporting ATPase 4	ATP2B4	degraded only in Palbo	0.18457	0.160109		0	0	0.605799	0.000231052	high degraded	0	0	0.421229
	P18085	ADP-ribosylation factor 4	ARF4	degraded in both similarly	1.33703	9.52e-08	high degraded	0	0	1.74716	2.9e-09	high degraded	0	0	0.410124
	Q9BRP1	Programmed cell death protein 2-like	PDCD2L	degraded only in Palbo	0.541567	0.140489		2	4	0.950172	0.0157161	high degraded	1	5	0.408606
	Q9BXW6	Oxysterol-binding protein-related protein 1	OSBPL1A	degraded in both similarly	0.75482	0.0139302	high degraded	0	1	1.16188	0.000678483	high degraded	0	1	0.407062
	P62979;P62987;P0CG47;P0CG48	Ubiquitin-40S ribosomal protein S27a;Ubiquitin;40S ribosomal protein S27a;Ubiquitin-60S ribosomal protein L40;Ubiquitin;60S ribosomal protein L40;Polyubiquitin-B;Ubiquitin;Polyubiquitin-C;Ubiquitin	RPS27A	degraded only in Palbo	0.387406	0.150535		0	0	0.794295	0.00740073	high degraded	0	0	0.406888
	Q03405	Urokinase plasminogen activator surface receptor	PLAUR	degraded in both similarly	0.477702	0.041761	low degraded	0	0	0.882482	0.000965089	high degraded	0	0	0.40478
	P00813	Adenosine deaminase	ADA	degraded only in Palbo	0.109475	1		0	0	0.513436	0.0394686	low degraded	2	5	0.403961
	P83731	60S ribosomal protein L24	RPL24	degraded only in Palbo	-0.00371729	0.981315		0	0	0.400055	0.0220604	low degraded	0	0	0.403772
	Q6P4E1	Protein CASC4	CASC4	degraded only in Palbo	0.758891	0.0761716		1	3	1.15054	0.0114346	high degraded	2	0	0.39165
	P05388;Q8NHW5	60S acidic ribosomal protein P0;60S acidic ribosomal protein P0-like	RPLP0	degraded in both similarly	0.421378	0.00307828	low degraded	0	0	0.810027	7.0739e-06	high degraded	0	0	0.38865
	P30460;P30480;P30479;P01889;Q04826	HLA class I histocompatibility antigen, B-8 alpha chain;HLA class I histocompatibility antigen, B-42 alpha chain;HLA class I histocompatibility antigen, B-41 alpha chain;HLA class I histocompatibility antigen, B-7 alpha chain;HLA class I histocompatibility antigen, B-40 alpha chain	HLA-B	degraded only in Palbo	0.103832	0.439854		0	0	0.491176	0.00201874	low degraded	0	0	0.387344
	Q86SJ2	Amphoterin-induced protein 2	AMIGO2	degraded only in Palbo	0.254216	0.393938		0	0	0.636176	0.0446322	too many imputed values	4	2	0.381961
	Q07020	60S ribosomal protein L18	RPL18	degraded only in Palbo	0.243687	0.199638		0	0	0.618143	0.004069	high degraded	0	0	0.374456
	Q8TEB7	E3 ubiquitin-protein ligase RNF128	RNF128	degraded in both similarly	0.79078	0.0193501	high degraded	0	4	1.16483	0.00159312	high degraded	1	3	0.374052
	P04439;P13746;P05534	HLA class I histocompatibility antigen, A-3 alpha chain;HLA class I histocompatibility antigen, A-11 alpha chain;HLA class I histocompatibility antigen, A-24 alpha chain	HLA-A	degraded only in Palbo	0.850753	0.064344		0	0	1.22467	0.0117357	high degraded	0	0	0.373914
	P62913	60S ribosomal protein L11	RPL11	degraded in both similarly	0.299452	0.0187856	low degraded	0	0	0.673167	3.12732e-05	high degraded	0	0	0.373715
	P23229	Integrin alpha-6;Integrin alpha-6 heavy chain;Integrin alpha-6 light chain;Processed integrin alpha-6	ITGA6	degraded in both similarly	0.372199	0.0414439	low degraded	0	0	0.73642	0.000533147	high degraded	0	0	0.364221
	P63173	60S ribosomal protein L38	RPL38	degraded only in Palbo	0.185268	0.217186		0	0	0.5436	0.00190611	low degraded	0	0	0.358332
	P46776	60S ribosomal protein L27a	RPL27A	degraded only in Palbo	0.160145	0.209809		0	0	0.514754	0.000804698	low degraded	0	0	0.354609
	Q9NZU0	Leucine-rich repeat transmembrane protein FLRT3	FLRT3	degraded only in Palbo	0.045334	0.794474		0	0	0.396647	0.0353248	low degraded	0	0	0.351313
	Q13162	Peroxiredoxin-4	PRDX4	degraded only in Palbo	0.486018	0.0623803		0	0	0.837273	0.00353567	high degraded	0	0	0.351254
	P02751	Fibronectin;Anastellin;Ugl-Y1;Ugl-Y2;Ugl-Y3	FN1	degraded only in Palbo	0.421603	0.19129		2	1	0.768466	0.025072	high degraded	0	1	0.346863
	P08708	40S ribosomal protein S17	RPS17	degraded only in Palbo	0.220918	0.413763		0	0	0.566345	0.0482746	low degraded	0	0	0.345427
	P35637;Q92804	RNA-binding protein FUS	FUS	degraded only in Palbo	0.541673	0.146539		0	0	0.884336	0.0247777	high degraded	0	2	0.342663
	Q9UJ70	N-acetyl-D-glucosamine kinase	NAGK	degraded only in Palbo	0.852285	0.070007		2	4	1.19346	0.0156038	high degraded	0	4	0.34118
	Q14123;Q01064	Calcium/calmodulin-dependent 3,5-cyclic nucleotide phosphodiesterase 1C	PDE1C	degraded only in Palbo	0.0959233	0.512935		1	0	0.43591	0.00842588	low degraded	0	0	0.339987
	P26006	Integrin alpha-3;Integrin alpha-3 heavy chain;Integrin alpha-3 light chain	ITGA3	degraded only in Palbo	0.0746899	0.498207		0	0	0.409634	0.00181519	low degraded	0	0	0.334944
	P21964	Catechol O-methyltransferase	COMT	degraded only in Palbo	0.504243	0.080345		0	0	0.837697	0.00723272	high degraded	0	0	0.333454
	O75326	Semaphorin-7A	SEMA7A	degraded only in Palbo	0.153562	0.340659		0	0	0.480916	0.00781239	low degraded	0	0	0.327354
	P08648	Integrin alpha-5;Integrin alpha-5 heavy chain;Integrin alpha-5 light chain	ITGA5	degraded in both similarly	0.495074	0.00294589	low degraded	0	0	0.820073	3.32908e-05	high degraded	0	0	0.324999
	P04080	Cystatin-B	CSTB	degraded only in Palbo	0.420276	0.225856		1	0	0.743347	0.0414805	high degraded	1	1	0.323072
	P61966;Q96PC3	AP-1 complex subunit sigma-1A	AP1S1	degraded only in Palbo	0.139286	0.51912		0	0	0.459678	0.046182	low degraded	0	0	0.320392
	O00471	Exocyst complex component 5	EXOC5	degraded only in Palbo	0.441081	0.187969		0	0	0.76079	0.0313586	high degraded	0	2	0.319709
	P11717	Cation-independent mannose-6-phosphate receptor	IGF2R	degraded in both similarly	0.428914	0.00166209	low degraded	0	0	0.746232	8.5424e-06	high degraded	0	0	0.317318
	P15529	Membrane cofactor protein	CD46	degraded only in Palbo	0.463302	0.05959		0	0	0.779396	0.00383264	high degraded	0	0	0.316094
	P16070	CD44 antigen	CD44	degraded only in Palbo	-0.000866427	0.994069		0	0	0.314331	0.0154777	low degraded	0	0	0.315198
	P61224;A6NIZ1	Ras-related protein Rap-1b;Ras-related protein Rap-1b-like protein	RAP1B	degraded only in Palbo	0.350659	0.181202		0	0	0.659491	0.0189343	high degraded	0	0	0.308831
	P50914	60S ribosomal protein L14	RPL14	degraded only in Palbo	0.368159	0.13557		0	0	0.674343	0.0114461	high degraded	0	0	0.306184
	P25398	40S ribosomal protein S12	RPS12	degraded only in Palbo	0.185386	0.33477		0	0	0.487768	0.0195676	low degraded	0	0	0.302382
	P06493;P50750;Q96Q40;Q9NYV4;Q14004	Cyclin-dependent kinase 1	CDK1	degraded only in Palbo	0.468368	0.0775589		0	0	0.768395	0.00733282	high degraded	0	0	0.300027
	Q9UBB4	Ataxin-10	ATXN10	degraded in both similarly	0.897172	0.03229	too many imputed values	5	2	1.19289	0.00687741	high degraded	2	0	0.295721
	P48147	Prolyl endopeptidase	PREP	degraded in both similarly	1.92066	0.00956257	high degraded	2	0	2.21446	0.00381189	high degraded	0	4	0.293793
	O00505	Importin subunit alpha-4	KPNA3	degraded in both similarly	1.29688	0.00404709	high degraded	0	0	1.58884	0.000868432	high degraded	1	4	0.291952
	Q9UM47	Neurogenic locus notch homolog protein 3;Notch 3 extracellular truncation;Notch 3 intracellular domain	NOTCH3	degraded in both similarly	1.29779	1.0346e-06	high degraded	0	0	1.58762	8.6e-08	high degraded	0	1	0.289822
	P63010	AP-2 complex subunit beta	AP2B1	degraded in both similarly	0.312355	0.0446037	low degraded	0	0	0.596006	0.000841145	high degraded	0	0	0.283651
	O14672	Disintegrin and metalloproteinase domain-containing protein 10	ADAM10	degraded in both similarly	1.17978	0.000153192	high degraded	0	0	1.46154	1.72493e-05	high degraded	0	1	0.281757
	Q96EM0	Trans-3-hydroxy-L-proline dehydratase	L3HYPDH	degraded only in Palbo	1.78371	1		5	3	2.06114	2.5223e-06	high degraded	1	4	0.277428
	P57764	Gasdermin-D	GSDMD	degraded only in Palbo	0.109475	1		0	0	0.386361	0.0311298	low degraded	2	0	0.276885
	Q9UHD1	Cysteine and histidine-rich domain-containing protein 1	CHORDC1	degraded in both similarly	0.441327	0.00951419	low degraded	0	0	0.717549	0.00023233	high degraded	0	3	0.276222
	P08473	Neprilysin	MME	degraded in both similarly	0.487817	0.029639	low degraded	0	0	0.761136	0.00198957	high degraded	0	0	0.27332
	Q9UP95;Q9UHW9	Solute carrier family 12 member 4	SLC12A4	degraded only in Palbo	0.130459	0.459567		0	0	0.402367	0.0338823	low degraded	0	0	0.271908
	P05067	Amyloid beta A4 protein;N-APP;Soluble APP-alpha;Soluble APP-beta;C99;Beta-amyloid protein 42;Beta-amyloid protein 40;C83;P3(42);P3(40);C80;Gamma-secretase C-terminal fragment 59;Gamma-secretase C-terminal fragment 57;Gamma-secretase C-terminal fragment 50;C31	APP	degraded in both similarly	1.48926	3.489e-07	high degraded	0	0	1.76018	4.26e-08	high degraded	0	0	0.270924
	Q14126	Desmoglein-2	DSG2	degraded only in Palbo	0.215049	0.235721		0	0	0.485265	0.0140717	low degraded	0	0	0.270216
	Q15404	Ras suppressor protein 1	RSU1	degraded only in Palbo	0.376425	0.0560162		0	0	0.644694	0.00301305	high degraded	0	0	0.26827
	Q12905	Interleukin enhancer-binding factor 2	ILF2	degraded only in Ctr	1.42562	0.00484726	high degraded	0	0	1.69151	1		5	5	0.265894
	O60506;O43390	Heterogeneous nuclear ribonucleoprotein Q	SYNCRIP	degraded in both similarly	0.673866	0.0194426	high degraded	0	0	0.937226	0.00247588	high degraded	0	0	0.26336
	P62873	Guanine nucleotide-binding protein G(I)/G(S)/G(T) subunit beta-1	GNB1	degraded only in Palbo	0.218805	0.05816		0	0	0.480008	0.000451182	low degraded	0	0	0.261203
	Q13530	Serine incorporator 3	SERINC3	degraded in both similarly	2.44811	7.48194e-05	high degraded	0	0	2.70743	2.65237e-05	high degraded	0	2	0.259313
	Q04721;Q7Z3S9	Neurogenic locus notch homolog protein 2;Notch 2 extracellular truncation;Notch 2 intracellular domain	NOTCH2	degraded in both similarly	1.56577	2.1182e-06	high degraded	0	0	1.82137	3.44e-07	high degraded	0	0	0.255606
	P61313	60S ribosomal protein L15	RPL15	degraded only in Palbo	0.439878	0.0518495		0	0	0.69143	0.00476622	high degraded	0	0	0.251553
	O14763	Tumor necrosis factor receptor superfamily member 10B	TNFRSF10B	degraded in both similarly	1.06597	4.01329e-05	high degraded	0	0	1.31606	4.0079e-06	high degraded	0	0	0.250093
	P61254;Q9UNX3	60S ribosomal protein L26;60S ribosomal protein L26-like 1	RPL26	degraded in both similarly	0.346465	0.0435785	low degraded	0	0	0.586356	0.00207912	high degraded	0	0	0.239891
	Q9Y6M5	Zinc transporter 1	SLC30A1	degraded only in Palbo	0.777273	0.0663827		0	0	1.01558	0.0207936	high degraded	2	2	0.238308
	P52597	Heterogeneous nuclear ribonucleoprotein F;Heterogeneous nuclear ribonucleoprotein F, N-terminally processed	HNRNPF	degraded only in Palbo	0.303229	0.0831155		0	0	0.536132	0.00516148	low degraded	0	2	0.232903
	P11169;Q8TDB8	Solute carrier family 2, facilitated glucose transporter member 3;Solute carrier family 2, facilitated glucose transporter member 14	SLC2A3	degraded in both similarly	0.946242	0.000983282	high degraded	0	0	1.17417	0.000144235	high degraded	0	1	0.227927
	Q15758	Neutral amino acid transporter B(0)	SLC1A5	degraded in both similarly	0.486952	0.00519544	low degraded	0	0	0.712991	0.000252218	high degraded	0	0	0.226039
	P39023;Q92901	60S ribosomal protein L3	RPL3	degraded in both similarly	0.76778	3.97758e-05	high degraded	0	0	0.978608	2.7474e-06	high degraded	0	0	0.210828
	P32121	Beta-arrestin-2	ARRB2	degraded in both similarly	1.11245	0.00503595	high degraded	1	0	1.32088	0.00144956	high degraded	1	3	0.208434
	Q709C8	Vacuolar protein sorting-associated protein 13C	VPS13C	degraded in both similarly	0.543609	0.0049768	low degraded	0	0	0.752004	0.000397776	high degraded	0	0	0.208395
	P17252;P05771;P05129	Protein kinase C alpha type	PRKCA	degraded in both similarly	0.683463	0.00409141	high degraded	0	0	0.891777	0.000515744	high degraded	0	1	0.208313
	Q15907	Ras-related protein Rab-11B	RAB11B	degraded only in Palbo	0.0960647	0.410309		0	0	0.29738	0.0195909	low degraded	0	0	0.201316
	P62750	60S ribosomal protein L23a	RPL23A	degraded only in Palbo	0.154427	0.207883		0	0	0.347483	0.00992618	low degraded	0	0	0.193056
	P50454	Serpin H1	SERPINH1	degraded in both similarly	0.44434	0.0380669	low degraded	0	0	0.633909	0.00553925	high degraded	0	0	0.18957
	Q15366;P57721	Poly(rC)-binding protein 2	PCBP2	degraded in both similarly	1.22242	0.0243577	high degraded	0	0	1.40404	0.011634	high degraded	0	0	0.181629
	P04899;P11488;P19087;A8MTJ3	Guanine nucleotide-binding protein G(i) subunit alpha-2	GNAI2	degraded only in Palbo	0.167346	0.151874		0	0	0.336749	0.00849233	low degraded	0	0	0.169403
	Q08431	Lactadherin;Lactadherin short form;Medin	MFGE8	degraded in both similarly	1.3047	7.3811e-06	high degraded	0	0	1.47053	1.8677e-06	high degraded	0	0	0.165825
	Q9UN37	Vacuolar protein sorting-associated protein 4A	VPS4A	degraded in both similarly	0.792104	0.00375126	high degraded	0	0	0.95238	0.000926134	high degraded	0	1	0.160276
	O15162	Phospholipid scramblase 1	PLSCR1	degraded only in Palbo	0.590696	0.0974697		0	3	0.749972	0.0405255	high degraded	0	0	0.159276
	P43121	Cell surface glycoprotein MUC18	MCAM	degraded only in Palbo	0.103084	0.343104		0	0	0.259962	0.0264279	low degraded	0	0	0.156878
	P50281;Q9Y5R2;P51511	Matrix metalloproteinase-14	MMP14	degraded in both similarly	1.0807	5.46e-08	high degraded	0	0	1.23534	9.6e-09	high degraded	0	0	0.154641
	Q13724	Mannosyl-oligosaccharide glucosidase	MOGS	degraded only in Palbo	0.252431	0.129734		0	0	0.404521	0.021613	low degraded	0	0	0.15209
	P08195	4F2 cell-surface antigen heavy chain	SLC3A2	degraded only in Palbo	0.23814	0.17805		0	0	0.389545	0.0357316	low degraded	0	0	0.151404
	O75340	Programmed cell death protein 6	PDCD6	degraded in both similarly	0.747896	0.00143616	high degraded	0	0	0.888497	0.000335865	high degraded	0	0	0.140601
	P0DMV9;P0DMV8	Heat shock 70 kDa protein 1B;Heat shock 70 kDa protein 1A	HSPA1B	degraded in both similarly	0.557191	0.00199648	low degraded	0	0	0.686947	0.000353487	high degraded	0	0	0.129755
	P42892	Endothelin-converting enzyme 1	ECE1	degraded in both similarly	0.887458	0.00110275	high degraded	0	0	1.01721	0.000343945	high degraded	0	0	0.129747
	P30505;Q9TNN7	HLA class I histocompatibility antigen, Cw-8 alpha chain;HLA class I histocompatibility antigen, Cw-5 alpha chain	HLA-C	degraded only in Palbo	0.285831	0.0533162		0	0	0.414163	0.00841297	low degraded	0	0	0.128331
	P61086	Ubiquitin-conjugating enzyme E2 K	UBE2K	degraded only in Ctr	0.386373	0.049795	too many imputed values	4	1	0.512656	1		3	3	0.126283
	Q16563	Synaptophysin-like protein 1	SYPL1	degraded only in Palbo	0.175009	0.117799		0	0	0.295556	0.0136043	low degraded	0	0	0.120546
	P13929	Beta-enolase	ENO3	degraded in both similarly	0.502594	0.0105081	low degraded	2	2	0.620517	0.0026217	high degraded	2	0	0.117924
	O95782	AP-2 complex subunit alpha-1	AP2A1	degraded in both similarly	0.280527	0.0270055	low degraded	0	0	0.394212	0.00368894	low degraded	0	0	0.113686
	P20340	Ras-related protein Rab-6A	RAB6A	degraded in both similarly	0.2708	0.0251029	low degraded	0	0	0.384154	0.00310148	low degraded	0	0	0.113354
	Q9NWQ8	Phosphoprotein associated with glycosphingolipid-enriched microdomains 1	PAG1	degraded only in Ctr	0.44922	0.00328307	low degraded	2	3	0.561979	1		4	4	0.11276
	Q9Y4K0	Lysyl oxidase homolog 2	LOXL2	degraded in both similarly	0.471	0.0100069	low degraded	0	0	0.577523	0.00259528	low degraded	0	0	0.106523
	P62851	40S ribosomal protein S25	RPS25	degraded only in Palbo	0.266554	0.086229		0	0	0.364795	0.0240778	low degraded	0	0	0.0982413
	Q29963	HLA class I histocompatibility antigen, Cw-6 alpha chain	HLA-C	degraded in both similarly	0.367728	0.0147605	low degraded	0	0	0.463409	0.00347276	low degraded	0	0	0.0956809
	Q9NY35	Claudin domain-containing protein 1	CLDND1	degraded in both similarly	1.48024	0.000127581	high degraded	0	0	1.56735	7.26419e-05	high degraded	0	2	0.0871053
	P48509	CD151 antigen	CD151	degraded in both similarly	0.545836	0.00286332	low degraded	0	0	0.632444	0.000917766	high degraded	0	0	0.0866079
	P11234	Ras-related protein Ral-B	RALB	degraded in both similarly	0.271472	0.0408389	low degraded	0	0	0.357802	0.0100588	low degraded	0	0	0.0863299
	P17066;P48741	Heat shock 70 kDa protein 6;Putative heat shock 70 kDa protein 7	HSPA6	degraded in both similarly	0.472453	0.00762677	low degraded	0	0	0.551546	0.00268114	low degraded	0	0	0.0790928
	P18827	Syndecan-1	SDC1	degraded in both similarly	0.549268	0.0460774	low degraded	0	0	0.616802	0.0275617	high degraded	1	1	0.0675333
	P84095	Rho-related GTP-binding protein RhoG	RHOG	degraded only in Palbo	0.259408	0.0818484		0	0	0.326647	0.0331395	low degraded	0	0	0.0672388
	P19021	Peptidyl-glycine alpha-amidating monooxygenase;Peptidylglycine alpha-hydroxylating monooxygenase;Peptidyl-alpha-hydroxyglycine alpha-amidating lyase	PAM	degraded in both similarly	1.49184	0.015271	high degraded	2	0	1.5548	0.0121192	high degraded	0	1	0.0629585
	Q96PD2	Discoidin, CUB and LCCL domain-containing protein 2	DCBLD2	degraded in both similarly	0.738261	0.00701375	high degraded	0	0	0.791606	0.00443944	high degraded	0	0	0.0533455
	Q8WWI5	Choline transporter-like protein 1	SLC44A1	degraded in both similarly	0.717867	0.00132273	high degraded	0	0	0.767746	0.00076505	high degraded	0	0	0.0498792
	Q8WUM9	Sodium-dependent phosphate transporter 1	SLC20A1	degraded in both similarly	2.13177	3.0026e-06	high degraded	0	0	2.1739	2.3918e-06	high degraded	0	2	0.0421315
	Q99816	Tumor susceptibility gene 101 protein	TSG101	degraded in both similarly	0.76822	0.0430504	high degraded	0	0	0.809664	0.0342638	high degraded	0	0	0.0414443
	P60520	Gamma-aminobutyric acid receptor-associated protein-like 2	GABARAPL2	degraded in both similarly	2.36033	3.56e-08	high degraded	0	0	2.40019	2.87e-08	high degraded	0	0	0.0398636
	Q9UIQ6	Leucyl-cystinyl aminopeptidase;Leucyl-cystinyl aminopeptidase, pregnancy serum form	LNPEP	degraded in both similarly	0.331803	0.0237912	low degraded	0	0	0.369021	0.0135967	low degraded	0	0	0.0372178
	Q96PU5	E3 ubiquitin-protein ligase NEDD4-like	NEDD4L	degraded in both similarly	0.905772	0.0391761	high degraded	0	0	0.938238	0.0335305	high degraded	0	1	0.0324663
	Q13332	Receptor-type tyrosine-protein phosphatase S	PTPRS	degraded in both similarly	1.31803	0.000236027	high degraded	0	0	1.35037	0.000188208	high degraded	0	1	0.0323373
	Q8IYS2	Uncharacterized protein KIAA2013	KIAA2013	degraded in both similarly	1.0996	7.2972e-05	high degraded	0	1	1.12086	6.01651e-05	high degraded	0	1	0.0212597
	O95372	Acyl-protein thioesterase 2	LYPLA2	degraded in both similarly	0.75221	0.0418318	high degraded	2	1	0.760349	0.0399541	high degraded	0	2	0.00813903
	Q9H6X2	Anthrax toxin receptor 1	ANTXR1	degraded in both similarly	0.553118	0.0266633	low degraded	0	0	0.545349	0.0285197	low degraded	0	0	-0.00776826
	Q14108	Lysosome membrane protein 2	SCARB2	degraded in both similarly	0.535714	0.0254961	low degraded	0	0	0.527478	0.0274683	low degraded	0	0	-0.00823615
	Q96BM9	ADP-ribosylation factor-like protein 8A	ARL8A	degraded in both similarly	0.510784	0.0150547	low degraded	0	0	0.501883	0.0165605	low degraded	0	0	-0.00890123
	Q9HD45	Transmembrane 9 superfamily member 3	TM9SF3	degraded in both similarly	0.989099	0.00913644	high degraded	0	0	0.979813	0.00966902	high degraded	0	0	-0.00928665
	Q71RC2	La-related protein 4	LARP4	degraded in both similarly	0.764988	0.0127378	high degraded	1	0	0.747695	0.0144763	high degraded	1	3	-0.0172928
	P08253	72 kDa type IV collagenase;PEX	MMP2	degraded only in Palbo	0.763544	1		4	0	0.736716	0.00154389	high degraded	0	3	-0.0268281
	Q06481	Amyloid-like protein 2	APLP2	degraded in both similarly	2.50768	1.043e-07	high degraded	0	0	2.47525	1.229e-07	high degraded	0	0	-0.0324281
	P53992;O94855	Protein transport protein Sec24C	SEC24C	degraded in both similarly	0.933813	0.00198607	high degraded	0	0	0.900759	0.00259646	high degraded	0	1	-0.0330547
	Q99985	Semaphorin-3C	SEMA3C	degraded in both similarly	2.98379	1.08e-08	high degraded	0	0	2.94703	1.27e-08	high degraded	0	0	-0.0367588
	P02786;Q9UP52	Transferrin receptor protein 1;Transferrin receptor protein 1, serum form	TFRC	degraded in both similarly	0.787287	2.20772e-05	high degraded	0	0	0.743267	4.04463e-05	high degraded	0	0	-0.0440203
	P29317;Q06187	Ephrin type-A receptor 2	EPHA2	degraded in both similarly	0.406312	0.00632353	low degraded	0	0	0.35768	0.0136016	low degraded	0	0	-0.048632
	O60669	Monocarboxylate transporter 2	SLC16A7	degraded only in Ctr	1.77748	0.000408419	high degraded	0	0	1.72297	1		4	4	-0.0545003
	Q13443	Disintegrin and metalloproteinase domain-containing protein 9	ADAM9	degraded in both similarly	0.878655	1.8555e-05	high degraded	0	0	0.821388	3.78685e-05	high degraded	0	0	-0.057267
	Q9NPH3	Interleukin-1 receptor accessory protein	IL1RAP	degraded in both similarly	0.604141	0.00245177	high degraded	0	0	0.539976	0.00536929	low degraded	0	0	-0.0641656
	Q13637	Ras-related protein Rab-32	RAB32	degraded in both similarly	0.415366	0.0144154	low degraded	0	0	0.348522	0.0346104	low degraded	0	0	-0.0668433
	Q13795	ADP-ribosylation factor-related protein 1	ARFRP1	degraded in both similarly	0.902017	0.0133351	high degraded	0	0	0.834347	0.0202727	high degraded	0	1	-0.0676703
	Q03135;P56539	Caveolin-1	CAV1	degraded in both similarly	0.514292	0.00277099	low degraded	0	0	0.445244	0.0073422	low degraded	0	0	-0.0690476
	O60493	Sorting nexin-3	SNX3	degraded in both similarly	0.747663	0.000415715	high degraded	0	0	0.671873	0.00103072	high degraded	0	0	-0.0757894
	P07093	Glia-derived nexin	SERPINE2	degraded in both similarly	1.37055	1.34719e-05	high degraded	0	0	1.28952	2.59619e-05	high degraded	0	0	-0.0810376
	Q7Z4F1	Low-density lipoprotein receptor-related protein 10	LRP10	degraded in both similarly	1.58618	0.000297142	high degraded	0	4	1.50474	0.000475651	high degraded	0	3	-0.0814341
	Q14344	Guanine nucleotide-binding protein subunit alpha-13	GNA13	degraded only in Ctr	0.351975	0.0443194	low degraded	0	0	0.266948	0.116322		0	0	-0.0850273
	Q9NP72	Ras-related protein Rab-18	RAB18	degraded in both similarly	0.462863	0.00657729	low degraded	0	0	0.369671	0.0234673	low degraded	0	0	-0.0931929
	Q9UI12	V-type proton ATPase subunit H	ATP6V1H	degraded in both similarly	0.788681	0.000221926	high degraded	0	0	0.694479	0.000687441	high degraded	0	0	-0.094202
	P17813	Endoglin	ENG	degraded in both similarly	1.03475	0.000606731	high degraded	0	0	0.93302	0.00141945	high degraded	0	0	-0.101729
	P40429;Q6NVV1	60S ribosomal protein L13a	RPL13A	degraded in both similarly	0.398868	0.00665865	low degraded	0	0	0.295298	0.0338906	low degraded	0	0	-0.103569
	P22612	cAMP-dependent protein kinase catalytic subunit gamma	PRKACG	degraded only in Ctr	0.661863	0.0493569	too many imputed values	4	2	0.550701	0.0952402		2	4	-0.111162
	Q15382	GTP-binding protein Rheb	RHEB	degraded in both similarly	1.28783	0.000586619	high degraded	0	1	1.17455	0.00125719	high degraded	0	0	-0.113282
	Q9BV20	Methylthioribose-1-phosphate isomerase	MRI1	degraded only in Ctr	0.947753	0.028548	high degraded	2	3	0.832756	0.05014		1	4	-0.114997
	Q92597	Protein NDRG1	NDRG1	degraded in both similarly	1.4221	0.000128971	high degraded	0	0	1.304	0.000291187	high degraded	1	0	-0.118104
	P61026	Ras-related protein Rab-10	RAB10	degraded in both similarly	0.527052	0.000705618	low degraded	0	0	0.408512	0.00485863	low degraded	0	0	-0.118541
	Q86YQ8;Q9HCH3;Q8IYJ1	Copine-8	CPNE8	degraded in both similarly	0.564918	0.0107262	low degraded	0	0	0.441255	0.0377577	low degraded	0	0	-0.123663
	Q99747	Gamma-soluble NSF attachment protein	NAPG	degraded in both similarly	0.730534	0.0148162	high degraded	0	0	0.605483	0.0373613	high degraded	0	0	-0.125051
	P62837;P61077;Q9Y2X8;P51668	Ubiquitin-conjugating enzyme E2 D2;Ubiquitin-conjugating enzyme E2 D3;Ubiquitin-conjugating enzyme E2 D4;Ubiquitin-conjugating enzyme E2 D1	UBE2D2	degraded only in Ctr	0.503627	0.0406256	low degraded	0	0	0.373309	0.117094		0	2	-0.130319
	P16035	Metalloproteinase inhibitor 2	TIMP2	degraded in both similarly	1.93125	4.372e-06	high degraded	0	0	1.79415	1.0009e-05	high degraded	0	0	-0.137104
	P11279	Lysosome-associated membrane glycoprotein 1	LAMP1	degraded in both similarly	0.579419	0.000881969	low degraded	0	0	0.426229	0.00807615	low degraded	0	0	-0.15319
	Q71UM5	40S ribosomal protein S27-like	RPS27L	degraded only in Ctr	0.435428	0.0331304	low degraded	0	1	0.281004	0.150111		0	1	-0.154423
	Q00341	Vigilin	HDLBP	degraded in both similarly	0.953772	0.00314858	high degraded	0	0	0.794588	0.0103366	high degraded	0	0	-0.159184
	P11021	78 kDa glucose-regulated protein	HSPA5	degraded in both similarly	0.613317	7.14325e-05	high degraded	0	0	0.447382	0.00123345	low degraded	0	0	-0.165935
	Q9NZM1;REV__P24752	Myoferlin	MYOF	degraded in both similarly	0.482339	0.00347156	low degraded	0	0	0.314694	0.0385692	low degraded	0	0	-0.167644
	Q99873;Q9NR22	Protein arginine N-methyltransferase 1	PRMT1	degraded in both similarly	1.02701	0.0197728	high degraded	0	0	0.858167	0.0454467	high degraded	0	1	-0.16884
	Q8N474	Secreted frizzled-related protein 1	SFRP1	degraded in both similarly	1.46925	0.000488601	high degraded	0	0	1.29992	0.00135308	high degraded	0	0	-0.169332
	P32004	Neural cell adhesion molecule L1	L1CAM	degraded in both similarly	0.861124	0.00359412	high degraded	0	0	0.686231	0.0148136	high degraded	0	0	-0.174893
	Q9UMX0;Q9NRR5	Ubiquilin-1	UBQLN1	degraded only in Ctr	0.688179	0.0119592	high degraded	0	0	0.51215	0.0500113		1	4	-0.176029
	Q13838;O00148	Spliceosome RNA helicase DDX39B;ATP-dependent RNA helicase DDX39A	DDX39B	degraded in both similarly	1.0929	0.010656	high degraded	0	0	0.911988	0.0277961	high degraded	1	1	-0.18091
	P23284	Peptidyl-prolyl cis-trans isomerase B	PPIB	degraded in both similarly	0.553727	0.000153939	low degraded	0	0	0.361786	0.00491624	low degraded	0	0	-0.191941
	Q01628;P13164;Q01629;C9JQL5	Interferon-induced transmembrane protein 3	IFITM3	degraded in both similarly	1.20746	0.004159	high degraded	0	0	1.01473	0.01238	high degraded	0	0	-0.19273
	P46782	40S ribosomal protein S5;40S ribosomal protein S5, N-terminally processed	RPS5	degraded only in Ctr	0.817397	0.0400796	high degraded	0	0	0.623654	0.106583		0	0	-0.193743
	Q14697	Neutral alpha-glucosidase AB	GANAB	degraded in both similarly	0.579127	0.000527697	low degraded	0	0	0.382896	0.0106559	low degraded	0	0	-0.196231
	P51572	B-cell receptor-associated protein 31	BCAP31	degraded only in Ctr	0.33944	0.0239968	low degraded	0	0	0.141447	0.310649		0	0	-0.197993
	P49755	Transmembrane emp24 domain-containing protein 10	TMED10	degraded only in Ctr	0.457233	0.0161974	low degraded	0	0	0.256579	0.148367		0	0	-0.200653
	P19338	Nucleolin	NCL	degraded in both similarly	0.913629	1.79221e-05	high degraded	0	0	0.709359	0.000228506	high degraded	0	0	-0.20427
	Q14669	E3 ubiquitin-protein ligase TRIP12	TRIP12	degraded only in Ctr	1.21323	5.83648e-05	too many imputed values	3	2	0.99449	1		4	0	-0.218741
	P46783;Q9NQ39	40S ribosomal protein S10;Putative 40S ribosomal protein S10-like	RPS10	degraded in both similarly	0.805953	0.00661166	high degraded	0	0	0.57812	0.0387783	low degraded	0	0	-0.227833
	P32455;P32456	Interferon-induced guanylate-binding protein 1;Interferon-induced guanylate-binding protein 2	GBP1	degraded in both similarly	0.80773	0.00322353	high degraded	2	0	0.579181	0.0237098	low degraded	1	3	-0.228549
	Q658P3	Metalloreductase STEAP3	STEAP3	degraded in both similarly	0.513075	0.00128727	low degraded	0	0	0.282738	0.0450075	low degraded	0	0	-0.230337
	P38606	V-type proton ATPase catalytic subunit A	ATP6V1A	degraded in both similarly	0.823304	8.3132e-06	high degraded	0	0	0.589328	0.00025358	high degraded	0	0	-0.233977
	P21926	CD9 antigen	CD9	degraded only in Ctr	0.448904	0.0488432	low degraded	0	0	0.212126	0.326118		0	0	-0.236779
	P07237	Protein disulfide-isomerase	P4HB	degraded in both similarly	0.631601	2.62934e-05	high degraded	0	0	0.392863	0.00200335	low degraded	0	0	-0.238737
	P27797	Calreticulin	CALR	degraded in both similarly	0.655593	1.64739e-05	high degraded	0	0	0.410918	0.00134763	low degraded	0	0	-0.244675
	P62879	Guanine nucleotide-binding protein G(I)/G(S)/G(T) subunit beta-2	GNB2	degraded only in Ctr	0.532945	0.0444053	low degraded	0	0	0.28175	0.263309		0	0	-0.251195
	Q9NYU2	UDP-glucose:glycoprotein glucosyltransferase 1	UGGT1	degraded in both similarly	0.677367	0.00147451	high degraded	0	0	0.422417	0.0280654	low degraded	0	0	-0.25495
	Q15084	Protein disulfide-isomerase A6	PDIA6	degraded in both similarly	1.05535	1.42824e-05	high degraded	0	0	0.79929	0.000236923	high degraded	0	0	-0.256056
	Q9NUQ9	Protein FAM49B	FAM49B	degraded only in Ctr	0.342913	0.042681	low degraded	0	0	0.0800996	0.611503		0	0	-0.262813
	P21281;P15313	V-type proton ATPase subunit B, brain isoform	ATP6V1B2	degraded in both similarly	0.839819	2.49151e-05	high degraded	0	0	0.574163	0.000912622	low degraded	0	0	-0.265656
	Q8TF05	Serine/threonine-protein phosphatase 4 regulatory subunit 1	PPP4R1	degraded only in Palbo	0.738335	1		4	3	0.468671	0.00512365	low degraded	2	0	-0.269665
	Q9BVK6	Transmembrane emp24 domain-containing protein 9	TMED9	degraded only in Ctr	0.538302	0.04395	low degraded	0	0	0.266098	0.293116		0	0	-0.272203
	Q5VST6	Alpha/beta hydrolase domain-containing protein 17B	ABHD17B	degraded only in Ctr	0.630251	0.0429457	high degraded	0	0	0.356295	0.229531		0	1	-0.273957
	Q9Y3B3	Transmembrane emp24 domain-containing protein 7	TMED7	degraded only in Ctr	0.31907	0.0280454	low degraded	0	0	0.0425789	0.749244		0	0	-0.276491
	Q07065;Q96K21	Cytoskeleton-associated protein 4	CKAP4	degraded in both similarly	0.692789	0.000184803	high degraded	0	0	0.414136	0.00974467	low degraded	0	0	-0.278653
	O00560	Syntenin-1	SDCBP	degraded in both similarly	1.58812	2.65e-08	high degraded	0	0	1.3062	3.14e-07	high degraded	0	0	-0.281914
	Q01469;A8MUU1	Fatty acid-binding protein, epidermal	FABP5	degraded in both similarly	1.29468	1.01082e-05	high degraded	0	0	1.00801	0.000135557	high degraded	0	1	-0.286676
	Q06830	Peroxiredoxin-1	PRDX1	degraded only in Ctr	0.539709	0.000411627	low degraded	0	0	0.24972	0.0527224		0	0	-0.289989
	P62820	Ras-related protein Rab-1A	RAB1A	degraded only in Ctr	0.540283	0.0391023	low degraded	0	0	0.2484	0.314069		0	0	-0.291883
	Q96JJ7	Protein disulfide-isomerase TMX3	TMX3	degraded only in Ctr	0.353941	0.0303773	low degraded	0	0	0.0545496	0.716808		0	0	-0.299391
	P12429	Annexin A3	ANXA3	degraded only in Ctr	0.577359	0.0242897	low degraded	0	0	0.277335	0.246375		0	0	-0.300024
	P82094	TATA element modulatory factor	TMF1	degraded in both similarly	1.3687	0.0106608	high degraded	1	2	1.06542	0.0381534	high degraded	2	0	-0.30328
	Q6ZUX7	Lipoma HMGIC fusion partner-like 2 protein	LHFPL2	degraded only in Ctr	0.589327	0.00205846	high degraded	1	1	0.284092	0.0916806		1	0	-0.305235
	P14625;Q58FF3	Endoplasmin	HSP90B1	degraded in both similarly	0.845285	3.2939e-06	high degraded	0	0	0.532552	0.000384967	low degraded	0	0	-0.312734
	Q9BTU6	Phosphatidylinositol 4-kinase type 2-alpha	PI4K2A	degraded in both similarly	0.725159	0.00176279	high degraded	0	0	0.410842	0.0473916	low degraded	0	0	-0.314317
	P51149	Ras-related protein Rab-7a	RAB7A	degraded in both similarly	0.586783	0.000144141	high degraded	0	0	0.269654	0.0335764	low degraded	0	0	-0.317129
	Q9H444;Q96CF2	Charged multivesicular body protein 4b	CHMP4B	degraded only in Ctr	0.655306	0.00315658	high degraded	0	0	0.33366	0.0927559		0	0	-0.321646
	Q96J84	Kin of IRRE-like protein 1	KIRREL	degraded in both similarly	1.16494	6.60392e-05	high degraded	0	0	0.843094	0.00123418	high degraded	0	2	-0.321849
	O94905	Erlin-2	ERLIN2	degraded only in Ctr	0.415862	0.0225996	low degraded	0	0	0.0810153	0.626536		0	0	-0.334847
	O43493	Trans-Golgi network integral membrane protein 2	TGOLN2	degraded only in Ctr	0.432714	0.0180735	low degraded	0	0	0.097084	0.559043		0	0	-0.33563
	Q10472;Q8IUC8	Polypeptide N-acetylgalactosaminyltransferase 1;Polypeptide N-acetylgalactosaminyltransferase 1 soluble form	GALNT1	degraded in both similarly	0.878553	6.61288e-05	high degraded	0	0	0.542916	0.00400022	low degraded	0	1	-0.335637
	O95573	Long-chain-fatty-acid--CoA ligase 3	ACSL3	degraded in both similarly	0.791994	0.000775678	high degraded	0	0	0.456206	0.028074	low degraded	0	0	-0.335788
	Q9UKM7;REV__O60290	Endoplasmic reticulum mannosyl-oligosaccharide 1,2-alpha-mannosidase	MAN1B1	degraded only in Ctr	0.665365	0.0434093	high degraded	0	0	0.323579	0.299334		0	0	-0.341786
	O43688	Lipid phosphate phosphohydrolase 2	PPAP2C	degraded only in Ctr	0.494832	0.0158492	low degraded	0	0	0.152307	0.414096		0	0	-0.342525
	P51151;Q9NP90	Ras-related protein Rab-9A	RAB9A	degraded in both similarly	0.909644	0.000168724	high degraded	0	0	0.566717	0.00712863	low degraded	0	0	-0.342927
	P61619;Q9H9S3	Protein transport protein Sec61 subunit alpha isoform 1;Protein transport protein Sec61 subunit alpha isoform 2	SEC61A1	degraded only in Ctr	0.452333	0.0308537	low degraded	0	0	0.100412	0.603471		0	0	-0.351922
	Q15012	Lysosomal-associated transmembrane protein 4A	LAPTM4A	degraded only in Ctr	1.75088	0.000593073	high degraded	1	5	1.39491	1		4	5	-0.355972
	Q96DM3	Uncharacterized protein C18orf8	C18orf8	degraded only in Ctr	0.751009	0.0228464	high degraded	0	0	0.394463	0.201715		0	0	-0.356546
	P62805	Histone H4	HIST1H4A	degraded only in Ctr	0.325818	0.0293727	low degraded	0	0	-0.0317175	0.817244		0	0	-0.357536
	P15260	Interferon gamma receptor 1	IFNGR1	degraded only in Ctr	0.656408	0.0394182	high degraded	0	5	0.293801	0.327475		1	4	-0.362607
	O60568	Procollagen-lysine,2-oxoglutarate 5-dioxygenase 3	PLOD3	degraded in both similarly	0.812617	0.000109573	high degraded	0	0	0.447183	0.0115085	low degraded	0	0	-0.365434
	Q13488	V-type proton ATPase 116 kDa subunit a isoform 3	TCIRG1	degraded only in Ctr	0.515784	0.0311335	low degraded	0	0	0.14839	0.503042		0	0	-0.367394
	Q53GQ0	Very-long-chain 3-oxoacyl-CoA reductase	HSD17B12	degraded only in Ctr	0.482426	0.0425866	low degraded	0	0	0.107898	0.626415		0	0	-0.374528
	Q02809	Procollagen-lysine,2-oxoglutarate 5-dioxygenase 1	PLOD1	degraded only in Ctr	0.64218	0.00841229	high degraded	0	0	0.264394	0.229276		0	0	-0.377786
	P57088	Transmembrane protein 33	TMEM33	degraded only in Ctr	0.411491	0.0300112	low degraded	0	0	0.033625	0.846845		0	0	-0.377866
	Q9UPV0	Centrosomal protein of 164 kDa	CEP164	degraded only in Palbo	1.31706	1		5	4	0.933851	0.000111441	high degraded	2	0	-0.383208
	Q7KZF4	Staphylococcal nuclease domain-containing protein 1	SND1	degraded in both similarly	0.854565	0.000624661	high degraded	0	0	0.469573	0.0310493	low degraded	0	0	-0.384993
	Q9H0H5	Rac GTPase-activating protein 1	RACGAP1	degraded only in Ctr	0.910718	0.0239961	high degraded	0	1	0.523118	1		5	0	-0.3876
	Q9NRP0	Oligosaccharyltransferase complex subunit OSTC	OSTC	degraded only in Ctr	0.504615	0.032647	low degraded	0	0	0.114252	0.6008		0	0	-0.390363
	P36543;Q96A05	V-type proton ATPase subunit E 1	ATP6V1E1	degraded only in Ctr	0.796883	0.00462869	high degraded	0	0	0.395249	0.118577		0	0	-0.401634
	O00468	Agrin;Agrin N-terminal 110 kDa subunit;Agrin C-terminal 110 kDa subunit;Agrin C-terminal 90 kDa fragment;Agrin C-terminal 22 kDa fragment	AGRN	degraded only in Ctr	1.19126	0.0268292	high degraded	0	0	0.777731	0.129289		0	0	-0.413528
	Q969T9	WW domain-binding protein 2	WBP2	degraded only in Ctr	2.11329	7e-10	high degraded	1	0	1.69594	1		3	0	-0.417342
	P04844	Dolichyl-diphosphooligosaccharide--protein glycosyltransferase subunit 2	RPN2	degraded in both similarly	0.694747	5.18267e-05	high degraded	0	0	0.275371	0.0408602	low degraded	0	0	-0.419376
	P30101	Protein disulfide-isomerase A3	PDIA3	degraded only in Ctr	0.69283	0.000276158	high degraded	0	0	0.271984	0.0816561		0	0	-0.420847
	P39656	Dolichyl-diphosphooligosaccharide--protein glycosyltransferase 48 kDa subunit	DDOST	degraded only in Ctr	0.594362	0.00237456	high degraded	0	0	0.171766	0.305417		0	0	-0.422597
	P07339	Cathepsin D;Cathepsin D light chain;Cathepsin D heavy chain	CTSD	degraded only in Ctr	0.394827	0.0326713	low degraded	0	0	-0.031443	0.853383		0	0	-0.42627
	P53365	Arfaptin-2	ARFIP2	degraded in both similarly	1.91557	1.02301e-05	high degraded	0	1	1.48845	0.000139622	high degraded	2	4	-0.427114
	Q08945	FACT complex subunit SSRP1	SSRP1	degraded only in Ctr	0.509905	0.00240194	low degraded	2	3	0.0813837	1		0	0	-0.428521
	P30040	Endoplasmic reticulum resident protein 29	ERP29	degraded only in Ctr	0.632395	0.000446589	high degraded	0	0	0.203202	0.167864		0	0	-0.429194
	Q16739	Ceramide glucosyltransferase	UGCG	degraded in both similarly	2.23239	2.94394e-05	high degraded	0	0	1.80094	0.000246654	high degraded	0	0	-0.431446
	Q9NVV0	Trimeric intracellular cation channel type B	TMEM38B	degraded only in Ctr	0.772034	0.00820616	high degraded	1	3	0.330917	1		3	3	-0.441117
	O95166;Q9H0R8	Gamma-aminobutyric acid receptor-associated protein;Gamma-aminobutyric acid receptor-associated protein-like 1	GABARAP	degraded in both similarly	1.47519	0.0018231	high degraded	1	2	1.03391	0.0179505	high degraded	0	1	-0.441278
	Q7LBR1	Charged multivesicular body protein 1b	CHMP1B	degraded in both similarly	1.14859	0.00148195	high degraded	0	0	0.704497	0.0304258	high degraded	0	0	-0.444092
	P27824	Calnexin	CANX	degraded only in Ctr	0.598282	5.21023e-05	high degraded	0	0	0.153776	0.166938		0	0	-0.444506
	O43852	Calumenin	CALU	degraded in both similarly	0.767748	7.0578e-06	high degraded	0	0	0.320815	0.0125212	low degraded	0	0	-0.446933
	Q9H3H1	tRNA dimethylallyltransferase, mitochondrial	TRIT1	degraded only in Ctr	1.56131	0.000396182	too many imputed values	3	2	1.1129	1		5	3	-0.448417
	P14314	Glucosidase 2 subunit beta	PRKCSH	degraded only in Ctr	0.681117	2.16149e-05	high degraded	0	0	0.22511	0.0605527		0	0	-0.456008
	P13667	Protein disulfide-isomerase A4	PDIA4	degraded in both similarly	0.748827	8.5947e-06	high degraded	0	0	0.286529	0.0220529	low degraded	0	0	-0.462299
	P36941	Tumor necrosis factor receptor superfamily member 3	LTBR	degraded in both similarly	1.35622	1.91221e-05	high degraded	0	0	0.893772	0.00100667	high degraded	0	1	-0.462445
	P32969	60S ribosomal protein L9	RPL9	degraded only in Ctr	0.515496	0.0252847	low degraded	0	0	0.052175	0.804214		0	0	-0.463321
	Q96A33	Coiled-coil domain-containing protein 47	CCDC47	degraded only in Ctr	0.775198	0.00455686	high degraded	0	0	0.307856	0.203575		0	0	-0.467342
	P21741	Midkine	MDK	degraded in both similarly	1.36825	8.28674e-05	high degraded	0	0	0.897366	0.00308584	high degraded	0	0	-0.470883
	P53990	IST1 homolog	IST1	degraded in both similarly	1.08347	0.000171934	high degraded	0	0	0.611047	0.0130686	high degraded	0	0	-0.47242
	Q8NBS9	Thioredoxin domain-containing protein 5	TXNDC5	degraded only in Ctr	0.75136	3.71461e-05	high degraded	0	0	0.268009	0.055044		0	0	-0.483351
	P26368	Splicing factor U2AF 65 kDa subunit	U2AF2	degraded only in Ctr	0.955724	0.0078183	high degraded	0	0	0.469073	1		0	5	-0.486651
	P07602	Prosaposin;Saposin-A;Saposin-B-Val;Saposin-B;Saposin-C;Saposin-D	PSAP	degraded in both similarly	1.22767	8.2537e-06	high degraded	0	0	0.738809	0.00112895	high degraded	0	0	-0.488862
	P21283	V-type proton ATPase subunit C 1	ATP6V1C1	degraded only in Ctr	0.93017	0.00163883	high degraded	0	0	0.438389	0.0895504		0	0	-0.491781
	Q12791	Calcium-activated potassium channel subunit alpha-1	KCNMA1	degraded in both similarly	0.985751	0.000600533	high degraded	0	0	0.489852	0.047108	low degraded	0	0	-0.495899
	P51659	Peroxisomal multifunctional enzyme type 2;(3R)-hydroxyacyl-CoA dehydrogenase;Enoyl-CoA hydratase 2	HSD17B4	degraded only in Ctr	0.790308	5.26703e-05	high degraded	0	0	0.283363	0.0614079		0	0	-0.506945
	Q969X1	Protein lifeguard 3	TMBIM1	degraded only in Ctr	0.710133	0.00370594	high degraded	0	0	0.199111	0.348499		0	0	-0.511022
	Q8IUH4	Palmitoyltransferase ZDHHC13	ZDHHC13	degraded only in Ctr	0.617112	0.0440098	high degraded	1	2	0.102745	0.718681		2	3	-0.514367
	O15260	Surfeit locus protein 4	SURF4	degraded only in Ctr	0.683984	0.000891945	high degraded	0	0	0.16869	0.321002		0	0	-0.515294
	Q9NV96;Q3MIR4	Cell cycle control protein 50A	TMEM30A	degraded only in Ctr	0.53086	0.000996241	low degraded	0	0	0.0117483	0.928755		0	1	-0.519112
	Q96RS6	NudC domain-containing protein 1	NUDCD1	degraded in both similarly	1.99415	0.00147	too many imputed values	4	2	1.46786	0.0117487	high degraded	2	0	-0.526287
	Q8TC12	Retinol dehydrogenase 11	RDH11	degraded only in Ctr	0.4454	0.00473677	low degraded	0	0	-0.0815337	0.551106		0	0	-0.526934
	P29279	Connective tissue growth factor	CTGF	degraded in both similarly	1.50264	2.7525e-06	high degraded	0	0	0.975447	0.000255084	high degraded	0	1	-0.527188
	Q8TCT9	Minor histocompatibility antigen H13	HM13	degraded only in Ctr	0.531104	0.00087485	low degraded	0	0	-0.00280306	0.982715		0	0	-0.533907
	Q9NTJ5	Phosphatidylinositide phosphatase SAC1	SACM1L	degraded only in Ctr	0.7297	0.0024682	high degraded	0	0	0.194674	0.345223		0	0	-0.535026
	Q6NUM9	All-trans-retinol 13,14-reductase	RETSAT	degraded only in Ctr	0.836678	0.0187906	high degraded	0	1	0.29922	0.35956		0	0	-0.537457
	O00429	Dynamin-1-like protein	DNM1L	degraded only in Ctr	1.51973	0.0120186	high degraded	0	0	0.981042	0.084367		0	3	-0.538687
	P49257	Protein ERGIC-53	LMAN1	degraded only in Ctr	0.421122	0.0239458	low degraded	0	0	-0.117838	0.491498		0	0	-0.53896
	Q9Y4L1;Q9BXT5	Hypoxia up-regulated protein 1	HYOU1	degraded in both similarly	0.834602	7.0243e-06	high degraded	0	0	0.29054	0.0318452	low degraded	0	0	-0.544062
	O95219	Sorting nexin-4	SNX4	degraded only in Ctr	0.886524	1.35999e-05	high degraded	2	2	0.338538	1		4	3	-0.547986
	Q32P28	Prolyl 3-hydroxylase 1	LEPRE1	degraded only in Ctr	0.782158	0.0102569	high degraded	0	0	0.22745	0.404933		0	0	-0.554709
	Q13393	Phospholipase D1	PLD1	degraded only in Ctr	0.678071	0.00648641	high degraded	0	0	0.113509	0.602777		0	0	-0.564562
	Q99470	Stromal cell-derived factor 2	SDF2	degraded only in Ctr	0.565279	0.00798297	low degraded	0	0	-0.000774439	0.996696		0	0	-0.566054
	Q8TCT8	Signal peptide peptidase-like 2A	SPPL2A	degraded only in Ctr	0.715464	0.00423497	high degraded	0	0	0.147116	0.49686		0	0	-0.568348
	Q9H3S7	Tyrosine-protein phosphatase non-receptor type 23	PTPN23	degraded only in Ctr	1.86313	0.0104259	high degraded	0	0	1.29275	0.0599185		0	1	-0.570384
	Q9NZ01	Very-long-chain enoyl-CoA reductase	TECR	degraded only in Ctr	0.480551	0.0268603	low degraded	0	0	-0.0904019	0.649935		0	0	-0.570953
	O43286	Beta-1,4-galactosyltransferase 5	B4GALT5	degraded in both similarly	2.54412	4.29e-08	high degraded	0	0	1.96877	1.0378e-06	high degraded	0	1	-0.575353
	Q9NQC3	Reticulon-4	RTN4	degraded only in Ctr	0.432777	0.0025288	low degraded	0	0	-0.147837	0.232836		0	0	-0.580615
	Q96AG4	Leucine-rich repeat-containing protein 59	LRRC59	degraded only in Ctr	0.568483	0.0405715	low degraded	0	0	-0.021681	0.932815		0	0	-0.590164
	Q9BVC6	Transmembrane protein 109	TMEM109	degraded only in Ctr	0.77881	0.00802168	high degraded	0	0	0.184218	0.478943		0	0	-0.594592
	Q5BJH7	Protein YIF1B	YIF1B	degraded only in Ctr	0.334175	0.0261113	low degraded	0	0	-0.264216	0.0696607		0	1	-0.59839
	Q9HDC9	Adipocyte plasma membrane-associated protein	APMAP	degraded only in Ctr	0.742886	0.000896767	high degraded	0	0	0.143184	0.435207		0	0	-0.599702
	Q9C0H2	Protein tweety homolog 3	TTYH3	degraded only in Ctr	0.840313	0.0119233	high degraded	0	0	0.233449	0.437386		0	0	-0.606864
	Q02818	Nucleobindin-1	NUCB1	degraded only in Ctr	0.512369	0.00115189	low degraded	0	0	-0.0965546	0.458913		0	0	-0.608923
	Q9NWD8	Transmembrane protein 248	TMEM248	degraded in both, more in Ctr	1.81256	1.85e-08	high degraded	2	3	1.19929	3.0454e-06	high degraded	2	0	-0.613269
	P40763	Signal transducer and activator of transcription 3	STAT3	degraded in both, more in Ctr	2.08719	2.05525e-05	too many imputed values	4	2	1.47391	0.000597368	high degraded	1	3	-0.613281
	Q9Y5S9	RNA-binding protein 8A	RBM8A	degraded only in Ctr	0.698019	6.15515e-05	high degraded	1	1	0.0813837	1		0	0	-0.616635
	Q6PIU2	Neutral cholesterol ester hydrolase 1	NCEH1	degraded only in Ctr	0.760043	0.00094781	high degraded	0	0	0.137705	0.46564		0	0	-0.622338
	Q9H2V7	Protein spinster homolog 1	SPNS1	degraded only in Ctr	0.912974	0.0253594	high degraded	0	0	0.290398	0.440591		0	0	-0.622577
	Q9NWV4	UPF0587 protein C1orf123	C1orf123	degraded only in Ctr	0.582032	0.0175986	low degraded	2	2	-0.0412974	0.851876		1	4	-0.62333
	Q15293	Reticulocalbin-1	RCN1	degraded only in Ctr	0.688402	5.59736e-05	high degraded	0	0	0.0649568	0.603778		0	0	-0.623445
	Q96JB3	Hypermethylated in cancer 2 protein	HIC2	degraded in both, more in Ctr	1.49792	8.5578e-06	high degraded	0	0	0.862377	0.0016432	high degraded	0	0	-0.635539
	Q8TAD4	Zinc transporter 5	SLC30A5	degraded only in Ctr	0.716742	0.00303012	too many imputed values	4	2	0.0776613	1		5	4	-0.63908
	P04040	Catalase	CAT	degraded only in Ctr	0.674432	0.00185415	high degraded	0	0	0.0276607	0.878308		0	0	-0.646772
	Q15005	Signal peptidase complex subunit 2	SPCS2	degraded only in Ctr	0.543257	0.0188332	low degraded	0	0	-0.104918	0.617208		0	0	-0.648175
	Q9HAB3	Solute carrier family 52, riboflavin transporter, member 2	SLC52A2	degraded only in Ctr	0.591994	0.00139711	high degraded	0	0	-0.0609708	0.690742		0	2	-0.652965
	Q70UQ0	Inhibitor of nuclear factor kappa-B kinase-interacting protein	IKBIP	degraded only in Ctr	0.869123	0.00348506	high degraded	0	0	0.210104	0.413074		0	0	-0.659018
	Q96HE7;Q86YB8	ERO1-like protein alpha	ERO1L	degraded only in Ctr	0.992644	0.000235454	high degraded	0	0	0.332979	0.125307		0	0	-0.659665
	Q8TAA9	Vang-like protein 1	VANGL1	degraded only in Ctr	0.711537	0.0184965	high degraded	0	4	0.0488961	0.857818		2	4	-0.662641
	Q15155;P69849;Q5JPE7	Nodal modulator 1;Nodal modulator 3;Nodal modulator 2	NOMO1	degraded in both, more in Ctr	1.07243	9.031e-07	high degraded	0	0	0.40446	0.00806233	low degraded	0	0	-0.667974
	Q96AY3	Peptidyl-prolyl cis-trans isomerase FKBP10	FKBP10	degraded only in Ctr	0.755953	0.00432785	high degraded	0	0	0.0865254	0.704573		0	0	-0.669427
	P07996	Thrombospondin-1	THBS1	degraded in both, more in Ctr	2.04573	1.07e-08	high degraded	0	0	1.37355	1.5727e-06	high degraded	0	0	-0.672174
	O15118	Niemann-Pick C1 protein	NPC1	degraded in both, more in Ctr	1.1384	9.35e-07	high degraded	0	0	0.465865	0.00485677	low degraded	0	0	-0.672533
	Q9UBM7	7-dehydrocholesterol reductase	DHCR7	degraded only in Ctr	1.05896	0.000130339	high degraded	0	0	0.385227	0.0806604		0	0	-0.673731
	Q9GZM5	Protein YIPF3;Protein YIPF3, 36 kDa form III	YIPF3	degraded only in Ctr	1.11348	0.000253863	high degraded	0	0	0.437516	0.0789192		0	1	-0.675968
	P48730;P49674	Casein kinase I isoform delta;Casein kinase I isoform epsilon	CSNK1D	degraded only in Ctr	0.761185	0.000112617	high degraded	1	0	0.0813837	1		0	0	-0.679801
	Q99650	Oncostatin-M-specific receptor subunit beta	OSMR	degraded in both, more in Ctr	1.48644	0.00040215	high degraded	0	0	0.805613	0.0261004	high degraded	1	3	-0.680825
	Q8IZ52	Chondroitin sulfate synthase 2	CHPF	degraded only in Ctr	0.871758	0.00562461	high degraded	0	1	0.189405	0.491467		0	0	-0.682353
	P26232	Catenin alpha-2	CTNNA2	degraded only in Ctr	0.895794	0.01834	high degraded	0	0	0.203875	0.554557		0	0	-0.691919
	P04843	Dolichyl-diphosphooligosaccharide--protein glycosyltransferase subunit 1	RPN1	degraded only in Ctr	0.869176	7.75218e-05	high degraded	0	0	0.175734	0.289025		0	0	-0.693442
	Q9Y5M8	Signal recognition particle receptor subunit beta	SRPRB	degraded only in Ctr	0.906843	3.33464e-05	high degraded	0	0	0.206715	0.198517		0	0	-0.700127
	P10619	Lysosomal protective protein;Lysosomal protective protein 32 kDa chain;Lysosomal protective protein 20 kDa chain	CTSA	degraded only in Ctr	0.303476	0.042632	low degraded	0	0	-0.398656	0.010888		0	0	-0.702132
	Q9H0U3	Magnesium transporter protein 1	MAGT1	degraded only in Ctr	0.897419	0.00502752	high degraded	0	0	0.191951	0.490904		0	0	-0.705469
	Q9NRX5	Serine incorporator 1	SERINC1	degraded in both, more in Ctr	1.92253	2.91e-08	high degraded	0	0	1.21318	7.7875e-06	high degraded	0	0	-0.709346
	Q8IV08	Phospholipase D3	PLD3	degraded in both, more in Ctr	1.44114	1.14502e-05	high degraded	0	0	0.729136	0.00503137	high degraded	0	0	-0.712008
	O60762	Dolichol-phosphate mannosyltransferase subunit 1	DPM1	degraded only in Ctr	0.84266	0.000172333	high degraded	0	0	0.127263	0.460979		0	0	-0.715397
	Q969H8	Myeloid-derived growth factor	MYDGF	degraded only in Ctr	0.615508	0.000849457	high degraded	0	0	-0.102577	0.495928		0	0	-0.718085
	Q99720	Sigma non-opioid intracellular receptor 1	SIGMAR1	degraded only in Ctr	0.706213	0.0210848	high degraded	0	0	-0.012965	0.962763		0	0	-0.719178
	Q7L5N7	Lysophosphatidylcholine acyltransferase 2	LPCAT2	degraded only in Ctr	0.815185	0.00411614	high degraded	0	0	0.0943182	0.699456		0	0	-0.720867
	Q6NUT3	Major facilitator superfamily domain-containing protein 12	MFSD12	degraded only in Ctr	0.713227	0.0366556	high degraded	0	0	-0.0079284	0.97993		0	0	-0.721156
	Q9HAV0	Guanine nucleotide-binding protein subunit beta-4	GNB4	degraded only in Ctr	0.72602	0.0181616	high degraded	0	0	0.00229569	0.993396		0	0	-0.723724
	Q8NBL1	Protein O-glucosyltransferase 1	POGLUT1	degraded only in Ctr	0.787044	0.0171589	high degraded	0	0	0.0602245	0.839672		0	0	-0.72682
	Q9UI14	Prenylated Rab acceptor protein 1	RABAC1	degraded only in Ctr	0.79927	4.52469e-05	high degraded	1	2	0.0719774	0.612982		0	2	-0.727293
	Q8WZA9	Immunity-related GTPase family Q protein	IRGQ	degraded only in Ctr	1.55198	0.00243166	high degraded	0	0	0.818095	0.0732267		0	5	-0.733881
	Q9BXP2	Solute carrier family 12 member 9	SLC12A9	degraded only in Ctr	0.961967	0.0105139	high degraded	0	0	0.227129	0.498887		0	0	-0.734838
	Q7L0J3	Synaptic vesicle glycoprotein 2A	SV2A	degraded only in Ctr	0.779325	0.00604505	high degraded	0	0	0.0340821	0.890184		0	1	-0.745243
	Q8NBJ4	Golgi membrane protein 1	GOLM1	degraded only in Ctr	0.611556	0.0114453	high degraded	0	0	-0.135252	0.531953		0	1	-0.746808
	Q9BSJ8	Extended synaptotagmin-1	ESYT1	degraded only in Ctr	0.418405	0.0160839	low degraded	0	0	-0.33373	0.0468517		0	0	-0.752135
	Q8TCJ2	Dolichyl-diphosphooligosaccharide--protein glycosyltransferase subunit STT3B	STT3B	degraded only in Ctr	0.64012	0.0167332	high degraded	0	0	-0.113418	0.638953		0	0	-0.753538
	Q9H1B5	Xylosyltransferase 2	XYLT2	degraded only in Ctr	0.996372	0.0321324	too many imputed values	3	1	0.23875	0.578649		0	4	-0.757622
	Q15800	Methylsterol monooxygenase 1	MSMO1	degraded only in Ctr	0.8335	1.0094e-05	high degraded	0	0	0.0745781	0.563596		2	2	-0.758922
	Q8NBZ7	UDP-glucuronic acid decarboxylase 1	UXS1	degraded in both, more in Ctr	2.07358	1.15393e-05	high degraded	0	2	1.31237	0.000958538	high degraded	0	3	-0.761209
	O43760	Synaptogyrin-2	SYNGR2	degraded only in Ctr	0.362736	0.0250758	low degraded	0	0	-0.401044	0.0149096		0	2	-0.763781
	Q15043	Zinc transporter ZIP14	SLC39A14	degraded only in Ctr	0.998197	5.84677e-05	high degraded	0	0	0.232022	0.2135		0	0	-0.766175
	Q9BW60	Elongation of very long chain fatty acids protein 1	ELOVL1	degraded only in Ctr	0.502607	0.0241882	low degraded	0	0	-0.267101	0.201634		0	0	-0.769708
	Q12797	Aspartyl/asparaginyl beta-hydroxylase	ASPH	degraded only in Ctr	0.906724	1.13483e-05	high degraded	0	0	0.132168	0.35638		0	0	-0.774556
	Q8WUY8	N-acetyltransferase 14	NAT14	degraded only in Ctr	0.465943	0.0354318	low degraded	0	0	-0.308736	0.145808		0	0	-0.774679
	P40189	Interleukin-6 receptor subunit beta	IL6ST	degraded in both, more in Ctr	2.36448	1.59279e-05	high degraded	1	4	1.58552	0.00075818	high degraded	1	4	-0.778967
	P16615;O14983	Sarcoplasmic/endoplasmic reticulum calcium ATPase 2	ATP2A2	degraded only in Ctr	0.660006	4.13997e-05	high degraded	0	0	-0.124755	0.291632		0	0	-0.784761
	P52630	Signal transducer and activator of transcription 2	STAT2	degraded only in Palbo	1.43031	1		4	4	0.641005	0.0160974	high degraded	1	4	-0.7893
	Q92542	Nicastrin	NCSTN	degraded only in Ctr	0.674034	0.00245029	high degraded	0	0	-0.115522	0.540126		0	0	-0.789556
	Q01130;Q9BRL6	Serine/arginine-rich splicing factor 2;Serine/arginine-rich splicing factor 8	SRSF2	degraded only in Ctr	0.647608	0.033725	high degraded	0	1	-0.143286	1		4	4	-0.790894
	Q9Y4E8	Ubiquitin carboxyl-terminal hydrolase 15	USP15	degraded only in Ctr	2.00373	0.00138133	high degraded	2	2	1.21246	1		3	5	-0.791276
	O75844	CAAX prenyl protease 1 homolog	ZMPSTE24	degraded only in Ctr	0.737802	0.02293	high degraded	0	0	-0.0562697	0.848817		0	0	-0.794072
	Q9BWS9	Chitinase domain-containing protein 1	CHID1	degraded only in Ctr	0.808289	0.00308298	high degraded	0	0	-0.0021408	0.992633		0	0	-0.81043
	Q9P035	Very-long-chain (3R)-3-hydroxyacyl-CoA dehydratase 3	HACD3	degraded only in Ctr	1.0404	0.00249373	high degraded	0	0	0.21795	0.456501		0	0	-0.822451
	P55145	Mesencephalic astrocyte-derived neurotrophic factor	MANF	degraded only in Ctr	0.907695	6.19847e-05	high degraded	0	0	0.0812922	0.625605		0	0	-0.826402
	Q9H3M7	Thioredoxin-interacting protein	TXNIP	degraded only in Ctr	1.07647	0.00223344	high degraded	0	0	0.245618	0.411405		0	0	-0.830852
	P14923	Junction plakoglobin	JUP	degraded only in Ctr	0.698147	0.00168325	high degraded	0	0	-0.135417	0.467383		0	0	-0.833564
	Q14114	Low-density lipoprotein receptor-related protein 8	LRP8	degraded only in Ctr	0.878582	0.0370613	high degraded	0	0	0.0399718	0.918215		1	1	-0.83861
	Q9NZI8	Insulin-like growth factor 2 mRNA-binding protein 1	IGF2BP1	degraded only in Ctr	0.635319	0.0059625	too many imputed values	3	1	-0.204286	0.317493		2	4	-0.839605
	Q01484	Ankyrin-2	ANK2	degraded only in Palbo	2.33314	1		4	3	1.49186	0.00837259	too many imputed values	4	1	-0.841283
	P61019	Ras-related protein Rab-2A	RAB2A	degraded only in Ctr	0.329542	0.0381877	low degraded	0	0	-0.512009	0.00310196		0	0	-0.841551
	P51809	Vesicle-associated membrane protein 7	VAMP7	degraded only in Ctr	1.08618	0.0159536	high degraded	0	0	0.240929	0.554387		0	0	-0.845256
	P61106	Ras-related protein Rab-14	RAB14	degraded only in Ctr	0.335951	0.0222349	low degraded	0	0	-0.509866	0.00156087		0	0	-0.845818
	Q14554	Protein disulfide-isomerase A5	PDIA5	degraded only in Ctr	0.601196	0.0284137	high degraded	0	0	-0.25305	0.322317		0	0	-0.854245
	Q9BY43	Charged multivesicular body protein 4a	CHMP4A	degraded only in Ctr	2.23239	0.00980549	high degraded	0	0	1.37763	0.0872573		2	5	-0.854761
	Q15006	ER membrane protein complex subunit 2	EMC2	degraded only in Ctr	0.95316	0.00928344	high degraded	0	0	0.0891948	0.782891		0	0	-0.863965
	Q9Y625	Glypican-6;Secreted glypican-6	GPC6	degraded only in Ctr	1.44997	0.00664128	high degraded	0	0	0.583607	0.222591		0	2	-0.866362
	O00622	Protein CYR61	CYR61	degraded in both, more in Ctr	2.7101	1.5e-09	high degraded	0	0	1.83004	2.517e-07	high degraded	0	1	-0.880064
	P07858	Cathepsin B;Cathepsin B light chain;Cathepsin B heavy chain	CTSB	degraded only in Ctr	0.620872	3.95975e-05	high degraded	0	0	-0.260045	0.0283554		0	0	-0.880917
	Q9Y5S1	Transient receptor potential cation channel subfamily V member 2	TRPV2	degraded only in Ctr	0.737583	0.000338232	high degraded	0	0	-0.145921	0.371483		0	0	-0.883505
	Q99442	Translocation protein SEC62	SEC62	degraded only in Ctr	0.826173	0.0489021	high degraded	0	0	-0.0601531	0.877746		0	0	-0.886326
	Q6P1A2	Lysophospholipid acyltransferase 5	LPCAT3	degraded only in Ctr	0.652755	0.00153353	high degraded	0	2	-0.238394	0.176145		0	1	-0.891149
	O75348;O95670	V-type proton ATPase subunit G 1	ATP6V1G1	degraded only in Ctr	1.14193	0.0063014	high degraded	0	0	0.250664	0.494544		0	0	-0.891262
	Q9NZQ3	NCK-interacting protein with SH3 domain	NCKIPSD	degraded only in Ctr	0.500843	0.0417822	too many imputed values	3	1	-0.39302	0.100808		0	0	-0.893863
	Q9NZL4	Hsp70-binding protein 1	HSPBP1	degraded only in Ctr	0.525461	0.0202443	too many imputed values	5	2	-0.379191	1		4	5	-0.904652
	P13674	Prolyl 4-hydroxylase subunit alpha-1	P4HA1	degraded only in Ctr	1.02366	0.00025189	high degraded	0	0	0.116256	0.592795		0	0	-0.9074
	Q9NQX7	Integral membrane protein 2C;CT-BRI3	ITM2C	degraded in both, more in Ctr	3.60278	2.229e-07	high degraded	0	0	2.69118	7.0991e-06	high degraded	0	0	-0.911609
	Q14103	Heterogeneous nuclear ribonucleoprotein D0	HNRNPD	degraded only in Ctr	1.38413	0.00762331	high degraded	0	0	0.469751	0.310325		1	1	-0.91438
	Q13277	Syntaxin-3	STX3	degraded only in Ctr	1.09167	0.0022106	high degraded	0	0	0.17532	0.560263		0	0	-0.916354
	Q9H488	GDP-fucose protein O-fucosyltransferase 1	POFUT1	degraded only in Ctr	0.766508	0.0107771	high degraded	0	0	-0.151193	0.572774		0	0	-0.9177
	Q8NBJ5	Procollagen galactosyltransferase 1	COLGALT1	degraded only in Ctr	1.07642	0.000138817	high degraded	0	0	0.156207	0.468539		0	0	-0.920212
	Q13454	Tumor suppressor candidate 3	TUSC3	degraded only in Ctr	0.861797	0.000174305	high degraded	0	0	-0.0589029	0.737004		0	0	-0.9207
	P13473	Lysosome-associated membrane glycoprotein 2	LAMP2	degraded only in Ctr	1.1816	0.00786482	high degraded	0	0	0.260826	0.506976		0	0	-0.920772
	Q14165	Malectin	MLEC	degraded only in Ctr	0.689385	0.000994119	high degraded	0	0	-0.231816	0.187733		0	0	-0.921201
	O75477	Erlin-1	ERLIN1	degraded only in Ctr	1.03902	0.000175037	high degraded	0	0	0.116998	0.581538		0	0	-0.922021
	Q9P0T7	Transmembrane protein 9	TMEM9	degraded only in Ctr	1.02542	0.00223091	high degraded	1	2	0.101162	0.719815		1	2	-0.924256
	P67812	Signal peptidase complex catalytic subunit SEC11A	SEC11A	degraded only in Ctr	0.763196	0.0074236	high degraded	0	0	-0.162736	0.517507		0	0	-0.925932
	Q9NXH8	Torsin-4A	TOR4A	degraded only in Ctr	0.981916	0.00920447	high degraded	0	0	0.0546993	0.869406		0	0	-0.927217
	Q13571	Lysosomal-associated transmembrane protein 5	LAPTM5	degraded only in Ctr	2.44293	4.8616e-06	high degraded	0	0	1.51342	1		3	0	-0.92951
	Q9H6Y7	E3 ubiquitin-protein ligase RNF167	RNF167	degraded only in Ctr	0.848974	0.0421961	high degraded	0	0	-0.0812764	0.834029		0	0	-0.93025
	O75787	Renin receptor	ATP6AP2	degraded only in Ctr	1.33544	0.000521081	high degraded	0	1	0.40516	0.198721		0	0	-0.930277
	Q06136	3-ketodihydrosphingosine reductase	KDSR	degraded only in Ctr	0.661742	0.000861606	high degraded	0	0	-0.269243	0.110078		0	0	-0.930986
	Q9NVJ2	ADP-ribosylation factor-like protein 8B	ARL8B	degraded only in Ctr	0.696422	0.00200205	high degraded	0	0	-0.235655	0.223161		0	0	-0.932077
	Q9UGP8	Translocation protein SEC63 homolog	SEC63	degraded only in Ctr	0.912099	0.0119415	high degraded	0	0	-0.0209666	0.948226		0	0	-0.933066
	Q96QD8	Sodium-coupled neutral amino acid transporter 2	SLC38A2	degraded in both, more in Ctr	2.48796	4.9e-09	high degraded	0	0	1.5503	1.8767e-06	high degraded	0	3	-0.937661
	Q86T03	Type 1 phosphatidylinositol 4,5-bisphosphate 4-phosphatase	TMEM55B	degraded only in Ctr	0.578898	0.0129196	low degraded	0	0	-0.366349	0.0937704		0	0	-0.945248
	P78539	Sushi repeat-containing protein SRPX	SRPX	degraded only in Ctr	1.64556	0.000721416	high degraded	0	2	0.696762	0.0911783		2	4	-0.948794
	Q99959	Plakophilin-2	PKP2	degraded only in Ctr	1.03428	7.005e-06	high degraded	1	2	0.0813837	1		0	0	-0.952893
	Q8NG11	Tetraspanin-14	TSPAN14	degraded only in Ctr	1.47714	0.000526755	high degraded	0	0	0.52192	0.138801		0	1	-0.955222
	Q9NP58	ATP-binding cassette sub-family B member 6, mitochondrial	ABCB6	degraded only in Ctr	1.18477	0.000328829	high degraded	0	0	0.227584	0.383707		0	0	-0.957183
	O00469	Procollagen-lysine,2-oxoglutarate 5-dioxygenase 2	PLOD2	degraded only in Ctr	1.34196	1.31194e-05	high degraded	0	0	0.384456	0.0851839		0	1	-0.957508
	P51797	Chloride transport protein 6	CLCN6	degraded only in Ctr	1.30307	0.00815038	high degraded	0	0	0.340303	0.436443		0	2	-0.96277
	Q08380	Galectin-3-binding protein	LGALS3BP	degraded only in Ctr	0.437512	0.046155	low degraded	0	0	-0.525664	0.0197524		0	0	-0.963176
	Q13586	Stromal interaction molecule 1	STIM1	degraded only in Ctr	1.08155	0.00731917	high degraded	0	1	0.115558	0.743784		0	0	-0.965993
	Q8IVL6	Prolyl 3-hydroxylase 3	LEPREL2	degraded only in Ctr	1.55043	0.000480839	high degraded	0	0	0.573423	0.119009		0	0	-0.977006
	Q03519	Antigen peptide transporter 2	TAP2	degraded only in Ctr	0.73336	0.00169337	high degraded	0	0	-0.253853	0.203809		0	0	-0.987213
	Q9Y3Q3	Transmembrane emp24 domain-containing protein 3	TMED3	degraded only in Ctr	1.01137	0.00801177	high degraded	0	0	0.0237646	0.943419		0	0	-0.987609
	Q9H3N1	Thioredoxin-related transmembrane protein 1	TMX1	degraded only in Ctr	0.753767	0.00232465	high degraded	0	0	-0.236401	0.26626		0	0	-0.990168
	Q68D91	Metallo-beta-lactamase domain-containing protein 2	MBLAC2	degraded only in Ctr	0.466289	0.0324817	low degraded	0	0	-0.526203	0.0179417		0	0	-0.992492
	Q8IY95	Transmembrane protein 192	TMEM192	degraded only in Ctr	0.679644	0.00563789	high degraded	0	0	-0.331787	0.134488		0	0	-1.01143
	P16278	Beta-galactosidase	GLB1	degraded only in Ctr	0.527028	0.00481374	low degraded	0	0	-0.487283	0.00797943		0	0	-1.01431
	Q7Z4H8	KDEL motif-containing protein 2	KDELC2	degraded only in Ctr	1.21594	0.000926447	high degraded	0	0	0.189827	0.527445		0	0	-1.02611
	P81605	Dermcidin;Survival-promoting peptide;DCD-1	DCD	degraded only in Ctr	1.05525	0.00500581	high degraded	0	0	0.0241867	0.940622		0	0	-1.03106
	Q14964	Ras-related protein Rab-39A	RAB39A	degraded only in Ctr	0.740597	0.00617154	high degraded	0	0	-0.295581	0.221281		1	0	-1.03618
	Q13510	Acid ceramidase;Acid ceramidase subunit alpha;Acid ceramidase subunit beta	ASAH1	degraded only in Ctr	0.632826	0.00497908	high degraded	0	0	-0.411434	0.0487909		0	0	-1.04426
	P46977	Dolichyl-diphosphooligosaccharide--protein glycosyltransferase subunit STT3A	STT3A	degraded only in Ctr	1.02477	3.18926e-05	high degraded	0	0	-0.0278326	0.874122		0	0	-1.0526
	Q9UHC9	Niemann-Pick C1-like protein 1	NPC1L1	degraded only in Ctr	0.90444	1.2309e-06	high degraded	0	0	-0.150459	0.207483		1	0	-1.0549
	Q14257	Reticulocalbin-2	RCN2	degraded only in Ctr	1.12728	1.7544e-06	high degraded	0	0	0.0710002	0.635015		0	0	-1.05628
	O43597	Protein sprouty homolog 2	SPRY2	degraded in both, more in Ctr	2.20702	0.000706459	high degraded	0	0	1.14762	0.0422389	high degraded	0	2	-1.0594
	Q9BS26	Endoplasmic reticulum resident protein 44	ERP44	degraded only in Ctr	0.929876	0.0119642	high degraded	0	0	-0.13204	0.68925		0	0	-1.06192
	P31431	Syndecan-4	SDC4	degraded only in Ctr	1.02289	0.000148778	high degraded	0	0	-0.0399878	0.844956		0	0	-1.06288
	P30511	HLA class I histocompatibility antigen, alpha chain F	HLA-F	degraded only in Ctr	0.64181	0.0022515	too many imputed values	5	1	-0.423176	1		3	3	-1.06499
	P09651;Q32P51	Heterogeneous nuclear ribonucleoprotein A1;Heterogeneous nuclear ribonucleoprotein A1, N-terminally processed;Heterogeneous nuclear ribonucleoprotein A1-like 2	HNRNPA1	degraded only in Ctr	1.66701	0.00342203	high degraded	0	0	0.598327	0.229551		0	4	-1.06868
	P43307	Translocon-associated protein subunit alpha	SSR1	degraded only in Ctr	1.07976	0.0184334	high degraded	0	0	0.0108952	0.978988		0	0	-1.06886
	P34810	Macrosialin	CD68	degraded only in Ctr	1.029	0.00591503	high degraded	0	0	-0.0409548	0.899664		0	0	-1.06996
	Q969X5	Endoplasmic reticulum-Golgi intermediate compartment protein 1	ERGIC1	degraded only in Ctr	0.699877	0.00944419	high degraded	0	0	-0.370306	0.135113		0	0	-1.07018
	P10321	HLA class I histocompatibility antigen, Cw-7 alpha chain	HLA-C	degraded only in Ctr	1.80557	0.00910245	high degraded	0	0	0.733578	0.240959		0	0	-1.072
	Q15904	V-type proton ATPase subunit S1	ATP6AP1	degraded only in Ctr	1.21542	5.25781e-05	high degraded	0	0	0.141389	0.520803		0	0	-1.07403
	P51571	Translocon-associated protein subunit delta	SSR4	degraded only in Ctr	1.02952	7.62319e-05	high degraded	0	0	-0.0556483	0.772367		0	0	-1.08517
	O95857	Tetraspanin-13	TSPAN13	degraded only in Ctr	0.806145	0.000160757	high degraded	2	4	-0.281237	0.0991328		1	3	-1.08738
	P28799	Granulins;Acrogranin;Paragranulin;Granulin-1;Granulin-2;Granulin-3;Granulin-4;Granulin-5;Granulin-6;Granulin-7	GRN	degraded only in Ctr	0.920935	1.69463e-05	high degraded	0	0	-0.172046	0.258212		0	0	-1.09298
	P53634	Dipeptidyl peptidase 1;Dipeptidyl peptidase 1 exclusion domain chain;Dipeptidyl peptidase 1 heavy chain;Dipeptidyl peptidase 1 light chain	CTSC	degraded only in Ctr	1.00781	5.48944e-05	high degraded	0	0	-0.0943456	0.605925		0	0	-1.10215
	Q92643	GPI-anchor transamidase	PIGK	degraded only in Ctr	0.710231	0.00183396	high degraded	0	0	-0.398573	0.0502889		0	1	-1.1088
	O75976	Carboxypeptidase D	CPD	degraded only in Ctr	0.729891	0.00374176	high degraded	0	0	-0.379033	0.0940728		0	0	-1.10892
	P11047	Laminin subunit gamma-1	LAMC1	degraded only in Ctr	1.51844	0.00140124	high degraded	0	0	0.404964	0.310633		0	0	-1.11348
	Q9UBV8	Peflin	PEF1	degraded only in Ctr	1.69778	0.000265815	high degraded	0	1	0.582838	0.121863		2	2	-1.11495
	Q13772	Nuclear receptor coactivator 4	NCOA4	degraded in both, more in Ctr	2.94021	1.19367e-05	high degraded	0	4	1.82379	0.00115711	high degraded	0	0	-1.11642
	P84103;Q16629	Serine/arginine-rich splicing factor 3;Serine/arginine-rich splicing factor 7	SRSF3	degraded only in Ctr	0.759487	0.0117616	high degraded	0	0	-0.359207	0.193749		2	3	-1.11869
	Q5T9L3	Protein wntless homolog	WLS	degraded only in Ctr	0.584989	0.0167998	low degraded	0	0	-0.53607	0.0261886		0	0	-1.12106
	P02792	Ferritin light chain	FTL	degraded in both, more in Ctr	1.8568	2.3235e-06	high degraded	0	0	0.725141	0.010566	high degraded	0	0	-1.13166
	Q92791	Synaptonemal complex protein SC65	LEPREL4	degraded only in Ctr	1.11691	0.00138946	high degraded	0	0	-0.0176367	0.951193		0	0	-1.13455
	P08962	CD63 antigen	CD63	degraded only in Ctr	1.21785	3.809e-07	high degraded	0	0	0.065963	0.642992		0	0	-1.15189
	O60504	Vinexin	SORBS3	degraded only in Ctr	0.638221	0.00873808	high degraded	0	0	-0.522524	0.0259742		3	2	-1.16075
	O95772	MLN64 N-terminal domain homolog	STARD3NL	degraded only in Ctr	0.676592	0.000292358	high degraded	0	0	-0.492019	0.00378516		0	0	-1.16861
	Q9BT67	NEDD4 family-interacting protein 1	NDFIP1	degraded in both, more in Ctr	3.54518	0	high degraded	0	0	2.37098	2.3e-09	high degraded	0	1	-1.1742
	Q8NBJ7	Sulfatase-modifying factor 2	SUMF2	degraded only in Ctr	0.656543	0.0010845	high degraded	0	0	-0.520063	0.00593167		0	0	-1.17661
	O75882	Attractin	ATRN	degraded only in Ctr	1.22258	0.000233956	high degraded	0	0	0.0398183	0.876568		0	0	-1.18276
	Q16512	Serine/threonine-protein kinase N1	PKN1	degraded only in Ctr	0.775455	0.0160429	high degraded	2	1	-0.419569	1		4	3	-1.19502
	Q9Y3E0	Vesicle transport protein GOT1B	GOLT1B	degraded only in Ctr	1.17798	0.0185752	high degraded	0	0	-0.0199277	0.964832		0	0	-1.1979
	Q9NW15	Anoctamin-10	ANO10	degraded only in Ctr	0.937831	0.0313576	high degraded	0	0	-0.263852	0.513022		0	0	-1.20168
	Q96CS7	Pleckstrin homology domain-containing family B member 2	PLEKHB2	degraded only in Ctr	1.68705	0.0184301	high degraded	0	5	0.473156	0.468298		0	4	-1.21389
	Q5TAT6	Collagen alpha-1(XIII) chain	COL13A1	degraded only in Ctr	1.113	6.9903e-05	high degraded	1	1	-0.101332	0.624056		0	0	-1.21434
	P30533	Alpha-2-macroglobulin receptor-associated protein	LRPAP1	degraded only in Ctr	1.24473	0.000335777	high degraded	0	0	0.0277045	0.918713		0	0	-1.21703
	O15321	Transmembrane 9 superfamily member 1	TM9SF1	degraded only in Ctr	1.42002	0.00137477	high degraded	0	0	0.202908	0.58118		0	0	-1.21711
	Q8N5K1	CDGSH iron-sulfur domain-containing protein 2	CISD2	degraded only in Ctr	0.740804	0.0337917	high degraded	0	0	-0.486683	0.145047		0	0	-1.22749
	O14493;O95484;P56747;O15551	Claudin-4;Claudin-9;Claudin-6;Claudin-3	CLDN4	degraded in both, more in Ctr	2.50596	9.331e-05	high degraded	0	0	1.2691	0.0166873	high degraded	0	5	-1.23687
	P46531	Neurogenic locus notch homolog protein 1;Notch 1 extracellular truncation;Notch 1 intracellular domain	NOTCH1	degraded only in Ctr	1.75602	0.000667067	high degraded	0	0	0.514892	0.225919		0	0	-1.24113
	Q9NUM4	Transmembrane protein 106B	TMEM106B	degraded only in Ctr	1.0086	0.000242358	high degraded	0	0	-0.234154	0.2799		0	0	-1.24275
	Q96L92	Sorting nexin-27	SNX27	degraded only in Ctr	0.858349	0.0450179	high degraded	0	0	-0.385064	0.3411		0	2	-1.24341
	Q969V3	Nicalin	NCLN	degraded only in Ctr	0.857336	0.00134063	high degraded	0	0	-0.40321	0.082873		0	0	-1.26055
	P15924	Desmoplakin	DSP	degraded in both, more in Ctr	2.07667	6.78e-08	high degraded	0	0	0.815877	0.00139625	high degraded	0	0	-1.26079
	Q9Y320	Thioredoxin-related transmembrane protein 2	TMX2	degraded only in Ctr	0.865767	0.0263701	high degraded	0	0	-0.397575	0.274575		0	0	-1.26334
	Q9NS93	Transmembrane 7 superfamily member 3	TM7SF3	degraded only in Ctr	1.03153	0.0162959	high degraded	0	0	-0.236929	0.542161		0	0	-1.26846
	Q9ULH1	Arf-GAP with SH3 domain, ANK repeat and PH domain-containing protein 1	ASAP1	degraded only in Ctr	0.760879	0.031756	too many imputed values	3	2	-0.516005	1		5	5	-1.27688
	P35052	Glypican-1;Secreted glypican-1	GPC1	degraded only in Ctr	2.06329	0.00109143	high degraded	0	0	0.775663	0.14805		0	0	-1.28763
	P63218	Guanine nucleotide-binding protein G(I)/G(S)/G(O) subunit gamma-5	GNG5	degraded only in Ctr	0.863439	0.00160711	high degraded	2	1	-0.440581	0.0676529		2	4	-1.30402
	O95470	Sphingosine-1-phosphate lyase 1	SGPL1	degraded only in Ctr	0.819269	0.000277893	high degraded	0	0	-0.486444	0.0130753		0	0	-1.30571
	P69905	Hemoglobin subunit alpha	HBA1	degraded only in Ctr	1.44589	0.042933	high degraded	1	1	0.134427	0.839397		1	2	-1.31147
	O95084	Serine protease 23	PRSS23	degraded only in Ctr	2.18439	0.000219221	high degraded	1	0	0.872132	0.0706452		0	0	-1.31226
	Q15036	Sorting nexin-17	SNX17	degraded only in Ctr	1.7323	0.000358468	high degraded	1	1	0.412162	0.288429		0	0	-1.32014
	P01040	Cystatin-A;Cystatin-A, N-terminally processed	CSTA	degraded only in Ctr	0.860183	0.00449622	high degraded	0	3	-0.476265	0.0833134		2	3	-1.33645
	O75352	Mannose-P-dolichol utilization defect 1 protein	MPDU1	degraded only in Ctr	1.31735	6.2497e-05	high degraded	0	0	-0.0242658	0.919804		0	0	-1.34162
	Q9H2J7	Sodium-dependent neutral amino acid transporter B(0)AT2	SLC6A15	degraded only in Ctr	0.797703	0.0399665	high degraded	0	0	-0.547757	0.142784		1	2	-1.34546
	O15269	Serine palmitoyltransferase 1	SPTLC1	degraded only in Ctr	0.789315	0.0382498	high degraded	0	0	-0.558331	0.128385		0	0	-1.34765
	O00116	Alkyldihydroxyacetonephosphate synthase, peroxisomal	AGPS	degraded only in Ctr	0.924095	0.0019573	high degraded	0	0	-0.439754	0.0935255		0	1	-1.36385
	Q8N1F8	Serine/threonine-protein kinase 11-interacting protein	STK11IP	degraded only in Ctr	0.975882	0.0166295	high degraded	0	0	-0.389765	0.297201		0	0	-1.36565
	Q86UT6	NLR family member X1	NLRX1	degraded only in Ctr	1.32143	0.000128507	too many imputed values	4	2	-0.0446505	0.863713		2	1	-1.36608
	Q8IXB1	DnaJ homolog subfamily C member 10	DNAJC10	degraded only in Ctr	0.896524	0.000609049	high degraded	0	0	-0.475525	0.0359435		0	0	-1.37205
	O43909	Exostosin-like 3	EXTL3	degraded only in Ctr	0.816713	0.00906353	high degraded	0	0	-0.580365	0.0498401		1	0	-1.39708
	Q9UBP4	Dickkopf-related protein 3	DKK3	degraded only in Ctr	1.36105	0.00174149	high degraded	1	1	-0.0412727	0.90911		0	0	-1.40232
	Q969W9	Protein TMEPAI	PMEPA1	degraded only in Ctr	1.35925	9.8915e-06	high degraded	1	4	-0.051247	1		3	3	-1.4105
	P26885	Peptidyl-prolyl cis-trans isomerase FKBP2	FKBP2	degraded only in Ctr	1.14407	0.01288	high degraded	0	0	-0.280128	0.498388		0	0	-1.42419
	Q9UHI8	A disintegrin and metalloproteinase with thrombospondin motifs 1	ADAMTS1	degraded only in Ctr	2.52872	0.00115507	high degraded	0	5	1.09468	1		3	5	-1.43404
	Q9NZJ9	Diphosphoinositol polyphosphate phosphohydrolase 2	NUDT4	degraded only in Ctr	1.05246	0.00700449	too many imputed values	5	2	-0.393707	0.259123		2	4	-1.44617
	Q92783	Signal transducing adapter molecule 1	STAM	degraded only in Ctr	1.50591	0.000289513	high degraded	0	0	0.055244	0.864283		0	4	-1.45067
	P68366	Tubulin alpha-4A chain	TUBA4A	degraded only in Ctr	2.05052	9.12515e-05	high degraded	0	0	0.586174	0.147386		0	3	-1.46435
	P07910;P0DMR1;O60812;B7ZW38;B2RXH8	Heterogeneous nuclear ribonucleoproteins C1/C2	HNRNPC	degraded only in Ctr	1.28503	0.0030999	high degraded	0	0	-0.188549	0.610893		1	4	-1.47358
	Q16850	Lanosterol 14-alpha demethylase	CYP51A1	degraded only in Ctr	1.78049	0.00338548	high degraded	0	0	0.301818	0.562071		2	1	-1.47867
	Q8N4L2	Type 2 phosphatidylinositol 4,5-bisphosphate 4-phosphatase	TMEM55A	degraded only in Ctr	1.08203	3.44148e-05	high degraded	0	2	-0.40163	0.0455767		0	2	-1.48366
	Q4G0F5	Vacuolar protein sorting-associated protein 26B	VPS26B	degraded only in Ctr	1.36041	0.000363704	high degraded	1	2	-0.126281	0.67404		1	2	-1.48669
	P31641	Sodium- and chloride-dependent taurine transporter	SLC6A6	degraded only in Ctr	1.09483	0.00130808	high degraded	0	0	-0.426813	1		3	4	-1.52164
	Q9NZD8	Maspardin	SPG21	degraded in both, more in Ctr	3.45888	5.7e-09	high degraded	1	2	1.92868	7.6818e-06	high degraded	0	2	-1.5302
	Q9BXS4	Transmembrane protein 59	TMEM59	degraded in both, more in Ctr	3.85689	3e-10	high degraded	0	0	2.32091	2.265e-07	high degraded	0	0	-1.53598
	Q6UWP7	Lysocardiolipin acyltransferase 1	LCLAT1	degraded only in Ctr	1.32274	0.001818	high degraded	0	0	-0.224463	0.528088		0	0	-1.5472
	Q9H9S5	Fukutin-related protein	FKRP	degraded only in Ctr	0.99003	0.00516379	high degraded	2	1	-0.562022	0.0821125		2	4	-1.55205
	Q8NBW4	Sodium-coupled neutral amino acid transporter 9	SLC38A9	degraded only in Ctr	1.10726	0.0185779	high degraded	2	3	-0.455997	0.292682		0	2	-1.56326
	Q9HCN8	Stromal cell-derived factor 2-like protein 1	SDF2L1	degraded only in Ctr	1.30058	1.4401e-06	high degraded	1	0	-0.263248	0.134709		0	1	-1.56383
	Q9UN66;Q9Y5F0;Q9Y5E5;Q9Y5E4;Q9Y5E6;Q9Y5E7;Q9UN67	Protocadherin beta-8	PCDHB8	degraded only in Palbo	2.7683	1		4	0	1.1829	0.00935894	high degraded	1	4	-1.5854
	Q9Y5L0	Transportin-3	TNPO3	degraded in both, more in Ctr	3.49214	1e-10	high degraded	1	2	1.90171	3.882e-07	high degraded	2	4	-1.59043
	P46934	E3 ubiquitin-protein ligase NEDD4	NEDD4	degraded only in Ctr	1.50271	1.41813e-05	high degraded	0	1	-0.0897471	0.707648		0	4	-1.59245
	P31151;Q86SG5	Protein S100-A7	S100A7	degraded only in Ctr	2.10418	0.000597154	high degraded	2	0	0.476755	0.338362		0	1	-1.62742
	P04114	Apolipoprotein B-100;Apolipoprotein B-48	APOB	degraded only in Ctr	1.58085	7.421e-07	high degraded	0	0	-0.0550981	0.777134		0	2	-1.63594
	P60059	Protein transport protein Sec61 subunit gamma	SEC61G	degraded only in Ctr	1.07962	0.00593977	high degraded	0	0	-0.557638	0.117608		0	1	-1.63726
	Q5W0Z9	Probable palmitoyltransferase ZDHHC20	ZDHHC20	degraded only in Ctr	1.27058	0.000798682	high degraded	0	0	-0.377904	0.229068		0	2	-1.64848
	Q9UHB9	Signal recognition particle subunit SRP68	SRP68	degraded only in Ctr	1.88344	0.00263172	high degraded	0	5	0.221896	1		4	5	-1.66154
	P21579	Synaptotagmin-1	SYT1	degraded only in Ctr	1.32705	0.00117261	high degraded	0	0	-0.342696	0.315215		0	2	-1.66974
	Q9NS00	Glycoprotein-N-acetylgalactosamine 3-beta-galactosyltransferase 1	C1GALT1	degraded only in Ctr	1.10849	0.00133382	high degraded	0	1	-0.571367	1		3	3	-1.67985
	P17302	Gap junction alpha-1 protein	GJA1	degraded only in Ctr	1.41212	0.00619167	high degraded	0	0	-0.268582	0.552045		2	1	-1.6807
	Q9UEU0	Vesicle transport through interaction with t-SNAREs homolog 1B	VTI1B	degraded only in Ctr	1.26154	0.000599063	high degraded	0	0	-0.423216	0.164184		0	0	-1.68476
	O15533	Tapasin	TAPBP	degraded only in Ctr	1.21099	0.00218265	high degraded	0	0	-0.488246	0.155327		0	0	-1.69923
	Q8TBQ9	Protein kish-A	TMEM167A	degraded only in Ctr	1.39113	0.0198762	high degraded	0	0	-0.330358	0.543894		0	0	-1.72149
	P36894	Bone morphogenetic protein receptor type-1A	BMPR1A	degraded only in Ctr	1.83184	2.7487e-06	high degraded	2	2	0.040165	0.873203		2	4	-1.79168
	Q9Y3P9;B7ZAP0	Rab GTPase-activating protein 1	RABGAP1	degraded only in Ctr	2.18397	2.88e-08	high degraded	0	1	0.348088	0.108747		1	4	-1.83588
	P68871	Hemoglobin subunit beta;LVV-hemorphin-7;Spinorphin	HBB	degraded only in Ctr	2.25679	6.47323e-05	high degraded	0	0	0.417024	0.322573		0	0	-1.83977
	P02794	Ferritin heavy chain;Ferritin heavy chain, N-terminally processed	FTH1	degraded in both, more in Ctr	2.96026	0	high degraded	0	0	1.10787	9.9131e-06	high degraded	0	0	-1.85239
	P17844;Q92841	Probable ATP-dependent RNA helicase DDX5	DDX5	degraded only in Ctr	1.35739	0.000153689	high degraded	0	0	-0.499166	0.0823942		1	1	-1.85655
	Q8NC42	E3 ubiquitin-protein ligase RNF149	RNF149	degraded only in Ctr	2.23996	4.89413e-05	high degraded	0	0	0.380779	0.348731		0	5	-1.85918
	Q9Y287	Integral membrane protein 2B;BRI2, membrane form;BRI2 intracellular domain;BRI2C, soluble form;Bri23 peptide	ITM2B	degraded in both, more in Ctr	3.78791	0	high degraded	0	0	1.84702	1.348e-07	high degraded	0	2	-1.94089
	Q9H2U1	ATP-dependent RNA helicase DHX36	DHX36	degraded only in Ctr	2.23013	3.57e-08	too many imputed values	3	2	0.284772	1		4	5	-1.94536
	Q14332;O75084	Frizzled-2	FZD2	degraded only in Ctr	1.75817	0.0018629	high degraded	1	0	-0.194762	1		3	3	-1.95293
	Q6N022	Teneurin-4	TENM4	degraded only in Ctr	1.73752	0.0002892	high degraded	1	3	-0.226008	0.546825		2	3	-1.96353
	P27482	Calmodulin-like protein 3	CALML3	degraded only in Ctr	2.14638	0	high degraded	2	0	0.0813837	1		0	0	-2.065
	Q9Y3C6	Peptidyl-prolyl cis-trans isomerase-like 1	PPIL1	degraded only in Ctr	1.72577	2.65307e-05	high degraded	2	4	-0.352697	0.236608		1	5	-2.07847
	Q14849	StAR-related lipid transfer protein 3	STARD3	degraded only in Ctr	1.78557	0.00724276	high degraded	1	4	-0.43618	0.457727		1	1	-2.22175
	Q5D862	Filaggrin-2	FLG2	degraded only in Ctr	2.42392	2.34e-06	high degraded	0	0	0.20052	0.543991		0	0	-2.2234
	Q14517	Protocadherin Fat 1;Protocadherin Fat 1, nuclear form	FAT1	degraded only in Ctr	2.23204	0.00254084	high degraded	0	0	-0.11216	0.857286		0	0	-2.3442
	Q2M389	WASH complex subunit 7	KIAA1033	degraded only in Ctr	1.99155	0.000281737	high degraded	0	3	-0.427752	0.323701		0	4	-2.4193
	Q9NZT1	Calmodulin-like protein 5	CALML5	degraded only in Ctr	3.63563	2.49e-08	high degraded	2	5	1.19186	1		5	3	-2.44377
	Q15154	Pericentriolar material 1 protein	PCM1	degraded only in Ctr	3.09688	1.28585e-05	high degraded	0	3	0.459766	0.353136		2	5	-2.63712
	Q13049	E3 ubiquitin-protein ligase TRIM32	TRIM32	degraded only in Ctr	3.40671	2.6013e-06	high degraded	0	2	0.700031	0.147703		0	4	-2.70668
	P31944	Caspase-14;Caspase-14 subunit p17, mature form;Caspase-14 subunit p10, mature form;Caspase-14 subunit p20, intermediate form;Caspase-14 subunit p8, intermediate form	CASP14	degraded only in Ctr	2.98747	1.81424e-05	high degraded	0	0	0.24052	0.62182		0	1	-2.74695
	P48594;P29508	Serpin B4;Serpin B3	SERPINB4	degraded only in Ctr	2.97986	1.11e-08	high degraded	2	2	0.213594	0.421677		2	3	-2.76626
	Q9NZV1	Cysteine-rich motor neuron 1 protein;Processed cysteine-rich motor neuron 1 protein	CRIM1	degraded in both, more in Ctr	3.46743	0	high degraded	0	3	0.59402	0.00523344	high degraded	2	5	-2.87341
	O75204	Transmembrane protein 127	TMEM127	degraded only in Ctr	3.44717	4.268e-07	high degraded	1	3	0.438464	0.288705		0	3	-3.00871
	P47929	Galectin-7	LGALS7	degraded only in Ctr	2.53926	9.753e-07	high degraded	0	1	-0.478506	0.149033		1	2	-3.01777
	Q02413	Desmoglein-1	DSG1	degraded only in Ctr	3.34504	1.068e-07	high degraded	0	1	0.29446	0.408072		0	0	-3.05058
	Q96MM7;O60243;Q8IZP7	Heparan-sulfate 6-O-sulfotransferase 2	HS6ST2	degraded only in Ctr	2.89809	0	high degraded	2	0	-0.296905	1		4	0	-3.19499
	Q8N490	Probable hydrolase PNKD	PNKD	degraded only in Ctr	3.53799	0.00309389	high degraded	2	2	0.232718	0.818872		1	1	-3.30527
	P27216	Annexin A13	ANXA13	degraded only in Ctr	3.33667	0	too many imputed values	3	2	0.0226833	0.88333		2	5	-3.31399
	Q9BT88	Synaptotagmin-11	SYT11	degraded in both, more in Ctr	4.7296	3e-10	high degraded	0	1	1.08331	0.00350044	high degraded	0	2	-3.64629
	Q9HAT2	Sialate O-acetylesterase	SIAE	degraded only in Ctr	3.19519	7e-10	high degraded	2	0	-0.472853	0.05465		0	0	-3.66804
	Q86VP1	Tax1-binding protein 1	TAX1BP1	degraded in both, more in Ctr	6.3101	1e-10	high degraded	0	2	1.12698	0.0127773	high degraded	0	3	-5.18312

## Sheet: Degraded MA SEN top
	Top 10 proteins with increased degradation in MA SEN lysosomes (out of n=333 "degraded only in Palbo" or "degraded in both, more in Palbo")
	Uniprot IDs	Protein name	Gene	Enrichment ratio
	P35998	26S protease regulatory subunit 7	PSMC2	4.9442
	Q07960	Rho GTPase-activating protein 1	ARHGAP1	4.2344
	Q99460	26S proteasome non-ATPase regulatory subunit 1	PSMD1	4.00043
	P54577	Tyrosine--tRNA ligase, cytoplasmic	YARS	3.93542
	Q9NR31	GTP-binding protein SAR1a	SAR1A	3.913
	Q15102	Platelet-activating factor acetylhydrolase IB subunit gamma	PAFAH1B3	3.90145
	P67775	Serine/threonine-protein phosphatase 2A catalytic subunit alpha isoform	PPP2CA	3.84115
	P22102	Trifunctional purine biosynthetic protein adenosine-3;Phosphoribosylamine--glycine ligase;Phosphoribosylformylglycinamidine cyclo-ligase;Phosphoribosylglycinamide formyltransferase	GART	3.73462
	Q16401	26S proteasome non-ATPase regulatory subunit 5	PSMD5	3.65003
	Q8TEX9	Importin-4	IPO4	3.56418

## Sheet: Degraded MA GSEA
	Top gene sets (up in "na_pos") in the ranked list of proteins degraded in MA (n=1195) vs. the c5.all GO terms database
	NAME	SIZE	ES	NES	NOM p-val	FDR q-val	FWER p-val	RANK AT MAX	LEADING EDGE
	GO_TRANSLATION_INITIATION_FACTOR_ACTIVITY	25	0.7232981	2.221142	0.0	0.0	0.0	307	tags=92%, list=26%, signal=121%
	GO_REGULATION_OF_CELL_CYCLE_PHASE_TRANSITION	51	0.6425421	2.2082014	0.0	0.0	0.0	221	tags=57%, list=19%, signal=67%
	GO_PROTEASOME_COMPLEX	41	0.65371054	2.2023373	0.0	0.0	0.0	218	tags=63%, list=18%, signal=75%
	GO_REGULATION_OF_MITOTIC_CELL_CYCLE	64	0.61847943	2.1923196	0.0	0.0	0.0	221	tags=52%, list=19%, signal=60%
	GO_POSITIVE_REGULATION_OF_INNATE_IMMUNE_RESPONSE	51	0.63043946	2.1911864	0.0	0.0	0.0	250	tags=57%, list=21%, signal=69%
	GO_ACTIVATION_OF_INNATE_IMMUNE_RESPONSE	47	0.6354568	2.1763062	0.0	0.0	0.0	250	tags=62%, list=21%, signal=75%
	GO_REGULATION_OF_PROTEIN_UBIQUITINATION_INVOLVED_IN_UBIQUITIN_DEPENDENT_PROTEIN_CATABOLIC_PROCESS	37	0.6529579	2.1729338	0.0	0.0	0.0	218	tags=62%, list=18%, signal=74%
	GO_INNATE_IMMUNE_RESPONSE_ACTIVATING_CELL_SURFACE_RECEPTOR_SIGNALING_PATHWAY	44	0.64294475	2.1672885	0.0	0.0	0.0	250	tags=64%, list=21%, signal=78%
	GO_NEGATIVE_REGULATION_OF_PROTEIN_MODIFICATION_BY_SMALL_PROTEIN_CONJUGATION_OR_REMOVAL	44	0.6410875	2.157303	0.0	0.0	0.0	218	tags=57%, list=18%, signal=67%
	GO_TUMOR_NECROSIS_FACTOR_MEDIATED_SIGNALING_PATHWAY	39	0.64871806	2.1416245	0.0	1742.62	0.002	218	tags=62%, list=18%, signal=73%
	GO_POSTTRANSCRIPTIONAL_REGULATION_OF_GENE_EXPRESSION	113	0.5646991	2.1396322	0.0	1584.2	0.002	332	tags=58%, list=28%, signal=72%
	GO_ANAPHASE_PROMOTING_COMPLEX_DEPENDENT_CATABOLIC_PROCESS	36	0.6562544	2.1208227	0.0	2171.65	0.003	218	tags=64%, list=18%, signal=76%
	GO_NEGATIVE_REGULATION_OF_TRANSFERASE_ACTIVITY	61	0.5935048	2.114277	0.0	2004.6	0.003	221	tags=52%, list=19%, signal=61%
	GO_REGULATION_OF_CELL_CYCLE_PROCESS	72	0.59042186	2.1072643	0.0	1861.42	0.003	260	tags=50%, list=22%, signal=60%
	GO_SIGNAL_TRANSDUCTION_BY_PROTEIN_PHOSPHORYLATION	56	0.60860485	2.1055315	0.0	1737.32	0.003	262	tags=63%, list=22%, signal=76%
	GO_REGULATION_OF_CELLULAR_AMINO_ACID_METABOLIC_PROCESS	37	0.6473717	2.104655	0.0	16.2874	0.003	218	tags=62%, list=18%, signal=74%
	GO_NEGATIVE_REGULATION_OF_WNT_SIGNALING_PATHWAY	42	0.6201272	2.1025047	0.0	1532.93	0.003	218	tags=57%, list=18%, signal=67%
	GO_POSITIVE_REGULATION_OF_LIGASE_ACTIVITY	39	0.62587297	2.0942876	0.0	1447.77	0.003	218	tags=59%, list=18%, signal=70%
	GO_CELLULAR_AMINO_ACID_METABOLIC_PROCESS	45	0.6201351	2.0890036	0.0	1831.56	0.004	348	tags=73%, list=29%, signal=100%
	GO_REGULATION_OF_TRANSLATIONAL_INITIATION	28	0.6661372	2.0862467	0.0	1739.98	0.004	307	tags=79%, list=26%, signal=103%
	Top gene sets (up in "na_neg") in the ranked list of proteins degraded in MA (n=1195) vs. the c5.all GO terms database
	NAME	SIZE	ES	NES	NOM p-val	FDR q-val	FWER p-val	RANK AT MAX	LEADING EDGE
	GO_ENDOPLASMIC_RETICULUM_PART	178	-0.44581273			1.0	0.0	355	tags=69%, list=30%, signal=83%
	GO_ENDOPLASMIC_RETICULUM_LUMEN	38	-0.64310914	-2.9676325	0.0	0.0	0.0	375	tags=92%, list=32%, signal=130%
	GO_NUCLEAR_OUTER_MEMBRANE_ENDOPLASMIC_RETICULUM_MEMBRANE_NETWORK	152	-0.4214722	-2.6469405	0.0	8041.24	0.001	347	tags=66%, list=29%, signal=82%
	GO_ENDOPLASMIC_RETICULUM	231	-0.3637296	-2.4166207	0.0	0.003924935	0.007	355	tags=62%, list=30%, signal=72%
	GO_INTRINSIC_COMPONENT_OF_ENDOPLASMIC_RETICULUM_MEMBRANE	27	-0.52137905	-2.3224974	0.0	0.0044732816	0.01	323	tags=70%, list=27%, signal=94%
	GO_ROUGH_ENDOPLASMIC_RETICULUM	19	-0.5826409	-2.2622085	0.0	0.0069243102	0.019	323	tags=84%, list=27%, signal=114%
	GO_GLYCOPROTEIN_METABOLIC_PROCESS	43	-0.42986834	-2.1292362	0.0	0.017672429	0.054	328	tags=65%, list=28%, signal=87%
	GO_LATE_ENDOSOME_MEMBRANE	33	-0.44137076	-2.056417	0.0	0.027777763	0.094	182	tags=42%, list=15%, signal=49%
	GO_EXOCYTIC_VESICLE	19	-0.5240792	-2.0388243	0.0	0.027978428	0.106	213	tags=42%, list=18%, signal=50%
	GO_RECEPTOR_ACTIVITY	68	-0.36884812	-1.9962004	0.0	0.034178816	0.142	233	tags=32%, list=20%, signal=38%
	GO_INTRINSIC_COMPONENT_OF_ORGANELLE_MEMBRANE	35	-0.41670427	-1.9783931	0.0	0.03396057	0.156	323	tags=60%, list=27%, signal=80%
	GO_IRON_ION_BINDING	15	-0.570263	-1.934856	0.005263158	0.042235438	0.209	205	tags=60%, list=17%, signal=72%
	GO_ENDOSOMAL_PART	97	-0.34387773	-1.9339591	0.0	0.03947121	0.21	182	tags=33%, list=15%, signal=36%
	GO_SKIN_DEVELOPMENT	23	-0.46022463	-1.8886236	0.006289308	0.048036188	0.266	188	tags=43%, list=16%, signal=51%
	GO_LARGE_RIBOSOMAL_SUBUNIT	30	-0.42155173	-1.8685026	0.0	0.05269411	0.3	702	tags=100%, list=59%, signal=238%
	GO_ORGANIC_ANION_TRANSPORT	24	-0.43692338	-1.8497331	0.0	0.054759808	0.322	76	tags=29%, list=6%, signal=31%
	GO_ACTIVE_TRANSMEMBRANE_TRANSPORTER_ACTIVITY	34	-0.39601538	-1.8388089	0.0	0.05572754	0.344	211	tags=35%, list=18%, signal=42%
	GO_HEART_MORPHOGENESIS	18	-0.46703672	-1.8147552	0.00625	0.06282418	0.398	176	tags=50%, list=15%, signal=58%
	GO_CYTOSOLIC_LARGE_RIBOSOMAL_SUBUNIT	30	-0.42155173	-1.8099912	0.0	0.061391823	0.409	702	tags=100%, list=59%, signal=238%
	GO_TRANSMEMBRANE_TRANSPORTER_ACTIVITY	63	-0.33160397	-1.7849224	0.0	0.06989307	0.468	282	tags=43%, list=24%, signal=53%
