# Supplementary material for: The lysosomal proteome of senescent cells contributes to the senescence secretome
Source: Aging Cell. 2022 Sep 10;21(10):e13707. doi: 10.1111/acel.13707 (PMC9577959; doi:10.1111/acel.13707)
Supplement: Supplementary file 4 — Appendix S3 [file ACEL-21-e13707-s003.xlsx]

## Sheet: Up in CMA SEN regardless of NL
	Proteins UP in SEN-CMA lysosomes, regardless of the N/L treatment (p < 0.05)
	Uniprot IDs	Protein name	Gene	Log2 (SEN Veh / CTRL Veh)	Fold UP in SEN	P value
	P83111	Serine beta-lactamase-like protein LACTB, mitochondrial	LACTB	4.89542	29.7624	3.07363e-05
	Q9Y2E5	Epididymis-specific alpha-mannosidase	MAN2B2	4.80354	27.9261	1e-10
	Q8NBM8	Prenylcysteine oxidase-like	PCYOX1L	4.60734	24.3751	5e-10
	P34059	N-acetylgalactosamine-6-sulfatase	GALNS	4.46659	22.1094	1e-10
	P69905	Hemoglobin subunit alpha	HBA1	4.42012	21.4086	1e-09
	P13686	Tartrate-resistant acid phosphatase type 5	ACP5	4.35587	20.4761	2e-10
	Q9BPW8	Protein NipSnap homolog 1	NIPSNAP1	4.30838	19.813	2.072e-07
	P10253	Lysosomal alpha-glucosidase;76 kDa lysosomal alpha-glucosidase;70 kDa lysosomal alpha-glucosidase	GAA	4.26005	19.1603	9.9e-09
	P15289	Arylsulfatase A;Arylsulfatase A component B;Arylsulfatase A component C	ARSA	4.2055	18.4494	3.7e-09
	Q9UBX1	Cathepsin F	CTSF	4.13974	17.6273	0
	O43854	EGF-like repeat and discoidin I-like domain-containing protein 3	EDIL3	4.12944	17.5018	2e-10
	P23786	Carnitine O-palmitoyltransferase 2, mitochondrial	CPT2	4.1087	17.2521	4e-10
	P28068	HLA class II histocompatibility antigen, DM beta chain	HLA-DMB	4.06446	16.7311	6.3399e-06
	Q92626	Peroxidasin homolog	PXDN	4.0002	16.0022	1.3e-09
	Q01459	Di-N-acetylchitobiase	CTBS	3.99285	15.9209	3.3e-09
	Q8NCN5	Pyruvate dehydrogenase phosphatase regulatory subunit, mitochondrial	PDPR	3.87589	14.6811	3.8468e-06
	P22304	Iduronate 2-sulfatase;Iduronate 2-sulfatase 42 kDa chain;Iduronate 2-sulfatase 14 kDa chain	IDS	3.82907	14.2124	1.558e-07
	P11217	Glycogen phosphorylase, muscle form	PYGM	3.81544	14.0787	2.004e-07
	O00462	Beta-mannosidase	MANBA	3.81544	14.0787	7.5e-09
	Q9Y646	Carboxypeptidase Q	CPQ	3.77648	13.7036	4e-10
	P05161	Ubiquitin-like protein ISG15	ISG15	3.77041	13.646	4.1e-08
	P51688	N-sulphoglucosamine sulphohydrolase	SGSH	3.73988	13.3603	3e-10
	Q16698	2,4-dienoyl-CoA reductase, mitochondrial	DECR1	3.67691	12.7897	3e-10
	Q9UFN0;Q9BS92	Protein NipSnap homolog 3A	NIPSNAP3A	3.66651	12.6978	1.294e-07
	Q9UIJ7	GTP:AMP phosphotransferase AK3, mitochondrial	AK3	3.63702	12.4409	8.2e-09
	P21439	Multidrug resistance protein 3	ABCB4	3.62685	12.3535	8e-10
	Q96AQ6	Pre-B-cell leukemia transcription factor-interacting protein 1	PBXIP1	3.6107	12.216	6.3e-09
	Q9P0P8	Uncharacterized protein C6orf203	C6orf203	3.5483	11.6989	2.34e-08
	Q9NZ43	Vesicle transport protein USE1	USE1	3.5447	11.6697	4.52e-08
	P38117	Electron transfer flavoprotein subunit beta	ETFB	3.47892	11.1496	1.99e-08
	P09914	Interferon-induced protein with tetratricopeptide repeats 1	IFIT1	3.46415	11.0361	6.6e-09
	Q5Y7A7;P01912	HLA class II histocompatibility antigen, DRB1-13 beta chain;HLA class II histocompatibility antigen, DRB1-3 chain	HLA-DRB1	3.39241	10.5007	0
	P26440	Isovaleryl-CoA dehydrogenase, mitochondrial	IVD	3.3705	10.3424	2.13e-08
	P20036	HLA class II histocompatibility antigen, DP alpha 1 chain	HLA-DPA1	3.33965	10.1236	7.5e-09
	Q96CM8	Acyl-CoA synthetase family member 2, mitochondrial	ACSF2	3.30823	9.90551	1.216e-07
	P79483;Q9TQE0;P13761	HLA class II histocompatibility antigen, DR beta 3 chain;HLA class II histocompatibility antigen, DRB1-9 beta chain;HLA class II histocompatibility antigen, DRB1-7 beta chain	HLA-DRB3	3.22757	9.36689	0
	Q9ULL4	Plexin-B3	PLXNB3	3.17676	9.04271	1.71977e-05
	P10321	HLA class I histocompatibility antigen, Cw-7 alpha chain	HLA-C	3.16726	8.9834	0.000927645
	P17900	Ganglioside GM2 activator;Ganglioside GM2 activator isoform short	GM2A	3.15726	8.92131	2.27944e-05
	P35052	Glypican-1;Secreted glypican-1	GPC1	3.14863	8.86812	6.4e-08
	O14879	Interferon-induced protein with tetratricopeptide repeats 3	IFIT3	3.14634	8.85405	6e-10
	O43772	Mitochondrial carnitine/acylcarnitine carrier protein	SLC25A20	3.13287	8.77178	2.67e-08
	P50336	Protoporphyrinogen oxidase	PPOX	3.11488	8.66308	9.4989e-06
	P43155	Carnitine O-acetyltransferase	CRAT	3.11029	8.63556	1.53476e-05
	P04179	Superoxide dismutase [Mn], mitochondrial	SOD2	3.10845	8.62458	1.363e-07
	P27144	Adenylate kinase 4, mitochondrial	AK4	3.10383	8.59699	9.545e-07
	P10606	Cytochrome c oxidase subunit 5B, mitochondrial	COX5B	3.06364	8.36078	0
	Q8WUY8	N-acetyltransferase 14	NAT14	3.05247	8.29628	4.9e-08
	P78536	Disintegrin and metalloproteinase domain-containing protein 17	ADAM17	3.05072	8.28627	2.346e-07
	P43353;P48448	Aldehyde dehydrogenase family 3 member B1	ALDH3B1	3.04456	8.25094	5e-10
	Q9Y2G5	GDP-fucose protein O-fucosyltransferase 2	POFUT2	3.03862	8.21707	1.3638e-06
	P04062	Glucosylceramidase	GBA	3.01946	8.10866	0
	Q86UY8	5-nucleotidase domain-containing protein 3	NT5DC3	3.0084	8.0467	1.028e-07
	Q8NFV4	Alpha/beta hydrolase domain-containing protein 11	ABHD11	2.99835	7.99086	2.78e-08
	O00754	Lysosomal alpha-mannosidase;Lysosomal alpha-mannosidase A peptide;Lysosomal alpha-mannosidase B peptide;Lysosomal alpha-mannosidase C peptide;Lysosomal alpha-mannosidase D peptide;Lysosomal alpha-mannosidase E peptide	MAN2B1	2.99269	7.95956	0
	P01903	HLA class II histocompatibility antigen, DR alpha chain	HLA-DRA	2.96381	7.8018	0
	Q9BZ67;Q9BZ68	FERM domain-containing protein 8	FRMD8	2.94673	7.71001	0.000182488
	Q9P2E9;REV__Q9P2M7	Ribosome-binding protein 1	RRBP1	2.91833	7.5597	5.9765e-06
	Q99519	Sialidase-1	NEU1	2.91576	7.54624	2.3e-09
	Q9HCC0	Methylcrotonoyl-CoA carboxylase beta chain, mitochondrial	MCCC2	2.90489	7.48962	1.2e-08
	Q6UVY6	DBH-like monooxygenase protein 1	MOXD1	2.89353	7.43087	2.1e-09
	Q9UJ14	Gamma-glutamyltransferase 7;Gamma-glutamyltransferase 7 heavy chain;Gamma-glutamyltransferase 7 light chain	GGT7	2.88347	7.37924	0.000199829
	Q9HAT2	Sialate O-acetylesterase	SIAE	2.86136	7.26702	2e-10
	P54802	Alpha-N-acetylglucosaminidase;Alpha-N-acetylglucosaminidase 82 kDa form;Alpha-N-acetylglucosaminidase 77 kDa form	NAGLU	2.86055	7.26291	3.1204e-06
	Q6P1N0	Coiled-coil and C2 domain-containing protein 1A	CC2D1A	2.85031	7.21157	2.24e-08
	P00750	Tissue-type plasminogen activator;Tissue-type plasminogen activator chain A;Tissue-type plasminogen activator chain B	PLAT	2.84588	7.18942	3.9962e-06
	Q8NCC3	Group XV phospholipase A2	PLA2G15	2.84384	7.17926	1.193e-07
	P04229;Q29974;Q30154;P13760;Q30167;P13762	HLA class II histocompatibility antigen, DRB1-1 beta chain;HLA class II histocompatibility antigen, DRB1-16 beta chain;HLA class II histocompatibility antigen, DR beta 5 chain;HLA class II histocompatibility antigen, DRB1-4 beta chain;HLA class II histocompatibility antigen, DRB1-10 beta chain	HLA-DRB1	2.84114	7.16587	0
	P30536	Translocator protein	TSPO	2.83649	7.14279	4e-09
	Q9UHL4	Dipeptidyl peptidase 2	DPP7	2.8107	7.01624	1.79e-08
	O15382	Branched-chain-amino-acid aminotransferase, mitochondrial	BCAT2	2.80994	7.01255	5.5e-09
	Q16854	Deoxyguanosine kinase, mitochondrial	DGUOK	2.79946	6.96179	4.56528e-05
	Q9Y697	Cysteine desulfurase, mitochondrial	NFS1	2.78787	6.90611	1.4e-09
	P04066	Tissue alpha-L-fucosidase	FUCA1	2.77889	6.86322	2.623e-07
	Q8NHP8	Putative phospholipase B-like 2;Putative phospholipase B-like 2 32 kDa form;Putative phospholipase B-like 2 45 kDa form	PLBD2	2.7721	6.83103	0
	Q96ER9	Coiled-coil domain-containing protein 51	CCDC51	2.76515	6.79817	2.64716e-05
	Q9P2R7	Succinyl-CoA ligase [ADP-forming] subunit beta, mitochondrial	SUCLA2	2.762	6.78337	5.1532e-06
	Q9P0J1	[Pyruvate dehydrogenase [acetyl-transferring]]-phosphatase 1, mitochondrial	PDP1	2.74857	6.72049	1.1856e-06
	Q13510	Acid ceramidase;Acid ceramidase subunit alpha;Acid ceramidase subunit beta	ASAH1	2.74158	6.68803	0
	Q9UHQ9	NADH-cytochrome b5 reductase 1	CYB5R1	2.73978	6.6797	3.84e-08
	O75323	Protein NipSnap homolog 2	GBAS	2.72951	6.63229	3.487e-07
	Q9H2U2	Inorganic pyrophosphatase 2, mitochondrial	PPA2	2.71808	6.57997	1e-10
	P42765	3-ketoacyl-CoA thiolase, mitochondrial	ACAA2	2.70331	6.51295	8e-07
	Q9NRV9	Heme-binding protein 1	HEBP1	2.69581	6.47917	3.7287e-06
	P01920	HLA class II histocompatibility antigen, DQ beta 1 chain	HLA-DQB1	2.68627	6.43645	2.13e-07
	Q9H7Z7	Prostaglandin E synthase 2;Prostaglandin E synthase 2 truncated form	PTGES2	2.66782	6.35469	5.9e-09
	Q9BZL4	Protein phosphatase 1 regulatory subunit 12C	PPP1R12C	2.66392	6.33751	2.265e-07
	Q9HBH1	Peptide deformylase, mitochondrial	PDF	2.65191	6.285	0.00017564
	Q12913	Receptor-type tyrosine-protein phosphatase eta	PTPRJ	2.65178	6.28442	3.31469e-05
	P45954	Short/branched chain specific acyl-CoA dehydrogenase, mitochondrial	ACADSB	2.64483	6.25423	3.3e-09
	P07099	Epoxide hydrolase 1	EPHX1	2.63768	6.22329	2.75435e-05
	P38571	Lysosomal acid lipase/cholesteryl ester hydrolase	LIPA	2.63241	6.20062	0.000347475
	P15586	N-acetylglucosamine-6-sulfatase	GNS	2.62837	6.18327	5.7e-09
	Q9BWM7	Sideroflexin-3	SFXN3	2.62442	6.16638	7.8e-09
	Q15165	Serum paraoxonase/arylesterase 2	PON2	2.5991	6.05907	3.5809e-06
	P30084	Enoyl-CoA hydratase, mitochondrial	ECHS1	2.57753	5.96916	1e-10
	P24844	Myosin regulatory light polypeptide 9	MYL9	2.57467	5.95736	1.5229e-06
	P17405	Sphingomyelin phosphodiesterase	SMPD1	2.5742	5.95541	2.959e-07
	Q9NR28	Diablo homolog, mitochondrial	DIABLO	2.57364	5.95308	6.357e-07
	O75503	Ceroid-lipofuscinosis neuronal protein 5	CLN5	2.56961	5.93648	6.2e-09
	P07711;Q5NE16;P43235;O60911	Cathepsin L1;Cathepsin L1 heavy chain;Cathepsin L1 light chain	CTSL	2.55994	5.89685	0.000131196
	O00584	Ribonuclease T2	RNASET2	2.55248	5.86643	2.28e-08
	P02792	Ferritin light chain	FTL	2.55242	5.86618	9.52e-07
	O43759	Synaptogyrin-1	SYNGR1	2.55084	5.85976	7e-09
	Q7Z434	Mitochondrial antiviral-signaling protein	MAVS	2.54294	5.82775	2.116e-07
	Q86UP2	Kinectin	KTN1	2.54019	5.81664	1.13532e-05
	P06396	Gelsolin	GSN	2.53414	5.7923	3e-10
	O14773	Tripeptidyl-peptidase 1	TPP1	2.52668	5.76243	0
	Q96EM0	Trans-3-hydroxy-L-proline dehydratase	L3HYPDH	2.51449	5.71397	1.7041e-06
	Q9NQH7	Probable Xaa-Pro aminopeptidase 3	XPNPEP3	2.51117	5.70082	0.000434828
	P17050	Alpha-N-acetylgalactosaminidase	NAGA	2.50749	5.68628	3.45e-08
	P22570	NADPH:adrenodoxin oxidoreductase, mitochondrial	FDXR	2.50691	5.68401	1.1903e-06
	O95299	NADH dehydrogenase [ubiquinone] 1 alpha subcomplex subunit 10, mitochondrial	NDUFA10	2.50054	5.65897	0.000177561
	Q9Y2Q5	Ragulator complex protein LAMTOR2	LAMTOR2	2.49802	5.6491	6e-10
	O14933	Ubiquitin/ISG15-conjugating enzyme E2 L6	UBE2L6	2.49103	5.62179	4.1e-09
	P61916	Epididymal secretory protein E1	NPC2	2.48136	5.58425	2.6e-09
	Q9BWS9	Chitinase domain-containing protein 1	CHID1	2.47691	5.56705	8.913e-07
	P11498	Pyruvate carboxylase, mitochondrial	PC	2.45607	5.4872	0.000173857
	Q8WW59	SPRY domain-containing protein 4	SPRYD4	2.45576	5.48602	0.000474438
	Q8IV08	Phospholipase D3	PLD3	2.45281	5.4748	0
	Q96RQ3	Methylcrotonoyl-CoA carboxylase subunit alpha, mitochondrial	MCCC1	2.44106	5.4304	3.66167e-05
	Q14563	Semaphorin-3A	SEMA3A	2.44046	5.42813	7.8518e-06
	Q460N5	Poly [ADP-ribose] polymerase 14	PARP14	2.43789	5.41849	1.649e-07
	P00813	Adenosine deaminase	ADA	2.4315	5.39455	0.000142085
	Q6UXV4	MICOS complex subunit MIC27	APOOL	2.42984	5.38835	2.3652e-06
	Q86Y79	Probable peptidyl-tRNA hydrolase	PTRH1	2.41935	5.3493	0.00559783
	P31937	3-hydroxyisobutyrate dehydrogenase, mitochondrial	HIBADH	2.41751	5.34247	3.32177e-05
	P09486	SPARC	SPARC	2.41291	5.32546	2.933e-07
	P51553	Isocitrate dehydrogenase [NAD] subunit gamma, mitochondrial	IDH3G	2.40714	5.3042	0.000208277
	P04233	HLA class II histocompatibility antigen gamma chain	CD74	2.39002	5.24164	6.25486e-05
	P06280	Alpha-galactosidase A	GLA	2.38746	5.23236	3.16884e-05
	P68871	Hemoglobin subunit beta;LVV-hemorphin-7;Spinorphin	HBB	2.38662	5.22932	6.8854e-06
	Q03518	Antigen peptide transporter 1	TAP1	2.386	5.22705	5.88912e-05
	P39210	Protein Mpv17	MPV17	2.36851	5.16407	7.9054e-06
	O43819	Protein SCO2 homolog, mitochondrial	SCO2	2.36583	5.1545	3.53006e-05
	Q8NBL1	Protein O-glucosyltransferase 1	POGLUT1	2.36422	5.14873	0.000446955
	P16278	Beta-galactosidase	GLB1	2.35702	5.12312	0
	Q8IVP5	FUN14 domain-containing protein 1	FUNDC1	2.34717	5.08826	2.80024e-05
	P07339	Cathepsin D;Cathepsin D light chain;Cathepsin D heavy chain	CTSD	2.34575	5.08326	0
	P13804	Electron transfer flavoprotein subunit alpha, mitochondrial	ETFA	2.34543	5.0821	1.41e-08
	Q9H9J2	39S ribosomal protein L44, mitochondrial	MRPL44	2.33432	5.04312	0.000166504
	Q8IYU8	Calcium uptake protein 2, mitochondrial	MICU2	2.33396	5.04187	0.00290577
	Q07954	Prolow-density lipoprotein receptor-related protein 1;Low-density lipoprotein receptor-related protein 1 85 kDa subunit;Low-density lipoprotein receptor-related protein 1 515 kDa subunit;Low-density lipoprotein receptor-related protein 1 intracellular domain	LRP1	2.33299	5.03848	2e-10
	Q9BW92	Threonine--tRNA ligase, mitochondrial	TARS2	2.31636	4.98073	0.00251529
	Q08380	Galectin-3-binding protein	LGALS3BP	2.31103	4.96238	7.4e-09
	Q15526	Surfeit locus protein 1	SURF1	2.30675	4.94767	1.3e-09
	Q15582	Transforming growth factor-beta-induced protein ig-h3	TGFBI	2.3062	4.94577	8.15e-08
	Q9Y3D7	Mitochondrial import inner membrane translocase subunit TIM16	PAM16	2.30317	4.9354	0.0072339
	Q96GK7	Fumarylacetoacetate hydrolase domain-containing protein 2A	FAHD2A	2.30112	4.9284	5.36151e-05
	Q9NVC3	Putative sodium-coupled neutral amino acid transporter 7	SLC38A7	2.29845	4.91928	1.73195e-05
	Q9NXJ5	Pyroglutamyl-peptidase 1	PGPEP1	2.2949	4.90719	0.000244926
	O43837	Isocitrate dehydrogenase [NAD] subunit beta, mitochondrial	IDH3B	2.28946	4.88872	0.000449212
	Q9NPJ3	Acyl-coenzyme A thioesterase 13;Acyl-coenzyme A thioesterase 13, N-terminally processed	ACOT13	2.28699	4.88037	1.7795e-06
	P51798	H(+)/Cl(-) exchange transporter 7	CLCN7	2.27506	4.84018	4.03e-08
	P22830	Ferrochelatase, mitochondrial	FECH	2.26336	4.8011	7.9831e-06
	P30043	Flavin reductase (NADPH)	BLVRB	2.25063	4.7589	5.3756e-06
	P01906;P01909	HLA class II histocompatibility antigen, DQ alpha 2 chain	HLA-DQA2	2.24973	4.75595	6e-10
	Q6PCB7	Long-chain fatty acid transport protein 1	SLC27A1	2.2474	4.74827	1.86613e-05
	O95831	Apoptosis-inducing factor 1, mitochondrial	AIFM1	2.2473	4.74795	1.18e-08
	P10619	Lysosomal protective protein;Lysosomal protective protein 32 kDa chain;Lysosomal protective protein 20 kDa chain	CTSA	2.24528	4.74129	5e-10
	Q99798	Aconitate hydratase, mitochondrial	ACO2	2.24277	4.73304	8.8e-09
	Q01484	Ankyrin-2	ANK2	2.23989	4.7236	0.00467293
	Q96DB5	Regulator of microtubule dynamics protein 1	RMDN1	2.23929	4.72166	7.592e-07
	Q9Y624	Junctional adhesion molecule A	F11R	2.23705	4.71433	0.00019081
	Q03519	Antigen peptide transporter 2	TAP2	2.23588	4.71049	1.624e-07
	P07858	Cathepsin B;Cathepsin B light chain;Cathepsin B heavy chain	CTSB	2.23434	4.70546	0
	Q86WA9	Sodium-independent sulfate anion transporter	SLC26A11	2.22843	4.68624	1.23233e-05
	Q6SZW1	Sterile alpha and TIR motif-containing protein 1	SARM1	2.22761	4.68356	2.70468e-05
	O94875	Sorbin and SH3 domain-containing protein 2	SORBS2	2.22466	4.67402	3.2677e-06
	Q95IE3	HLA class II histocompatibility antigen, DRB1-12 beta chain	HLA-DRB1	2.21934	4.65682	1.6849e-05
	P15144	Aminopeptidase N	ANPEP	2.21662	4.64803	2.59546e-05
	Q6NUT3	Major facilitator superfamily domain-containing protein 12	MFSD12	2.21266	4.6353	3.909e-07
	Q13938	Calcyphosin	CAPS	2.20684	4.61663	5.8753e-06
	Q53EL6	Programmed cell death protein 4	PDCD4	2.19862	4.59039	8.789e-07
	Q5JS37	NHL repeat-containing protein 3	NHLRC3	2.19658	4.58393	6.2557e-06
	Q7Z3D6	UPF0317 protein C14orf159, mitochondrial	C14orf159	2.19016	4.56358	8.9386e-06
	Q9NX40	OCIA domain-containing protein 1	OCIAD1	2.17158	4.50516	0.000543908
	Q6NVY1	3-hydroxyisobutyryl-CoA hydrolase, mitochondrial	HIBCH	2.16748	4.49239	4.755e-07
	Q13488	V-type proton ATPase 116 kDa subunit a isoform 3	TCIRG1	2.15723	4.46056	6e-10
	Q8TB36	Ganglioside-induced differentiation-associated protein 1	GDAP1	2.15652	4.45839	0.000596754
	P54886	Delta-1-pyrroline-5-carboxylate synthase;Glutamate 5-kinase;Gamma-glutamyl phosphate reductase	ALDH18A1	2.15336	4.44863	6.45e-08
	Q9NRA0	Sphingosine kinase 2	SPHK2	2.14749	4.43055	0.000454457
	Q96EY7	Pentatricopeptide repeat domain-containing protein 3, mitochondrial	PTCD3	2.14416	4.42034	0.000103232
	Q16718	NADH dehydrogenase [ubiquinone] 1 alpha subcomplex subunit 5	NDUFA5	2.14407	4.42008	7.6e-09
	P55084	Trifunctional enzyme subunit beta, mitochondrial;3-ketoacyl-CoA thiolase	HADHB	2.13972	4.40676	7.866e-07
	Q96BI1	Solute carrier family 22 member 18	SLC22A18	2.13678	4.39779	4.973e-07
	Q9HD20	Manganese-transporting ATPase 13A1	ATP13A1	2.13292	4.38604	1.63e-08
	O00115	Deoxyribonuclease-2-alpha	DNASE2	2.12938	4.37528	2.035e-07
	P54819	Adenylate kinase 2, mitochondrial;Adenylate kinase 2, mitochondrial, N-terminally processed	AK2	2.12706	4.36826	3e-10
	Q4G176	Acyl-CoA synthetase family member 3, mitochondrial	ACSF3	2.12639	4.36625	0.00138884
	Q9Y305	Acyl-coenzyme A thioesterase 9, mitochondrial	ACOT9	2.11329	4.32676	2.7736e-05
	O95298;E9PQ53	NADH dehydrogenase [ubiquinone] 1 subunit C2;NADH dehydrogenase [ubiquinone] 1 subunit C2, isoform 2	NDUFC2	2.11147	4.32131	3.9494e-06
	Q9Y394	Dehydrogenase/reductase SDR family member 7	DHRS7	2.10349	4.29748	1.5503e-06
	P40939	Trifunctional enzyme subunit alpha, mitochondrial;Long-chain enoyl-CoA hydratase;Long chain 3-hydroxyacyl-CoA dehydrogenase	HADHA	2.10089	4.28973	9e-10
	P06865	Beta-hexosaminidase subunit alpha	HEXA	2.09952	4.28566	1e-10
	P07602	Prosaposin;Saposin-A;Saposin-B-Val;Saposin-B;Saposin-C;Saposin-D	PSAP	2.09377	4.26862	3.68e-08
	P15848	Arylsulfatase B	ARSB	2.09087	4.26006	4.4349e-06
	Q9BUT1	3-hydroxybutyrate dehydrogenase type 2	BDH2	2.08423	4.24048	1.8e-09
	Q8IXI1	Mitochondrial Rho GTPase 2	RHOT2	2.07743	4.22054	1.2494e-06
	Q9BXI6	TBC1 domain family member 10A	TBC1D10A	2.07502	4.2135	0.0138535
	P48735	Isocitrate dehydrogenase [NADP], mitochondrial	IDH2	2.07422	4.21118	0.00112594
	Q96SL1	Disrupted in renal carcinoma protein 2	DIRC2	2.07148	4.20318	1.983e-06
	Q9UM22	Mammalian ependymin-related protein 1	EPDR1	2.04417	4.12436	2e-10
	Q99985	Semaphorin-3C	SEMA3C	2.04147	4.11664	0.000350842
	Q9UQ90	Paraplegin	SPG7	2.03739	4.10502	4.03029e-05
	P11177	Pyruvate dehydrogenase E1 component subunit beta, mitochondrial	PDHB	2.0297	4.0832	4.49e-08
	P51805	Plexin-A3	PLXNA3	2.02207	4.06165	1.57351e-05
	P23368	NAD-dependent malic enzyme, mitochondrial	ME2	2.02071	4.05784	1.707e-07
	P50454	Serpin H1	SERPINH1	2.02026	4.05656	1.437e-07
	P00441	Superoxide dismutase [Cu-Zn]	SOD1	2.00801	4.02227	0.000126349
	O75915	PRA1 family protein 3	ARL6IP5	2.00414	4.0115	5.76274e-05
	Q9H1K1	Iron-sulfur cluster assembly enzyme ISCU, mitochondrial	ISCU	2.0002	4.00056	3.303e-07
	Q13724	Mannosyl-oligosaccharide glucosidase	MOGS	1.99946	3.99851	1.077e-07
	Q6P587	Acylpyruvase FAHD1, mitochondrial	FAHD1	1.99754	3.99319	4.1227e-05
	P19367;Q2TB90	Hexokinase-1	HK1	1.9962	3.98947	2e-10
	Q9H6V9	UPF0554 protein C2orf43	C2orf43	1.99541	3.9873	9.684e-07
	O00478;P78410	Butyrophilin subfamily 3 member A3;Butyrophilin subfamily 3 member A2	BTN3A3	1.98734	3.96504	0.000153373
	P35237	Serpin B6	SERPINB6	1.98681	3.96359	2.5e-08
	Q9H9A6	Leucine-rich repeat-containing protein 40	LRRC40	1.98575	3.96068	0.000986799
	Q9UBV2	Protein sel-1 homolog 1	SEL1L	1.98531	3.95948	6.52833e-05
	Q9H0X4	Protein ITFG3	ITFG3	1.98224	3.95107	0.000478728
	P09622	Dihydrolipoyl dehydrogenase, mitochondrial	DLD	1.97616	3.93444	9.46e-08
	O95168	NADH dehydrogenase [ubiquinone] 1 beta subcomplex subunit 4	NDUFB4	1.97477	3.93066	4.1599e-06
	P50213	Isocitrate dehydrogenase [NAD] subunit alpha, mitochondrial	IDH3A	1.96569	3.906	4.882e-07
	Q9UBG0	C-type mannose receptor 2	MRC2	1.95606	3.88001	1.643e-07
	Q16822;P35558	Phosphoenolpyruvate carboxykinase [GTP], mitochondrial	PCK2	1.95069	3.86559	0.000223846
	P13473	Lysosome-associated membrane glycoprotein 2	LAMP2	1.95045	3.86494	2.8219e-06
	Q9Y2Q3	Glutathione S-transferase kappa 1	GSTK1	1.94555	3.85184	0.018704
	Q9UI09	NADH dehydrogenase [ubiquinone] 1 alpha subcomplex subunit 12	NDUFA12	1.93617	3.82688	2.88124e-05
	P21964	Catechol O-methyltransferase	COMT	1.92945	3.8091	2.3e-08
	P08559;P29803	Pyruvate dehydrogenase E1 component subunit alpha, somatic form, mitochondrial	PDHA1	1.92846	3.80648	9.9e-09
	P42785	Lysosomal Pro-X carboxypeptidase	PRCP	1.92769	3.80446	5e-10
	P32322	Pyrroline-5-carboxylate reductase 1, mitochondrial	PYCR1	1.92107	3.78705	1.71e-07
	Q8N129	Protein canopy homolog 4	CNPY4	1.91537	3.77211	0.00124687
	P23743	Diacylglycerol kinase alpha	DGKA	1.91523	3.77174	0.00107979
	Q6DKK2	Tetratricopeptide repeat protein 19, mitochondrial	TTC19	1.90758	3.7518	4.2915e-06
	Q9UHG3	Prenylcysteine oxidase 1	PCYOX1	1.90665	3.74938	7.318e-07
	Q6IAA8	Ragulator complex protein LAMTOR1	LAMTOR1	1.90137	3.73568	1.0279e-06
	P49184	Deoxyribonuclease-1-like 1	DNASE1L1	1.9005	3.73342	4.2e-09
	Q8TDB6	E3 ubiquitin-protein ligase DTX3L	DTX3L	1.89845	3.72811	0.00324396
	Q9HCN3	Transmembrane protein 8A	TMEM8A	1.8912	3.70943	1.85066e-05
	Q9UJS0	Calcium-binding mitochondrial carrier protein Aralar2	SLC25A13	1.88792	3.70101	3.73502e-05
	O95182	NADH dehydrogenase [ubiquinone] 1 alpha subcomplex subunit 7	NDUFA7	1.88518	3.694	8e-09
	P40926	Malate dehydrogenase, mitochondrial	MDH2	1.884	3.69097	5.731e-07
	P35475	Alpha-L-iduronidase	IDUA	1.88356	3.68984	3.36408e-05
	P53597	Succinyl-CoA ligase [ADP/GDP-forming] subunit alpha, mitochondrial	SUCLG1	1.88336	3.68933	3.17e-08
	Q92614	Unconventional myosin-XVIIIa	MYO18A	1.88205	3.68599	0.00874008
	Q14764	Major vault protein	MVP	1.87874	3.67753	9.41e-08
	Q86TX2	Acyl-coenzyme A thioesterase 1	ACOT1	1.87564	3.66963	1.5493e-06
	Q9GZY8	Mitochondrial fission factor	MFF	1.87536	3.66894	0.00020444
	O60831	PRA1 family protein 2	PRAF2	1.87352	3.66426	7.0474e-06
	Q9BPX6	Calcium uptake protein 1, mitochondrial	MICU1	1.87319	3.66341	0.00344467
	Q14108	Lysosome membrane protein 2	SCARB2	1.87292	3.66273	1.15601e-05
	Q2M389	WASH complex subunit 7	KIAA1033	1.8704	3.65634	0.010058
	Q03169	Tumor necrosis factor alpha-induced protein 2	TNFAIP2	1.86255	3.6365	0.000945193
	Q8NE00	Transmembrane protein 104	TMEM104	1.85992	3.62988	0.00102152
	Q6NUM9	All-trans-retinol 13,14-reductase	RETSAT	1.85845	3.62619	4.3926e-06
	Q14197	Peptidyl-tRNA hydrolase ICT1, mitochondrial	ICT1	1.85826	3.62571	0.000151129
	Q13219	Pappalysin-1	PAPPA	1.85751	3.62382	0.0155818
	Q16540	39S ribosomal protein L23, mitochondrial	MRPL23	1.8568	3.62202	5.1867e-05
	Q9H2D6	TRIO and F-actin-binding protein	TRIOBP	1.854	3.61501	7.603e-07
	P50479	PDZ and LIM domain protein 4	PDLIM4	1.85277	3.61193	3.65e-08
	O43920	NADH dehydrogenase [ubiquinone] iron-sulfur protein 5	NDUFS5	1.85155	3.60888	8.23354e-05
	Q96EY8	Cob(I)yrinic acid a,c-diamide adenosyltransferase, mitochondrial	MMAB	1.84489	3.59225	0.0106942
	P0DPI2;A0A0B4J2D5		GAL3A	1.84227	3.58575	4.54122e-05
	P02794	Ferritin heavy chain;Ferritin heavy chain, N-terminally processed	FTH1	1.84222	3.58561	1.1e-09
	O00192	Armadillo repeat protein deleted in velo-cardio-facial syndrome	ARVCF	1.84108	3.58277	0.00954407
	P49753	Acyl-coenzyme A thioesterase 2, mitochondrial	ACOT2	1.84091	3.58236	0.000193641
	P14854	Cytochrome c oxidase subunit 6B1	COX6B1	1.84056	3.58149	6.66e-08
	P13674	Prolyl 4-hydroxylase subunit alpha-1	P4HA1	1.83955	3.57899	0.0047253
	O43157	Plexin-B1	PLXNB1	1.83856	3.57653	3.58448e-05
	Q9UHA4	Ragulator complex protein LAMTOR3	LAMTOR3	1.83771	3.57442	6.24427e-05
	Q6P4A7	Sideroflexin-4	SFXN4	1.83512	3.568	5.2871e-06
	Q0VGL1	Ragulator complex protein LAMTOR4;Ragulator complex protein LAMTOR4, N-terminally processed	LAMTOR4	1.83432	3.56603	4.10016e-05
	Q969S9	Ribosome-releasing factor 2, mitochondrial	GFM2	1.8323	3.56104	0.04232
	Q8N474	Secreted frizzled-related protein 1	SFRP1	1.82187	3.53538	4.61403e-05
	Q9BXW7	Cat eye syndrome critical region protein 5	CECR5	1.82119	3.53372	0.000723957
	Q8WWB7	Glycosylated lysosomal membrane protein	GLMP	1.82095	3.53314	7.5513e-06
	P82650	28S ribosomal protein S22, mitochondrial	MRPS22	1.82052	3.53209	8.62769e-05
	Q9BQS7	Hephaestin	HEPH	1.81844	3.52699	0.000846098
	Q9NVH1	DnaJ homolog subfamily C member 11	DNAJC11	1.8167	3.52274	0.000379138
	P00403	Cytochrome c oxidase subunit 2	MT-CO2	1.81029	3.50714	1.50893e-05
	O60783	28S ribosomal protein S14, mitochondrial	MRPS14	1.80832	3.50233	0.00046002
	P36551	Oxygen-dependent coproporphyrinogen-III oxidase, mitochondrial	CPOX	1.80763	3.50067	2.5e-09
	Q96HR9	Receptor expression-enhancing protein 6	REEP6	1.80676	3.49857	2.68e-08
	P20039	HLA class II histocompatibility antigen, DRB1-11 beta chain	HLA-DRB1	1.80182	3.48659	7.88e-08
	Q8IVS2	Malonyl-CoA-acyl carrier protein transacylase, mitochondrial	MCAT	1.80114	3.48495	0.000991635
	P25774	Cathepsin S	CTSS	1.79964	3.48133	0.000847239
	O15533	Tapasin	TAPBP	1.79603	3.47263	2.5517e-06
	P09669	Cytochrome c oxidase subunit 6C	COX6C	1.79374	3.46712	1.3177e-06
	Q96JC1	Vam6/Vps39-like protein	VPS39	1.79298	3.4653	2.3107e-06
	O60331	Phosphatidylinositol 4-phosphate 5-kinase type-1 gamma	PIP5K1C	1.79208	3.46314	2.928e-07
	Q16775	Hydroxyacylglutathione hydrolase, mitochondrial	HAGH	1.79138	3.46146	1.8293e-05
	Q9NNW7	Thioredoxin reductase 2, mitochondrial	TXNRD2	1.78794	3.45321	0.0014543
	P42224	Signal transducer and activator of transcription 1-alpha/beta	STAT1	1.78714	3.45131	1.38e-08
	Q9NVS9	Pyridoxine-5-phosphate oxidase	PNPO	1.78593	3.44841	0.00264997
	Q9HB40	Retinoid-inducible serine carboxypeptidase	SCPEP1	1.78504	3.44628	8.908e-07
	Q13505	Metaxin-1	MTX1	1.78428	3.44445	0.000458205
	Q01433	AMP deaminase 2	AMPD2	1.78157	3.43799	0.000109355
	P36957	Dihydrolipoyllysine-residue succinyltransferase component of 2-oxoglutarate dehydrogenase complex, mitochondrial	DLST	1.77915	3.43223	1.24e-08
	P14406	Cytochrome c oxidase subunit 7A2, mitochondrial	COX7A2	1.77484	3.42199	1.3549e-06
	Q7Z4F1	Low-density lipoprotein receptor-related protein 10	LRP10	1.76941	3.40915	4.3487e-06
	Q9UBR2	Cathepsin Z	CTSZ	1.76474	3.39813	8.3e-09
	Q8TD43	Transient receptor potential cation channel subfamily M member 4	TRPM4	1.76232	3.39243	6.3335e-06
	O43464;P83110	Serine protease HTRA2, mitochondrial	HTRA2	1.76141	3.39029	0.00258037
	Q9P0J0	NADH dehydrogenase [ubiquinone] 1 alpha subcomplex subunit 13	NDUFA13	1.75861	3.38372	4.5362e-06
	O95302	Peptidyl-prolyl cis-trans isomerase FKBP9	FKBP9	1.75696	3.37984	4.5414e-06
	Q96GC5	39S ribosomal protein L48, mitochondrial	MRPL48	1.75541	3.37623	6.3171e-06
	Q9BYD3	39S ribosomal protein L4, mitochondrial	MRPL4	1.75399	3.37289	7.25742e-05
	P49748	Very long-chain specific acyl-CoA dehydrogenase, mitochondrial	ACADVL	1.75166	3.36747	4.7e-09
	Q9H936;Q9H1K4	Mitochondrial glutamate carrier 1	SLC25A22	1.74897	3.36118	0.00224124
	Q9UBP4	Dickkopf-related protein 3	DKK3	1.74313	3.34761	0.00173393
	Q6UW02	Cytochrome P450 20A1	CYP20A1	1.74268	3.34656	0.00103726
	P23434	Glycine cleavage system H protein, mitochondrial	GCSH	1.73966	3.33957	1.6723e-06
	Q9BRT2	Ubiquinol-cytochrome-c reductase complex assembly factor 2	UQCC2	1.73365	3.32567	0.0147869
	Q5T3F8	CSC1-like protein 2	TMEM63B	1.73039	3.31818	0.0164771
	P16930	Fumarylacetoacetase	FAH	1.72627	3.30872	1.681e-07
	O75746	Calcium-binding mitochondrial carrier protein Aralar1	SLC25A12	1.72584	3.30772	3.256e-06
	Q9Y2R0	Cytochrome c oxidase assembly factor 3 homolog, mitochondrial	COA3	1.71762	3.28894	0.00178475
	O15355	Protein phosphatase 1G	PPM1G	1.7143	3.28138	0.000726944
	Q86WC4	Osteopetrosis-associated transmembrane protein 1	OSTM1	1.71424	3.28124	0.00310361
	Q6UWE0	E3 ubiquitin-protein ligase LRSAM1	LRSAM1	1.7121	3.27637	0.000530431
	P49411	Elongation factor Tu, mitochondrial	TUFM	1.70833	3.26783	0
	Q6PML9	Zinc transporter 9	SLC30A9	1.70634	3.26332	0.000193321
	P12694	2-oxoisovalerate dehydrogenase subunit alpha, mitochondrial	BCKDHA	1.70002	3.24906	0.0033407
	P78357	Contactin-associated protein 1	CNTNAP1	1.69903	3.24683	2.4152e-06
	O96000	NADH dehydrogenase [ubiquinone] 1 beta subcomplex subunit 10	NDUFB10	1.69841	3.24542	1.53352e-05
	Q9NVH0	Exonuclease 3-5 domain-containing protein 2	EXD2	1.69628	3.24064	4.82586e-05
	P30740	Leukocyte elastase inhibitor	SERPINB1	1.69481	3.23733	3.37e-08
	Q96LJ7	Dehydrogenase/reductase SDR family member 1	DHRS1	1.6936	3.23463	3.76681e-05
	P10515	Dihydrolipoyllysine-residue acetyltransferase component of pyruvate dehydrogenase complex, mitochondrial	DLAT	1.69145	3.22981	1.1494e-06
	Q9UKU7	Isobutyryl-CoA dehydrogenase, mitochondrial	ACAD8	1.68908	3.22451	0.00496978
	Q5JRX3	Presequence protease, mitochondrial	PITRM1	1.68885	3.22399	0.00625612
	P27701	CD82 antigen	CD82	1.68779	3.22163	3.4083e-06
	Q13423	NAD(P) transhydrogenase, mitochondrial	NNT	1.68698	3.21983	6.28e-08
	Q4VC31	Coiled-coil domain-containing protein 58	CCDC58	1.68564	3.21684	2.09514e-05
	Q2M3G0	ATP-binding cassette sub-family B member 5	ABCB5	1.68318	3.21136	1e-10
	O75439	Mitochondrial-processing peptidase subunit beta	PMPCB	1.6827	3.21029	1.08146e-05
	P19404	NADH dehydrogenase [ubiquinone] flavoprotein 2, mitochondrial	NDUFV2	1.68238	3.20956	0.00449094
	Q99943	1-acyl-sn-glycerol-3-phosphate acyltransferase alpha	AGPAT1	1.6802	3.20472	4.96208e-05
	Q9HD34	LYR motif-containing protein 4	LYRM4	1.67959	3.20337	1.1942e-06
	Q9BRQ6	MICOS complex subunit MIC25	CHCHD6	1.67895	3.20196	0.00044388
	Q9Y676	28S ribosomal protein S18b, mitochondrial	MRPS18B	1.67873	3.20146	0.000153589
	Q16795	NADH dehydrogenase [ubiquinone] 1 alpha subcomplex subunit 9, mitochondrial	NDUFA9	1.67851	3.20098	0.0005435
	P57105	Synaptojanin-2-binding protein	SYNJ2BP	1.67793	3.19968	0.000811717
	Q9NS93	Transmembrane 7 superfamily member 3	TM7SF3	1.67757	3.19888	9.79522e-05
	Q8NCW5	NAD(P)H-hydrate epimerase	APOA1BP	1.67523	3.19371	1.25784e-05
	Q9NRX2	39S ribosomal protein L17, mitochondrial	MRPL17	1.67158	3.18564	0.004567
	O14653	Golgi SNAP receptor complex member 2	GOSR2	1.67133	3.18507	0.00536791
	Q9H6Y7	E3 ubiquitin-protein ligase RNF167	RNF167	1.66576	3.17281	0.000160151
	Q96AB3	Isochorismatase domain-containing protein 2, mitochondrial	ISOC2	1.66428	3.16954	0.00354937
	Q9NX63	MICOS complex subunit MIC19	CHCHD3	1.6601	3.16039	7.62631e-05
	Q7Z2W9	39S ribosomal protein L21, mitochondrial	MRPL21	1.65938	3.1588	0.0194582
	Q9Y399	28S ribosomal protein S2, mitochondrial	MRPS2	1.65924	3.1585	0.000854084
	O75489	NADH dehydrogenase [ubiquinone] iron-sulfur protein 3, mitochondrial	NDUFS3	1.65736	3.15439	0.000184594
	O43181	NADH dehydrogenase [ubiquinone] iron-sulfur protein 4, mitochondrial	NDUFS4	1.65723	3.15409	0.000353295
	Q7L5N7	Lysophosphatidylcholine acyltransferase 2	LPCAT2	1.65509	3.14942	3.82e-06
	O94766	Galactosylgalactosylxylosylprotein 3-beta-glucuronosyltransferase 3	B3GAT3	1.65447	3.14808	6.59917e-05
	P39060	Collagen alpha-1(XVIII) chain;Endostatin	COL18A1	1.65331	3.14556	8.35596e-05
	Q9NRG7	Epimerase family protein SDR39U1	SDR39U1	1.65205	3.14281	0.000583927
	P09417	Dihydropteridine reductase	QDPR	1.64916	3.1365	2.7322e-06
	Q9BYT8	Neurolysin, mitochondrial	NLN	1.64874	3.13559	0.00985428
	O00468	Agrin;Agrin N-terminal 110 kDa subunit;Agrin C-terminal 110 kDa subunit;Agrin C-terminal 90 kDa fragment;Agrin C-terminal 22 kDa fragment	AGRN	1.64727	3.13241	0.0015669
	Q53H12	Acylglycerol kinase, mitochondrial	AGK	1.64655	3.13083	2.305e-07
	Q14BN4	Sarcolemmal membrane-associated protein	SLMAP	1.64647	3.13066	0.00689301
	Q9HD33	39S ribosomal protein L47, mitochondrial	MRPL47	1.64446	3.12631	0.00306099
	O43504	Ragulator complex protein LAMTOR5	LAMTOR5	1.63515	3.10619	0.00023824
	Q16891	MICOS complex subunit MIC60	IMMT	1.62583	3.08619	5.4e-09
	O00217	NADH dehydrogenase [ubiquinone] iron-sulfur protein 8, mitochondrial	NDUFS8	1.62501	3.08445	0.00249858
	P24539	ATP synthase F(0) complex subunit B1, mitochondrial	ATP5F1	1.62424	3.0828	7.328e-07
	Q9BSK0	MARVEL domain-containing protein 1	MARVELD1	1.6235	3.08121	0.000342532
	Q9NVS2	28S ribosomal protein S18a, mitochondrial	MRPS18A	1.62198	3.07798	0.0211955
	Q9H2V7	Protein spinster homolog 1	SPNS1	1.6155	3.06418	0.00532577
	P08582	Melanotransferrin	MFI2	1.61351	3.05996	3e-10
	P10109	Adrenodoxin, mitochondrial	FDX1	1.61285	3.05856	0.000196663
	P13073	Cytochrome c oxidase subunit 4 isoform 1, mitochondrial	COX4I1	1.61255	3.05792	6.57e-08
	Q9BV79	Trans-2-enoyl-CoA reductase, mitochondrial	MECR	1.61216	3.05708	3.9e-09
	Q969X5	Endoplasmic reticulum-Golgi intermediate compartment protein 1	ERGIC1	1.60734	3.0469	6.866e-07
	Q8N983	39S ribosomal protein L43, mitochondrial	MRPL43	1.60442	3.04074	0.000132148
	Q13617	Cullin-2	CUL2	1.60421	3.0403	0.000761879
	Q02218;Q9ULD0	2-oxoglutarate dehydrogenase, mitochondrial	OGDH	1.59892	3.02916	0.00865357
	O94919	Endonuclease domain-containing 1 protein	ENDOD1	1.59532	3.02161	0.000244603
	P11117	Lysosomal acid phosphatase	ACP2	1.59483	3.0206	1.072e-07
	Q96FV2	Secernin-2	SCRN2	1.59261	3.01595	8.247e-07
	P25705	ATP synthase subunit alpha, mitochondrial	ATP5A1	1.58562	3.00137	8.809e-07
	O75521	Enoyl-CoA delta isomerase 2, mitochondrial	ECI2	1.58431	2.99863	0.00557884
	P00156	Cytochrome b	MT-CYB	1.57888	2.98739	8.80113e-05
	Q9NZJ7	Mitochondrial carrier homolog 1	MTCH1	1.57692	2.98333	0.000119427
	Q13287	N-myc-interactor	NMI	1.57619	2.98182	2.195e-07
	Q9NSE4	Isoleucine--tRNA ligase, mitochondrial	IARS2	1.57528	2.97993	0.0196917
	O75390	Citrate synthase, mitochondrial	CS	1.57524	2.97986	4.7e-08
	Q8WUY3	Protein prune homolog 2	PRUNE2	1.5705	2.97008	0.000992977
	Q9UKK3	Poly [ADP-ribose] polymerase 4	PARP4	1.5675	2.9639	0.00163935
	Q8NE86	Calcium uniporter protein, mitochondrial	MCU	1.56584	2.9605	0.0406263
	P21912	Succinate dehydrogenase [ubiquinone] iron-sulfur subunit, mitochondrial	SDHB	1.56446	2.95766	0.000416782
	Q10713	Mitochondrial-processing peptidase subunit alpha	PMPCA	1.56386	2.95644	6.6719e-06
	P53007	Tricarboxylate transport protein, mitochondrial	SLC25A1	1.56361	2.95593	0.000903469
	Q8N6M3	Fat storage-inducing transmembrane protein 2	FITM2	1.56294	2.95456	0.00915619
	Q13630	GDP-L-fucose synthase	TSTA3	1.56216	2.95296	0.000814537
	P51970	NADH dehydrogenase [ubiquinone] 1 alpha subcomplex subunit 8	NDUFA8	1.55915	2.94681	0.00236629
	Q7L0Y3	Mitochondrial ribonuclease P protein 1	TRMT10C	1.55881	2.94611	4.483e-07
	O43567	E3 ubiquitin-protein ligase RNF13	RNF13	1.55743	2.94329	0.045239
	Q8WUK0	Phosphatidylglycerophosphatase and protein-tyrosine phosphatase 1	PTPMT1	1.55706	2.94253	0.0010698
	Q96I99	Succinyl-CoA ligase [GDP-forming] subunit beta, mitochondrial	SUCLG2	1.55587	2.94011	3.946e-07
	O15162	Phospholipid scramblase 1	PLSCR1	1.55317	2.93462	0.000180436
	Q99643	Succinate dehydrogenase cytochrome b560 subunit, mitochondrial	SDHC	1.5487	2.92554	0.00387543
	Q9BTV4	Transmembrane protein 43	TMEM43	1.54716	2.92241	7.78513e-05
	Q9Y2R9	28S ribosomal protein S7, mitochondrial	MRPS7	1.54617	2.92041	4.72931e-05
	P05106	Integrin beta-3	ITGB3	1.54389	2.9158	0.0023945
	P05121	Plasminogen activator inhibitor 1	SERPINE1	1.54368	2.91537	2.49057e-05
	Q9NXH8	Torsin-4A	TOR4A	1.53858	2.90508	0.00116719
	Q96AY3	Peptidyl-prolyl cis-trans isomerase FKBP10	FKBP10	1.53715	2.90221	8.4e-09
	P30044	Peroxiredoxin-5, mitochondrial	PRDX5	1.53545	2.89879	3e-08
	P60201	Myelin proteolipid protein	PLP1	1.53508	2.89805	0.000485425
	P08574	Cytochrome c1, heme protein, mitochondrial	CYC1	1.53427	2.89642	2.84866e-05
	Q70UQ0	Inhibitor of nuclear factor kappa-B kinase-interacting protein	IKBIP	1.52862	2.88509	0.0220687
	Q8WWC4	Uncharacterized protein C2orf47, mitochondrial	C2orf47	1.52666	2.88118	0.00142652
	Q99797	Mitochondrial intermediate peptidase	MIPEP	1.52538	2.87862	0.0202345
	P27216	Annexin A13	ANXA13	1.52421	2.87629	0.012422
	Q9BTY2	Plasma alpha-L-fucosidase	FUCA2	1.51963	2.86718	0.00191674
	P12235	ADP/ATP translocase 1	SLC25A4	1.51937	2.86666	9.343e-05
	P20933	N(4)-(beta-N-acetylglucosaminyl)-L-asparaginase;Glycosylasparaginase alpha chain;Glycosylasparaginase beta chain	AGA	1.51855	2.86503	0.000959153
	Q8NAN2	Protein FAM73A	FAM73A	1.517	2.86195	0.00175566
	Q9BYD1	39S ribosomal protein L13, mitochondrial	MRPL13	1.51692	2.86179	0.0223636
	P06702	Protein S100-A9	S100A9	1.51374	2.85549	0.00744683
	Q9Y3D3	28S ribosomal protein S16, mitochondrial	MRPS16	1.51084	2.84976	0.00027904
	Q9Y6C9	Mitochondrial carrier homolog 2	MTCH2	1.50941	2.84693	7.268e-07
	P04439;P13746;P05534	HLA class I histocompatibility antigen, A-3 alpha chain;HLA class I histocompatibility antigen, A-11 alpha chain;HLA class I histocompatibility antigen, A-24 alpha chain	HLA-A	1.50804	2.84424	0.00452591
	Q08378	Golgin subfamily A member 3	GOLGA3	1.50419	2.83666	1.76e-07
	Q9H061	Transmembrane protein 126A	TMEM126A	1.50083	2.83005	0.0111988
	Q8NFQ8	Torsin-1A-interacting protein 2	TOR1AIP2	1.49973	2.8279	0.000503623
	P31327	Carbamoyl-phosphate synthase [ammonia], mitochondrial	CPS1	1.49609	2.82076	0.0101414
	P31040	Succinate dehydrogenase [ubiquinone] flavoprotein subunit, mitochondrial	SDHA	1.49474	2.81814	9.79e-08
	Q9BQ95	Evolutionarily conserved signaling intermediate in Toll pathway, mitochondrial	ECSIT	1.49174	2.81229	0.00783663
	A8MXV4	Nucleoside diphosphate-linked moiety X motif 19, mitochondrial	NUDT19	1.48892	2.8068	0.00282872
	Q9UDR5	Alpha-aminoadipic semialdehyde synthase, mitochondrial;Lysine ketoglutarate reductase;Saccharopine dehydrogenase	AASS	1.4889	2.80674	0.00461867
	P11279	Lysosome-associated membrane glycoprotein 1	LAMP1	1.48183	2.79302	8.35e-08
	P61970	Nuclear transport factor 2	NUTF2	1.48115	2.79171	0.000119428
	Q96DV4	39S ribosomal protein L38, mitochondrial	MRPL38	1.48083	2.7911	0.00460521
	Q9NZE8	39S ribosomal protein L35, mitochondrial	MRPL35	1.48075	2.79094	8.322e-06
	Q9HDC9	Adipocyte plasma membrane-associated protein	APMAP	1.4786	2.78678	1.272e-07
	O95674	Phosphatidate cytidylyltransferase 2	CDS2	1.47793	2.7855	0.000212833
	P32004	Neural cell adhesion molecule L1	L1CAM	1.47608	2.78192	2.64083e-05
	O14807	Ras-related protein M-Ras	MRAS	1.47443	2.77874	7.32479e-05
	Q9UBX3	Mitochondrial dicarboxylate carrier	SLC25A10	1.47425	2.7784	0.000109434
	P30048	Thioredoxin-dependent peroxide reductase, mitochondrial	PRDX3	1.47407	2.77804	1.2e-09
	P28331	NADH-ubiquinone oxidoreductase 75 kDa subunit, mitochondrial	NDUFS1	1.47195	2.77396	3.12e-07
	Q5T160	Probable arginine--tRNA ligase, mitochondrial	RARS2	1.47064	2.77146	0.0105641
	Q16762	Thiosulfate sulfurtransferase	TST	1.46982	2.76987	2.7245e-06
	P36969	Phospholipid hydroperoxide glutathione peroxidase, mitochondrial	GPX4	1.4637	2.75815	0.00988171
	Q6YN16	Hydroxysteroid dehydrogenase-like protein 2	HSDL2	1.46172	2.75437	2.0595e-06
	Q9NWU5	39S ribosomal protein L22, mitochondrial	MRPL22	1.46129	2.75355	0.0457349
	O95183	Vesicle-associated membrane protein 5	VAMP5	1.45939	2.74993	0.000879441
	Q9Y6M9	NADH dehydrogenase [ubiquinone] 1 beta subcomplex subunit 9	NDUFB9	1.45678	2.74496	0.00231532
	Q9H9B4	Sideroflexin-1	SFXN1	1.45358	2.73886	1.2397e-06
	Q5T9A4	ATPase family AAA domain-containing protein 3B	ATAD3B	1.45145	2.73483	0.00662474
	Q96A26	Protein FAM162A	FAM162A	1.44886	2.72993	2.43468e-05
	Q8TF66	Leucine-rich repeat-containing protein 15	LRRC15	1.44601	2.72453	1.6733e-05
	Q8IXI2	Mitochondrial Rho GTPase 1	RHOT1	1.44292	2.71871	0.0282631
	Q68CP4	Heparan-alpha-glucosaminide N-acetyltransferase	HGSNAT	1.43955	2.71237	2.21e-08
	Q9Y2R5	28S ribosomal protein S17, mitochondrial	MRPS17	1.43923	2.71177	9.85755e-05
	Q8TD19	Serine/threonine-protein kinase Nek9	NEK9	1.4377	2.70889	2.32123e-05
	Q9NX00	Transmembrane protein 160	TMEM160	1.43717	2.70789	0.000401861
	P82675	28S ribosomal protein S5, mitochondrial	MRPS5	1.43628	2.70622	0.000922873
	P52815	39S ribosomal protein L12, mitochondrial	MRPL12	1.43349	2.701	0.0046823
	Q9NZU0	Leucine-rich repeat transmembrane protein FLRT3	FLRT3	1.43258	2.69929	5.651e-07
	P51398	28S ribosomal protein S29, mitochondrial	DAP3	1.42955	2.69362	0.00128638
	P10301	Ras-related protein R-Ras	RRAS	1.42583	2.68669	1.761e-07
	P03905	NADH-ubiquinone oxidoreductase chain 4	MT-ND4	1.42517	2.68547	0.00318332
	Q9NYK5	39S ribosomal protein L39, mitochondrial	MRPL39	1.42226	2.68005	6.86045e-05
	Q9H4B0	Probable tRNA N6-adenosine threonylcarbamoyltransferase, mitochondrial	OSGEPL1	1.42002	2.67589	0.0011074
	Q9BVM2	Protein DPCD	DPCD	1.41939	2.67473	4.0788e-06
	P53701	Cytochrome c-type heme lyase	HCCS	1.41768	2.67155	0.00218244
	Q9Y2B0	Protein canopy homolog 2	CNPY2	1.41291	2.66273	0.00117405
	P35270	Sepiapterin reductase	SPR	1.40855	2.6547	0.000191517
	P43897	Elongation factor Ts, mitochondrial	TSFM	1.40614	2.65026	0.000980361
	O00391	Sulfhydryl oxidase 1	QSOX1	1.4051	2.64836	0.00784563
	O94979	Protein transport protein Sec31A	SEC31A	1.40254	2.64367	0.000778721
	O14874	[3-methyl-2-oxobutanoate dehydrogenase [lipoamide]] kinase, mitochondrial	BCKDK	1.40015	2.63929	0.00129099
	P30038	Delta-1-pyrroline-5-carboxylate dehydrogenase, mitochondrial	ALDH4A1	1.39948	2.63806	0.0303962
	P48047	ATP synthase subunit O, mitochondrial	ATP5O	1.39837	2.63604	5e-09
	Q14165	Malectin	MLEC	1.39753	2.6345	1.407e-07
	P45877	Peptidyl-prolyl cis-trans isomerase C	PPIC	1.39534	2.63051	0.00243495
	Q12891	Hyaluronidase-2	HYAL2	1.39507	2.63002	0.000479422
	Q13449	Limbic system-associated membrane protein	LSAMP	1.39339	2.62694	3.7204e-06
	Q13867	Bleomycin hydrolase	BLMH	1.3929	2.62606	4.2114e-06
	Q9UBQ7	Glyoxylate reductase/hydroxypyruvate reductase	GRHPR	1.39226	2.6249	0.00122968
	O14548	Cytochrome c oxidase subunit 7A-related protein, mitochondrial	COX7A2L	1.39222	2.62483	8.99388e-05
	Q7Z7F7	39S ribosomal protein L55, mitochondrial	MRPL55	1.39113	2.62284	0.0024221
	Q9HBL7	Plasminogen receptor (KT)	PLGRKT	1.38803	2.6172	0.000570327
	Q9HBH5	Retinol dehydrogenase 14	RDH14	1.38706	2.61545	0.0192486
	Q15031	Probable leucine--tRNA ligase, mitochondrial	LARS2	1.3865	2.61443	0.000399723
	Q53FA7	Quinone oxidoreductase PIG3	TP53I3	1.38312	2.60832	0.000649238
	O75208	Ubiquinone biosynthesis protein COQ9, mitochondrial	COQ9	1.38163	2.60563	0.00997818
	P09110	3-ketoacyl-CoA thiolase, peroxisomal	ACAA1	1.37653	2.59643	0.00135436
	Q9H270	Vacuolar protein sorting-associated protein 11 homolog	VPS11	1.37464	2.59304	0.00335362
	Q6NUK1	Calcium-binding mitochondrial carrier protein SCaMC-1	SLC25A24	1.37133	2.5871	6.1412e-06
	Q99470	Stromal cell-derived factor 2	SDF2	1.37102	2.58654	0.000188318
	P07093	Glia-derived nexin	SERPINE2	1.36993	2.58459	0.000103617
	Q02978	Mitochondrial 2-oxoglutarate/malate carrier protein	SLC25A11	1.36842	2.58188	1.127e-07
	Q9UJZ1	Stomatin-like protein 2, mitochondrial	STOML2	1.36813	2.58136	1.00096e-05
	Q9HCU5	Prolactin regulatory element-binding protein	PREB	1.36795	2.58103	0.0144313
	P80217	Interferon-induced 35 kDa protein	IFI35	1.36669	2.57877	0.000362497
	Q9Y4K0	Lysyl oxidase homolog 2	LOXL2	1.36512	2.57598	3.4786e-06
	Q9Y619;Q9BXI2	Mitochondrial ornithine transporter 1	SLC25A15	1.36472	2.57527	0.00891744
	P49641	Alpha-mannosidase 2x	MAN2A2	1.36421	2.57436	0.0343526
	Q7KZN9	Cytochrome c oxidase assembly protein COX15 homolog	COX15	1.35972	2.56635	0.00971007
	P51687	Sulfite oxidase, mitochondrial	SUOX	1.35879	2.56471	0.00320604
	Q8TAE8	Growth arrest and DNA damage-inducible proteins-interacting protein 1	GADD45GIP1	1.35762	2.56261	0.000581606
	O95202	LETM1 and EF-hand domain-containing protein 1, mitochondrial	LETM1	1.35749	2.56239	4.39549e-05
	Q92947	Glutaryl-CoA dehydrogenase, mitochondrial	GCDH	1.35705	2.56161	0.0326472
	P30460;P30480;P30479;P01889;Q04826	HLA class I histocompatibility antigen, B-8 alpha chain;HLA class I histocompatibility antigen, B-42 alpha chain;HLA class I histocompatibility antigen, B-41 alpha chain;HLA class I histocompatibility antigen, B-7 alpha chain;HLA class I histocompatibility antigen, B-40 alpha chain	HLA-B	1.35493	2.55784	1e-09
	P11310	Medium-chain specific acyl-CoA dehydrogenase, mitochondrial	ACADM	1.35292	2.55429	3.8636e-06
	O94886	CSC1-like protein 1	TMEM63A	1.35038	2.54978	0.0390627
	Q15036	Sorting nexin-17	SNX17	1.34778	2.5452	0.00392482
	P28799	Granulins;Acrogranin;Paragranulin;Granulin-1;Granulin-2;Granulin-3;Granulin-4;Granulin-5;Granulin-6;Granulin-7	GRN	1.3471	2.544	4.972e-07
	O43676	NADH dehydrogenase [ubiquinone] 1 beta subcomplex subunit 3	NDUFB3	1.34629	2.54257	0.000912824
	Q04837	Single-stranded DNA-binding protein, mitochondrial	SSBP1	1.34473	2.53982	2.954e-07
	O95571	Persulfide dioxygenase ETHE1, mitochondrial	ETHE1	1.34213	2.53526	0.000261749
	P30533	Alpha-2-macroglobulin receptor-associated protein	LRPAP1	1.34015	2.53177	4.6213e-05
	P30837;P00352;P05091	Aldehyde dehydrogenase X, mitochondrial	ALDH1B1	1.33977	2.53112	3.13e-08
	O94826	Mitochondrial import receptor subunit TOM70	TOMM70A	1.33632	2.52507	8.5e-09
	O75396	Vesicle-trafficking protein SEC22b	SEC22B	1.3348	2.52241	0.000151186
	P99999;CON__sw|P62894_CONT|CONT_P62894;CON__sw|P00004_CONT|CONT_CYC_HORSE	Cytochrome c	CYCS	1.33196	2.51744	7.2901e-06
	Q6P179	Endoplasmic reticulum aminopeptidase 2	ERAP2	1.32871	2.51179	0.0242376
	Q96RP9	Elongation factor G, mitochondrial	GFM1	1.32803	2.51059	9.8285e-06
	Q9BSF4	Uncharacterized protein C19orf52	C19orf52	1.32786	2.5103	4.6202e-06
	Q9UI12	V-type proton ATPase subunit H	ATP6V1H	1.32473	2.50486	1.19021e-05
	Q9BXS9	Solute carrier family 26 member 6	SLC26A6	1.32157	2.49939	0.000847811
	Q9NRZ7	1-acyl-sn-glycerol-3-phosphate acyltransferase gamma	AGPAT3	1.3155	2.48889	0.000137194
	Q13557	Calcium/calmodulin-dependent protein kinase type II subunit delta	CAMK2D	1.30969	2.47889	1.771e-06
	Q14318	Peptidyl-prolyl cis-trans isomerase FKBP8	FKBP8	1.30937	2.47833	0.00198899
	Q9P0S9	Transmembrane protein 14C	TMEM14C	1.30868	2.47715	0.00169502
	Q3SXM5	Inactive hydroxysteroid dehydrogenase-like protein 1	HSDL1	1.30807	2.4761	3.34735e-05
	O14880	Microsomal glutathione S-transferase 3	MGST3	1.3076	2.4753	0.00365127
	Q9BT40	Inositol polyphosphate 5-phosphatase K	INPP5K	1.30386	2.46888	0.00287129
	Q9H4G4	Golgi-associated plant pathogenesis-related protein 1	GLIPR2	1.29923	2.46098	5.1512e-06
	P56134	ATP synthase subunit f, mitochondrial	ATP5J2	1.29764	2.45826	3.44689e-05
	Q9H3M7	Thioredoxin-interacting protein	TXNIP	1.29641	2.45617	0.000971292
	Q9NP81	Serine--tRNA ligase, mitochondrial	SARS2	1.29504	2.45383	0.000510226
	P82914	28S ribosomal protein S15, mitochondrial	MRPS15	1.29381	2.45175	0.0347029
	Q29963	HLA class I histocompatibility antigen, Cw-6 alpha chain	HLA-C	1.29203	2.44873	9.21e-08
	O75629	Protein CREG1	CREG1	1.29072	2.4465	0.0274239
	O75718	Cartilage-associated protein	CRTAP	1.28972	2.4448	0.00293388
	Q15293	Reticulocalbin-1	RCN1	1.28711	2.44039	2.5335e-06
	Q12767	Uncharacterized protein KIAA0195	KIAA0195	1.28597	2.43846	0.00025087
	Q68CZ2;Q63HR2;Q9HBL0	Tensin-3	TNS3	1.28432	2.43568	1.43954e-05
	Q9Y512	Sorting and assembly machinery component 50 homolog	SAMM50	1.28421	2.43548	0.000384145
	Q9BQ69	O-acetyl-ADP-ribose deacetylase MACROD1	MACROD1	1.28348	2.43426	0.0272271
	Q9UBV7	Beta-1,4-galactosyltransferase 7;Xylosylprotein 4-beta-galactosyltransferase	B4GALT7	1.28167	2.4312	7.117e-07
	O75027	ATP-binding cassette sub-family B member 7, mitochondrial	ABCB7	1.28163	2.43114	0.0452335
	Q86U28	Iron-sulfur cluster assembly 2 homolog, mitochondrial	ISCA2	1.2789	2.42654	0.000302099
	P82930	28S ribosomal protein S34, mitochondrial	MRPS34	1.27888	2.4265	6.54968e-05
	P00846	ATP synthase subunit a	MT-ATP6	1.27833	2.42558	7.2e-09
	P36776	Lon protease homolog, mitochondrial	LONP1	1.27774	2.4246	1.1457e-06
	P24752	Acetyl-CoA acetyltransferase, mitochondrial	ACAT1	1.27759	2.42434	1.9734e-06
	P14927	Cytochrome b-c1 complex subunit 7	UQCRB	1.27581	2.42134	3.31342e-05
	O15460	Prolyl 4-hydroxylase subunit alpha-2	P4HA2	1.27237	2.41559	0.00412958
	Q9BYD6	39S ribosomal protein L1, mitochondrial	MRPL1	1.27224	2.41537	0.000731317
	Q5TGZ0	MICOS complex subunit MIC10	MINOS1	1.27101	2.4133	0.000346582
	Q9NZ08	Endoplasmic reticulum aminopeptidase 1	ERAP1	1.26531	2.4038	0.000223604
	Q96S52	GPI transamidase component PIG-S	PIGS	1.26492	2.40313	0.000784434
	P31930	Cytochrome b-c1 complex subunit 1, mitochondrial	UQCRC1	1.26456	2.40254	7.0949e-06
	P61604	10 kDa heat shock protein, mitochondrial	HSPE1	1.26376	2.40121	2.24e-08
	Q9NYU2	UDP-glucose:glycoprotein glucosyltransferase 1	UGGT1	1.26361	2.40095	1.877e-07
	P36543;Q96A05	V-type proton ATPase subunit E 1	ATP6V1E1	1.2591	2.39346	0.000100953
	Q5HYI7	Metaxin-3	MTX3	1.25713	2.3902	0.000548824
	O75880	Protein SCO1 homolog, mitochondrial	SCO1	1.2565	2.38915	0.00032173
	P61421	V-type proton ATPase subunit d 1	ATP6V0D1	1.25381	2.38471	0.00235898
	Q07021	Complement component 1 Q subcomponent-binding protein, mitochondrial	C1QBP	1.25188	2.38151	0.000674155
	P08253	72 kDa type IV collagenase;PEX	MMP2	1.25183	2.38144	0.00232641
	P07203	Glutathione peroxidase 1	GPX1	1.25058	2.37938	2.88092e-05
	Q9P015	39S ribosomal protein L15, mitochondrial	MRPL15	1.24974	2.37799	2.851e-06
	Q8N2F6	Armadillo repeat-containing protein 10	ARMC10	1.24744	2.3742	0.0379912
	P04792	Heat shock protein beta-1	HSPB1	1.24661	2.37284	1.87726e-05
	P52630	Signal transducer and activator of transcription 2	STAT2	1.24541	2.37085	0.000877686
	Q8IZ81	ELMO domain-containing protein 2	ELMOD2	1.24395	2.36847	0.0359084
	O75947	ATP synthase subunit d, mitochondrial	ATP5H	1.23219	2.34923	0.000241342
	P49406	39S ribosomal protein L19, mitochondrial	MRPL19	1.23211	2.34911	0.0257943
	Q6P1M0	Long-chain fatty acid transport protein 4	SLC27A4	1.23056	2.34658	0.000511699
	Q99714	3-hydroxyacyl-CoA dehydrogenase type-2	HSD17B10	1.23035	2.34625	0.000158595
	Q96IU4	Alpha/beta hydrolase domain-containing protein 14B	ABHD14B	1.22975	2.34526	0.00809976
	Q13011	Delta(3,5)-Delta(2,4)-dienoyl-CoA isomerase, mitochondrial	ECH1	1.22974	2.34525	0.00170085
	O75306	NADH dehydrogenase [ubiquinone] iron-sulfur protein 2, mitochondrial	NDUFS2	1.22597	2.33912	0.000687474
	Q96N66	Lysophospholipid acyltransferase 7	MBOAT7	1.2251	2.33771	0.000488471
	Q96DA6	Mitochondrial import inner membrane translocase subunit TIM14	DNAJC19	1.22485	2.33732	0.000706546
	P07686	Beta-hexosaminidase subunit beta;Beta-hexosaminidase subunit beta chain B;Beta-hexosaminidase subunit beta chain A	HEXB	1.22267	2.33378	4.95e-08
	Q9C0H2	Protein tweety homolog 3	TTYH3	1.22223	2.33307	0.00116798
	Q10588	ADP-ribosyl cyclase/cyclic ADP-ribose hydrolase 2	BST1	1.22136	2.33166	0.00323587
	P11216	Glycogen phosphorylase, brain form	PYGB	1.21804	2.3263	1.293e-07
	Q07812	Apoptosis regulator BAX	BAX	1.21579	2.32269	1.3005e-06
	Q9NZU5	LIM and cysteine-rich domains protein 1	LMCD1	1.21337	2.31878	7.22148e-05
	Q13217	DnaJ homolog subfamily C member 3	DNAJC3	1.21287	2.31798	0.0142452
	P11182	Lipoamide acyltransferase component of branched-chain alpha-keto acid dehydrogenase complex, mitochondrial	DBT	1.21109	2.31513	7.249e-07
	O95870	Abhydrolase domain-containing protein 16A	ABHD16A	1.20855	2.31106	0.0189231
	O15455	Toll-like receptor 3	TLR3	1.20715	2.30881	0.0227612
	Q16774	Guanylate kinase	GUK1	1.20687	2.30837	0.0307389
	Q9BSD7	Cancer-related nucleoside-triphosphatase	NTPCR	1.20473	2.30494	0.023415
	Q9H078	Caseinolytic peptidase B protein homolog	CLPB	1.203	2.30218	0.0217252
	Q9UJ70	N-acetyl-D-glucosamine kinase	NAGK	1.20232	2.3011	0.00143968
	Q9NVA1	Ubiquinol-cytochrome-c reductase complex assembly factor 1	UQCC1	1.20197	2.30054	0.0046122
	P00505	Aspartate aminotransferase, mitochondrial	GOT2	1.20088	2.2988	0.000199404
	P49821	NADH dehydrogenase [ubiquinone] flavoprotein 1, mitochondrial	NDUFV1	1.19888	2.29562	0.000606192
	Q14697	Neutral alpha-glucosidase AB	GANAB	1.19854	2.29507	1.2e-09
	Q6ZXV5	Transmembrane and TPR repeat-containing protein 3	TMTC3	1.19805	2.2943	0.000316284
	Q9C0C2	182 kDa tankyrase-1-binding protein	TNKS1BP1	1.19685	2.29238	2.7163e-06
	P08138	Tumor necrosis factor receptor superfamily member 16	NGFR	1.19113	2.28332	5.52743e-05
	Q8N1F8	Serine/threonine-protein kinase 11-interacting protein	STK11IP	1.18958	2.28086	0.000738684
	Q6RW13	Type-1 angiotensin II receptor-associated protein	AGTRAP	1.1876	2.27773	0.0106839
	Q8TCS8	Polyribonucleotide nucleotidyltransferase 1, mitochondrial	PNPT1	1.185	2.27363	7.18764e-05
	O95139	NADH dehydrogenase [ubiquinone] 1 beta subcomplex subunit 6	NDUFB6	1.18459	2.27299	0.0237588
	P22695	Cytochrome b-c1 complex subunit 2, mitochondrial	UQCRC2	1.18446	2.27278	1.4448e-06
	Q8IY17	Neuropathy target esterase	PNPLA6	1.18405	2.27214	0.0186633
	Q14728	Major facilitator superfamily domain-containing protein 10	MFSD10	1.18363	2.27148	0.0050636
	O15484	Calpain-5	CAPN5	1.18229	2.26937	6.87673e-05
	P21283	V-type proton ATPase subunit C 1	ATP6V1C1	1.18163	2.26832	3.31e-08
	P82933	28S ribosomal protein S9, mitochondrial	MRPS9	1.1796	2.26515	0.014937
	P14314	Glucosidase 2 subunit beta	PRKCSH	1.17899	2.26418	2.196e-07
	Q5VTU8;P56381	ATP synthase subunit epsilon-like protein, mitochondrial;ATP synthase subunit epsilon, mitochondrial	ATP5EP2	1.17778	2.26229	1.7569e-06
	Q9NWS8	Required for meiotic nuclear division protein 1 homolog	RMND1	1.17567	2.25899	0.00127973
	Q8N5C1	Protein FAM26E	FAM26E	1.17421	2.25669	0.00182563
	P35914;Q8TB92	Hydroxymethylglutaryl-CoA lyase, mitochondrial	HMGCL	1.17357	2.2557	0.000102867
	P30508;Q07000;Q29960;P30510;P30501;P04222	HLA class I histocompatibility antigen, Cw-12 alpha chain;HLA class I histocompatibility antigen, Cw-15 alpha chain;HLA class I histocompatibility antigen, Cw-16 alpha chain;HLA class I histocompatibility antigen, Cw-14 alpha chain;HLA class I histocompatibility antigen, Cw-2 alpha chain;HLA class I histocompatibility antigen, Cw-3 alpha chain	HLA-C	1.17322	2.25515	1.971e-07
	Q9NZ45	CDGSH iron-sulfur domain-containing protein 1	CISD1	1.17196	2.25318	0.00494687
	P16219	Short-chain specific acyl-CoA dehydrogenase, mitochondrial	ACADS	1.16933	2.24908	0.0409882
	Q92552	28S ribosomal protein S27, mitochondrial	MRPS27	1.16813	2.2472	3.03419e-05
	P09001	39S ribosomal protein L3, mitochondrial	MRPL3	1.16669	2.24496	0.000447441
	P40763	Signal transducer and activator of transcription 3	STAT3	1.16636	2.24444	0.0283724
	P45880	Voltage-dependent anion-selective channel protein 2	VDAC2	1.16577	2.24352	2.94e-07
	Q92508	Piezo-type mechanosensitive ion channel component 1	PIEZO1	1.16395	2.2407	2.598e-07
	Q8WUD1	Ras-related protein Rab-2B	RAB2B	1.15992	2.23445	0.0159961
	Q9Y625	Glypican-6;Secreted glypican-6	GPC6	1.15885	2.23279	0.0019291
	Q96A35	39S ribosomal protein L24, mitochondrial	MRPL24	1.1577	2.23101	0.00666439
	Q13286	Battenin	CLN3	1.15727	2.23035	0.000299378
	P21281;P15313	V-type proton ATPase subunit B, brain isoform	ATP6V1B2	1.15685	2.2297	4.422e-07
	Q8IXM3	39S ribosomal protein L41, mitochondrial	MRPL41	1.15624	2.22876	0.0184686
	Q9Y4W6	AFG3-like protein 2	AFG3L2	1.15569	2.22791	9.827e-07
	P21796	Voltage-dependent anion-selective channel protein 1	VDAC1	1.1535	2.22453	1.3219e-06
	P51572	B-cell receptor-associated protein 31	BCAP31	1.15317	2.22401	3.46e-08
	O75964	ATP synthase subunit g, mitochondrial	ATP5L	1.15165	2.22168	7.8124e-06
	P40261	Nicotinamide N-methyltransferase	NNMT	1.14969	2.21866	0.0220673
	Q92643	GPI-anchor transamidase	PIGK	1.14792	2.21594	0.00678021
	P05165	Propionyl-CoA carboxylase alpha chain, mitochondrial	PCCA	1.14598	2.21297	0.00244736
	P08236	Beta-glucuronidase	GUSB	1.1458	2.21269	1.63916e-05
	P98160	Basement membrane-specific heparan sulfate proteoglycan core protein;Endorepellin;LG3 peptide	HSPG2	1.14562	2.21241	7.6727e-05
	P00387	NADH-cytochrome b5 reductase 3;NADH-cytochrome b5 reductase 3 membrane-bound form;NADH-cytochrome b5 reductase 3 soluble form	CYB5R3	1.14499	2.21144	0.000206358
	Q8IY95	Transmembrane protein 192	TMEM192	1.14357	2.20927	2.56832e-05
	O95372	Acyl-protein thioesterase 2	LYPLA2	1.1435	2.20916	0.0360993
	Q8TBA6	Golgin subfamily A member 5	GOLGA5	1.14304	2.20846	0.00215234
	Q96IX5	Up-regulated during skeletal muscle growth protein 5	USMG5	1.14203	2.20691	5.644e-07
	Q7L3T8	Probable proline--tRNA ligase, mitochondrial	PARS2	1.14168	2.20638	0.00246744
	Q8IWA4	Mitofusin-1	MFN1	1.13756	2.20008	0.00104313
	Q8WVM8	Sec1 family domain-containing protein 1	SCFD1	1.13707	2.19935	0.00157446
	Q14849	StAR-related lipid transfer protein 3	STARD3	1.13575	2.19733	0.00153001
	Q9Y3Q0	N-acetylated-alpha-linked acidic dipeptidase 2	NAALAD2	1.13385	2.19444	0.00234134
	Q9Y3E5	Peptidyl-tRNA hydrolase 2, mitochondrial	PTRH2	1.13385	2.19443	0.00549976
	P30505;Q9TNN7	HLA class I histocompatibility antigen, Cw-8 alpha chain;HLA class I histocompatibility antigen, Cw-5 alpha chain	HLA-C	1.13214	2.19183	6.5e-09
	Q9Y3D9	28S ribosomal protein S23, mitochondrial	MRPS23	1.12363	2.17895	7.15935e-05
	Q99623	Prohibitin-2	PHB2	1.12191	2.17634	2.207e-07
	P49419	Alpha-aminoadipic semialdehyde dehydrogenase	ALDH7A1	1.12093	2.17487	2.1724e-06
	Q8TB37	Iron-sulfur protein NUBPL	NUBPL	1.12071	2.17454	1.99003e-05
	O95479	GDH/6PGL endoplasmic bifunctional protein;Glucose 1-dehydrogenase;6-phosphogluconolactonase	H6PD	1.11962	2.17289	0.0109454
	P31749	RAC-alpha serine/threonine-protein kinase	AKT1	1.1172	2.16926	0.00974544
	P30405;Q9UNP9	Peptidyl-prolyl cis-trans isomerase F, mitochondrial	PPIF	1.11678	2.16862	2.2408e-06
	Q9BZE1	39S ribosomal protein L37, mitochondrial	MRPL37	1.11429	2.16489	6.09559e-05
	Q9NVJ2	ADP-ribosylation factor-like protein 8B	ARL8B	1.11258	2.16232	6.818e-07
	P51452	Dual specificity protein phosphatase 3	DUSP3	1.11038	2.15902	0.0135396
	Q9Y276	Mitochondrial chaperone BCS1	BCS1L	1.10757	2.15482	0.0349186
	Q14258	E3 ubiquitin/ISG15 ligase TRIM25	TRIM25	1.09544	2.13678	0.000352557
	Q7Z589	Protein EMSY	EMSY	1.09416	2.13489	0.0153527
	P00568	Adenylate kinase isoenzyme 1	AK1	1.0938	2.13435	0.00116918
	Q96C36	Pyrroline-5-carboxylate reductase 2	PYCR2	1.08359	2.1193	0.000579492
	Q15435	Protein phosphatase 1 regulatory subunit 7	PPP1R7	1.08328	2.11885	0.00356022
	Q9Y5K8	V-type proton ATPase subunit D	ATP6V1D	1.08083	2.11526	0.00143402
	Q00535	Cyclin-dependent-like kinase 5	CDK5	1.079	2.11257	0.0120748
	Q9P1F3	Costars family protein ABRACL	ABRACL	1.07673	2.10925	0.00279141
	P04626;Q15303;Q16584;Q02779;Q5TCX8;P80192	Receptor tyrosine-protein kinase erbB-2	ERBB2	1.07656	2.109	0.0107954
	Q00059	Transcription factor A, mitochondrial	TFAM	1.07297	2.10376	1.23009e-05
	Q8IXQ6	Poly [ADP-ribose] polymerase 9	PARP9	1.06864	2.09745	7.342e-06
	Q9GZT6	Coiled-coil domain-containing protein 90B, mitochondrial	CCDC90B	1.06564	2.0931	0.0393033
	P33121;Q9ULC5;Q9UKU0	Long-chain-fatty-acid--CoA ligase 1	ACSL1	1.0647	2.09174	0.00503164
	Q9Y5L4	Mitochondrial import inner membrane translocase subunit Tim13	TIMM13	1.06121	2.08668	0.0250021
	Q9Y5J5	Pleckstrin homology-like domain family A member 3	PHLDA3	1.0584	2.08262	0.00640039
	Q9NQ34	Transmembrane protein 9B	TMEM9B	1.05492	2.0776	0.0385073
	Q6NXT4	Zinc transporter 6	SLC30A6	1.05477	2.07739	0.0165024
	Q8TD55	Pleckstrin homology domain-containing family O member 2	PLEKHO2	1.05289	2.07468	0.000632287
	Q9NRA2	Sialin	SLC17A5	1.05091	2.07184	0.000130859
	Q9BQC6	Ribosomal protein 63, mitochondrial	MRPL57	1.04439	2.06249	0.00282822
	P06576	ATP synthase subunit beta, mitochondrial	ATP5B	1.0406	2.05708	7.57e-08
	Q9NXU5	ADP-ribosylation factor-like protein 15	ARL15	1.04034	2.05671	0.000351437
	Q13445	Transmembrane emp24 domain-containing protein 1	TMED1	1.04029	2.05664	9.91738e-05
	P25325	3-mercaptopyruvate sulfurtransferase	MPST	1.03855	2.05416	0.019986
	P18031	Tyrosine-protein phosphatase non-receptor type 1	PTPN1	1.03815	2.05359	0.00472295
	Q9H4G0	Band 4.1-like protein 1	EPB41L1	1.03713	2.05215	7.63281e-05
	Q6N022	Teneurin-4	TENM4	1.03404	2.04775	0.00193706
	Q9BU61	NADH dehydrogenase [ubiquinone] 1 alpha subcomplex assembly factor 3	NDUFAF3	1.03397	2.04766	0.00733251
	Q9UKU6	Thyrotropin-releasing hormone-degrading ectoenzyme	TRHDE	1.03211	2.04502	0.000422926
	P26012	Integrin beta-8	ITGB8	1.02923	2.04094	1.1972e-06
	Q9Y4L1;Q9BXT5	Hypoxia up-regulated protein 1	HYOU1	1.02763	2.03867	6.392e-07
	Q5XKP0	Protein QIL1	QIL1	1.02657	2.03718	0.00377662
	Q9NPL8	Complex I assembly factor TIMMDC1, mitochondrial	TIMMDC1	1.02462	2.03443	0.0232014
	Q9Y5S1	Transient receptor potential cation channel subfamily V member 2	TRPV2	1.02366	2.03306	0.00153546
	O60238	BCL2/adenovirus E1B 19 kDa protein-interacting protein 3-like	BNIP3L	1.02345	2.03278	0.000613473
	Q86VR2	Protein FAM134C	FAM134C	1.02315	2.03235	0.000687481
	P17813	Endoglin	ENG	1.02263	2.03161	3.6462e-06
	P50402	Emerin	EMD	1.02258	2.03155	0.00643308
	Q8NBJ5	Procollagen galactosyltransferase 1	COLGALT1	1.0213	2.02975	6.1272e-06
	O75844	CAAX prenyl protease 1 homolog	ZMPSTE24	1.02126	2.02969	6.77811e-05
	Q8N766	ER membrane protein complex subunit 1	EMC1	1.01888	2.02635	2.44505e-05
	Q9UMS0	NFU1 iron-sulfur cluster scaffold homolog, mitochondrial	NFU1	1.01659	2.02313	0.00604314
	P23284	Peptidyl-prolyl cis-trans isomerase B	PPIB	1.01622	2.02261	8.37e-08
	O76054	SEC14-like protein 2	SEC14L2	1.01409	2.01964	0.00442054
	Q03154	Aminoacylase-1	ACY1	1.01071	2.01491	0.0118667
	Q8NBX0	Saccharopine dehydrogenase-like oxidoreductase	SCCPDH	1.01052	2.01464	0.0063171
	P04040	Catalase	CAT	1.00857	2.01192	5.84034e-05
	P51790;P51795;P51793	H(+)/Cl(-) exchange transporter 3	CLCN3	1.00736	2.01023	0.00256008
	O15344	E3 ubiquitin-protein ligase Midline-1	MID1	1.00586	2.00814	2.7844e-06
	Q96FZ5	CKLF-like MARVEL transmembrane domain-containing protein 7	CMTM7	1.00527	2.00732	0.00243227
	Q12931	Heat shock protein 75 kDa, mitochondrial	TRAP1	1.00427	2.00593	0.000205939
	Q9H845	Acyl-CoA dehydrogenase family member 9, mitochondrial	ACAD9	0.999839	1.99978	0.00558053
	O95613	Pericentrin	PCNT	0.997581	1.99665	0.0346941
	Q9H425	Uncharacterized protein C1orf198	C1orf198	0.996565	1.99524	0.00110541
	Q8N5N7	39S ribosomal protein L50, mitochondrial	MRPL50	0.995963	1.99441	0.000722809
	Q6P1L8	39S ribosomal protein L14, mitochondrial	MRPL14	0.995369	1.99359	0.00160519
	Q27J81	Inverted formin-2	INF2	0.992924	1.99021	0.0237098
	Q15006	ER membrane protein complex subunit 2	EMC2	0.992256	1.98929	0.0169005
	Q6UW68	Transmembrane protein 205	TMEM205	0.990819	1.98731	0.00263909
	P34949	Mannose-6-phosphate isomerase	MPI	0.990153	1.9864	0.00388941
	O95865	N(G),N(G)-dimethylarginine dimethylaminohydrolase 2	DDAH2	0.989063	1.9849	0.00113047
	Q13405	39S ribosomal protein L49, mitochondrial	MRPL49	0.988788	1.98452	0.00868557
	O00399	Dynactin subunit 6	DCTN6	0.984642	1.97882	0.00961401
	O15400	Syntaxin-7	STX7	0.981709	1.9748	0.000432811
	Q9BT09	Protein canopy homolog 3	CNPY3	0.979105	1.97124	0.00518303
	Q02818	Nucleobindin-1	NUCB1	0.977465	1.969	5.836e-06
	Q9P2C4	Transmembrane protein 181	TMEM181	0.973611	1.96375	0.0373683
	Q9NVA4	Transmembrane protein 184C	TMEM184C	0.972971	1.96288	0.0305429
	Q9UMR5	Lysosomal thioesterase PPT2	PPT2	0.971284	1.96058	0.00272396
	Q99720	Sigma non-opioid intracellular receptor 1	SIGMAR1	0.970553	1.95959	0.0244664
	O00469	Procollagen-lysine,2-oxoglutarate 5-dioxygenase 2	PLOD2	0.96838	1.95664	5.64221e-05
	Q9Y2S7	Polymerase delta-interacting protein 2	POLDIP2	0.965861	1.95323	0.0245783
	Q8N357	Solute carrier family 35 member F6	SLC35F6	0.965529	1.95278	0.0108153
	Q96BM9	ADP-ribosylation factor-like protein 8A	ARL8A	0.963698	1.9503	0.0315308
	Q02809	Procollagen-lysine,2-oxoglutarate 5-dioxygenase 1	PLOD1	0.962567	1.94877	0.0144394
	P51797	Chloride transport protein 6	CLCN6	0.957755	1.94229	0.00138953
	Q92575	UBX domain-containing protein 4	UBXN4	0.957159	1.94148	0.00202475
	P30519	Heme oxygenase 2	HMOX2	0.956624	1.94076	0.0403889
	Q92820	Gamma-glutamyl hydrolase	GGH	0.954276	1.93761	5.54534e-05
	Q12860	Contactin-1	CNTN1	0.952556	1.9353	4.553e-07
	Q8NBJ7	Sulfatase-modifying factor 2	SUMF2	0.948598	1.93	0.00376465
	Q96JJ7	Protein disulfide-isomerase TMX3	TMX3	0.948356	1.92967	1.6835e-06
	Q9BYD2	39S ribosomal protein L9, mitochondrial	MRPL9	0.948289	1.92958	0.000832819
	P30101	Protein disulfide-isomerase A3	PDIA3	0.947622	1.92869	1.552e-07
	P18433	Receptor-type tyrosine-protein phosphatase alpha	PTPRA	0.944095	1.92398	0.018701
	O14950	Myosin regulatory light chain 12B	MYL12B	0.941145	1.92005	0.00339298
	Q9NZJ6	Ubiquinone biosynthesis O-methyltransferase, mitochondrial	COQ3	0.93986	1.91834	0.00559134
	O75348;O95670	V-type proton ATPase subunit G 1	ATP6V1G1	0.939812	1.91828	4.20219e-05
	P38606	V-type proton ATPase catalytic subunit A	ATP6V1A	0.938667	1.91676	8.744e-07
	Q92665	28S ribosomal protein S31, mitochondrial	MRPS31	0.936401	1.91375	0.0256098
	Q9NRX4	14 kDa phosphohistidine phosphatase	PHPT1	0.93598	1.91319	7.6523e-06
	Q13586	Stromal interaction molecule 1	STIM1	0.935514	1.91257	0.0110075
	P50443	Sulfate transporter	SLC26A2	0.934708	1.9115	0.00449632
	Q9NPH3	Interleukin-1 receptor accessory protein	IL1RAP	0.933832	1.91034	5.30691e-05
	Q14240	Eukaryotic initiation factor 4A-II;Eukaryotic initiation factor 4A-II, N-terminally processed	EIF4A2	0.933115	1.90939	2.3892e-06
	Q9GZT3	SRA stem-loop-interacting RNA-binding protein, mitochondrial	SLIRP	0.93203	1.90796	5.36847e-05
	Q8NBW4	Sodium-coupled neutral amino acid transporter 9	SLC38A9	0.931377	1.9071	0.0135826
	Q7Z7H8	39S ribosomal protein L10, mitochondrial	MRPL10	0.931202	1.90686	0.00463721
	Q7RTP6;O94851	Protein-methionine sulfoxide oxidase MICAL3	MICAL3	0.930365	1.90576	0.0270909
	O14735	CDP-diacylglycerol--inositol 3-phosphatidyltransferase	CDIPT	0.929933	1.90519	0.0461624
	Q9Y6H1;Q5T1J5	Coiled-coil-helix-coiled-coil-helix domain-containing protein 2;Putative coiled-coil-helix-coiled-coil-helix domain-containing protein CHCHD2P9, mitochondrial	CHCHD2	0.929491	1.9046	0.00174345
	P27816	Microtubule-associated protein 4	MAP4	0.926182	1.90024	8.7886e-06
	P07237	Protein disulfide-isomerase	P4HB	0.92253	1.89544	3.448e-07
	Q00587	Cdc42 effector protein 1	CDC42EP1	0.922413	1.89528	0.00197992
	P13667	Protein disulfide-isomerase A4	PDIA4	0.92213	1.89491	7.89e-07
	P56378	6.8 kDa mitochondrial proteolipid	MP68	0.921558	1.89416	0.000386891
	Q99536	Synaptic vesicle membrane protein VAT-1 homolog	VAT1	0.919076	1.8909	4.98401e-05
	Q96KR6	Protein FAM210B	FAM210B	0.916736	1.88784	0.00625873
	P04080	Cystatin-B	CSTB	0.915264	1.88591	0.00259662
	Q24JP5	Transmembrane protein 132A	TMEM132A	0.90914	1.87793	0.00363163
	O14949	Cytochrome b-c1 complex subunit 8	UQCRQ	0.908829	1.87752	0.000194162
	Q9P253	Vacuolar protein sorting-associated protein 18 homolog	VPS18	0.907709	1.87606	0.0182525
	Q15363	Transmembrane emp24 domain-containing protein 2	TMED2	0.907184	1.87538	0.000483428
	P50897	Palmitoyl-protein thioesterase 1	PPT1	0.906763	1.87483	0.000800042
	P30086	Phosphatidylethanolamine-binding protein 1;Hippocampal cholinergic neurostimulating peptide	PEBP1	0.906603	1.87463	2.317e-06
	O43674	NADH dehydrogenase [ubiquinone] 1 beta subcomplex subunit 5, mitochondrial	NDUFB5	0.903606	1.87074	0.0115558
	Q9NW15	Anoctamin-10	ANO10	0.899325	1.86519	0.000330972
	P28838	Cytosol aminopeptidase	LAP3	0.896111	1.86104	9.9854e-05
	Q13332	Receptor-type tyrosine-protein phosphatase S	PTPRS	0.895973	1.86086	4.2534e-06
	P36542	ATP synthase subunit gamma, mitochondrial	ATP5C1	0.893293	1.85741	0.000152443
	Q9BRJ2	39S ribosomal protein L45, mitochondrial	MRPL45	0.890018	1.8532	0.0341291
	Q9NYI0	PH and SEC7 domain-containing protein 3	PSD3	0.889208	1.85216	4.2087e-06
	Q86SF2	N-acetylgalactosaminyltransferase 7	GALNT7	0.887963	1.85056	4.197e-06
	P21741	Midkine	MDK	0.886967	1.84928	1.74233e-05
	P82673	28S ribosomal protein S35, mitochondrial	MRPS35	0.885927	1.84795	0.0238169
	Q9H3U5	Major facilitator superfamily domain-containing protein 1	MFSD1	0.885202	1.84702	0.00206519
	O14657	Torsin-1B	TOR1B	0.884157	1.84569	0.00239751
	O95336	6-phosphogluconolactonase	PGLS	0.883553	1.84491	0.00246747
	Q6ZT21	Transmembrane protein with metallophosphoesterase domain	TMPPE	0.883231	1.8445	0.0191241
	P12955	Xaa-Pro dipeptidase	PEPD	0.880351	1.84082	0.0199312
	O95470	Sphingosine-1-phosphate lyase 1	SGPL1	0.87995	1.84031	0.000590406
	Q9Y3B7	39S ribosomal protein L11, mitochondrial	MRPL11	0.879045	1.83916	0.0120261
	Q7Z6J6	FERM domain-containing protein 5	FRMD5	0.87679	1.83629	0.0260304
	Q9BTU6	Phosphatidylinositol 4-kinase type 2-alpha	PI4K2A	0.876762	1.83625	0.000631924
	Q9Y4G6	Talin-2	TLN2	0.871914	1.83009	4.9622e-06
	Q5ZPR3	CD276 antigen	CD276	0.871686	1.8298	5.9271e-06
	Q5T3U5	Multidrug resistance-associated protein 7	ABCC10	0.868542	1.82582	0.021435
	Q9UBS4	DnaJ homolog subfamily B member 11	DNAJB11	0.868299	1.82551	4.2049e-06
	Q9UL46	Proteasome activator complex subunit 2	PSME2	0.864556	1.82078	0.00195108
	Q15904	V-type proton ATPase subunit S1	ATP6AP1	0.863806	1.81983	0.00994122
	Q6UWP7	Lysocardiolipin acyltransferase 1	LCLAT1	0.863066	1.8189	0.00026032
	Q9BS26	Endoplasmic reticulum resident protein 44	ERP44	0.862776	1.81853	0.0026739
	Q9UDW1	Cytochrome b-c1 complex subunit 9	UQCR10	0.859811	1.8148	0.0061511
	P27824	Calnexin	CANX	0.856023	1.81004	2.107e-07
	Q9P2W9	Syntaxin-18	STX18	0.853714	1.80715	0.0207875
	Q14247	Src substrate cortactin	CTTN	0.85115	1.80394	6.01e-07
	Q96DD7	Protein shisa-4	SHISA4	0.850802	1.8035	0.0010427
	P82909	28S ribosomal protein S36, mitochondrial	MRPS36	0.849465	1.80183	0.0430179
	Q71U36;P0DPH8;P0DPH7;Q6PEY2	Tubulin alpha-1A chain	TUBA1A	0.849448	1.80181	0.00124663
	Q99766	ATP synthase subunit s, mitochondrial	ATP5S	0.846537	1.79818	0.0110015
	P27797	Calreticulin	CALR	0.845463	1.79684	2.006e-07
	P49755	Transmembrane emp24 domain-containing protein 10	TMED10	0.845195	1.79651	0.000298252
	Q7Z7K0	COX assembly mitochondrial protein homolog	CMC1	0.844154	1.79521	0.0210032
	Q709C8	Vacuolar protein sorting-associated protein 13C	VPS13C	0.84203	1.79257	0.0014935
	O94905	Erlin-2	ERLIN2	0.84189	1.7924	3.31391e-05
	Q14254	Flotillin-2	FLOT2	0.841516	1.79193	0.000636241
	Q9UKM7;REV__O60290	Endoplasmic reticulum mannosyl-oligosaccharide 1,2-alpha-mannosidase	MAN1B1	0.835693	1.78471	0.00387866
	Q9P0I2	ER membrane protein complex subunit 3	EMC3	0.831162	1.77912	0.0212555
	Q06323	Proteasome activator complex subunit 1	PSME1	0.829988	1.77767	0.00189086
	P49590	Probable histidine--tRNA ligase, mitochondrial	HARS2	0.828871	1.77629	0.000177354
	Q9P0V3	SH3 domain-binding protein 4	SH3BP4	0.821695	1.76748	7.71575e-05
	Q53GQ0	Very-long-chain 3-oxoacyl-CoA reductase	HSD17B12	0.820809	1.7664	0.00240428
	Q9NRW1	Ras-related protein Rab-6B	RAB6B	0.816862	1.76157	0.0400642
	Q8N5M1	ATP synthase mitochondrial F1 complex assembly factor 2	ATPAF2	0.815987	1.7605	0.0195532
	Q00325	Phosphate carrier protein, mitochondrial	SLC25A3	0.815978	1.76049	4.4859e-06
	Q96CS3	FAS-associated factor 2	FAF2	0.814975	1.75927	0.000575812
	Q9NUQ2	1-acyl-sn-glycerol-3-phosphate acyltransferase epsilon	AGPAT5	0.814513	1.7587	0.0061644
	Q9NRP0	Oligosaccharyltransferase complex subunit OSTC	OSTC	0.810946	1.75436	0.00866463
	P60468	Protein transport protein Sec61 subunit beta	SEC61B	0.808779	1.75173	1.16372e-05
	O15031	Plexin-B2	PLXNB2	0.806279	1.7487	1.6498e-05
	Q8TCT9	Minor histocompatibility antigen H13	HM13	0.802716	1.74438	5.1563e-06
	Q07065;Q96K21	Cytoskeleton-associated protein 4	CKAP4	0.802439	1.74405	1.7985e-06
	P35232	Prohibitin	PHB	0.802135	1.74368	0.000238693
	Q9H0V9	VIP36-like protein	LMAN2L	0.799794	1.74085	0.00348136
	P28062	Proteasome subunit beta type-8	PSMB8	0.79909	1.74	0.0297444
	P12081	Histidine--tRNA ligase, cytoplasmic	HARS	0.798405	1.73918	0.00677121
	Q15417	Calponin-3	CNN3	0.79787	1.73853	6.4951e-06
	Q709F0	Acyl-CoA dehydrogenase family member 11	ACAD11	0.796998	1.73748	0.0195503
	Q9BVK6	Transmembrane emp24 domain-containing protein 9	TMED9	0.796895	1.73736	0.000131437
	Q6P1Q0	LETM1 domain-containing protein 1	LETMD1	0.795336	1.73548	0.0214271
	P07384	Calpain-1 catalytic subunit	CAPN1	0.794123	1.73402	2.3335e-05
	Q92982	Ninjurin-1	NINJ1	0.79383	1.73367	0.000485277
	Q5HYI8	Rab-like protein 3	RABL3	0.793521	1.7333	0.0291008
	Q9NUJ1	Mycophenolic acid acyl-glucuronide esterase, mitochondrial	ABHD10	0.792579	1.73217	0.0359108
	Q96FW1	Ubiquitin thioesterase OTUB1	OTUB1	0.790113	1.72921	0.00530667
	Q99439	Calponin-2	CNN2	0.78941	1.72837	0.00211119
	O60888	Protein CutA	CUTA	0.788594	1.72739	0.000570094
	P62942	Peptidyl-prolyl cis-trans isomerase FKBP1A	FKBP1A	0.788559	1.72735	1.37433e-05
	P49257	Protein ERGIC-53	LMAN1	0.787385	1.72594	0.000195655
	Q96E11	Ribosome-recycling factor, mitochondrial	MRRF	0.787382	1.72594	0.0141556
	P11021	78 kDa glucose-regulated protein	HSPA5	0.785769	1.72401	5.397e-07
	P42330;Q04828;P52895	Aldo-keto reductase family 1 member C3;Aldo-keto reductase family 1 member C1;Aldo-keto reductase family 1 member C2	AKR1C3	0.784076	1.72199	0.00905778
	P30511	HLA class I histocompatibility antigen, alpha chain F	HLA-F	0.782177	1.71972	4.0947e-06
	Q13162	Peroxiredoxin-4	PRDX4	0.781589	1.71902	0.00420056
	P19525	Interferon-induced, double-stranded RNA-activated protein kinase	EIF2AK2	0.774831	1.71099	0.00487191
	P07741	Adenine phosphoribosyltransferase	APRT	0.771463	1.707	0.0459874
	O60762	Dolichol-phosphate mannosyltransferase subunit 1	DPM1	0.76882	1.70388	0.000366249
	P14923	Junction plakoglobin	JUP	0.767284	1.70206	1.05263e-05
	O95292	Vesicle-associated membrane protein-associated protein B/C	VAPB	0.766307	1.70091	0.000188142
	Q10589	Bone marrow stromal antigen 2	BST2	0.762169	1.69604	0.0136689
	P08572	Collagen alpha-2(IV) chain;Canstatin	COL4A2	0.761115	1.6948	8.4591e-06
	Q56VL3	OCIA domain-containing protein 2	OCIAD2	0.760759	1.69438	0.0198432
	P53004	Biliverdin reductase A	BLVRA	0.759758	1.69321	0.019718
	P58215	Lysyl oxidase homolog 3	LOXL3	0.759531	1.69294	0.0149805
	Q13948;P39880	Protein CASP;Homeobox protein cut-like 1	CUX1	0.759501	1.6929	0.0368708
	O15357	Phosphatidylinositol 3,4,5-trisphosphate 5-phosphatase 2	INPPL1	0.75688	1.68983	0.0338107
	P36404	ADP-ribosylation factor-like protein 2	ARL2	0.754667	1.68724	0.000855482
	Q8N3F8	MICAL-like protein 1	MICALL1	0.753978	1.68644	0.00660132
	Q9UHC9	Niemann-Pick C1-like protein 1	NPC1L1	0.753499	1.68588	4.8969e-06
	Q6JQN1	Acyl-CoA dehydrogenase family member 10	ACAD10	0.752133	1.68428	0.0341095
	Q03252	Lamin-B2	LMNB2	0.750398	1.68226	0.0114087
	Q53S33	BolA-like protein 3	BOLA3	0.747118	1.67844	0.000688513
	Q969H8	Myeloid-derived growth factor	MYDGF	0.747102	1.67842	0.00116281
	P21980	Protein-glutamine gamma-glutamyltransferase 2	TGM2	0.746371	1.67757	0.00473982
	Q9P0K7	Ankycorbin	RAI14	0.745728	1.67682	2.43677e-05
	P47985	Cytochrome b-c1 complex subunit Rieske, mitochondrial;Cytochrome b-c1 complex subunit 11	UQCRFS1	0.744685	1.67561	0.0426413
	P04843	Dolichyl-diphosphooligosaccharide--protein glycosyltransferase subunit 1	RPN1	0.744604	1.67551	2.44595e-05
	Q8N2K0	Monoacylglycerol lipase ABHD12	ABHD12	0.744553	1.67545	0.0113331
	P53801	Pituitary tumor-transforming gene 1 protein-interacting protein	PTTG1IP	0.743558	1.6743	0.00308192
	Q9NQ88	Fructose-2,6-bisphosphatase TIGAR	TIGAR	0.740997	1.67133	0.000824674
	P67812	Signal peptidase complex catalytic subunit SEC11A	SEC11A	0.739955	1.67012	0.000287102
	O75340	Programmed cell death protein 6	PDCD6	0.739764	1.6699	0.00142107
	Q9NUM4	Transmembrane protein 106B	TMEM106B	0.735408	1.66487	0.000159277
	Q9NY33	Dipeptidyl peptidase 3	DPP3	0.733207	1.66233	0.00220134
	Q9UN66;Q9Y5F0;Q9Y5E5;Q9Y5E4;Q9Y5E6;Q9Y5E7;Q9UN67	Protocadherin beta-8	PCDHB8	0.732284	1.66127	0.0342051
	Q9P035	Very-long-chain (3R)-3-hydroxyacyl-CoA dehydratase 3	HACD3	0.732119	1.66108	0.00259716
	P17081	Rho-related GTP-binding protein RhoQ	RHOQ	0.729822	1.65844	0.0057147
	P10809	60 kDa heat shock protein, mitochondrial	HSPD1	0.727274	1.65551	1.91222e-05
	Q9Y282	Endoplasmic reticulum-Golgi intermediate compartment protein 3	ERGIC3	0.725551	1.65353	0.0050413
	P13798	Acylamino-acid-releasing enzyme	APEH	0.724443	1.65226	0.000284583
	Q5GLZ8	Probable E3 ubiquitin-protein ligase HERC4	HERC4	0.724334	1.65214	0.0457694
	Q96RQ1	Endoplasmic reticulum-Golgi intermediate compartment protein 2	ERGIC2	0.722737	1.65031	0.0223615
	Q05639	Elongation factor 1-alpha 2	EEF1A2	0.721749	1.64918	0.0198043
	Q7Z7N9	Transmembrane protein 179B	TMEM179B	0.719191	1.64626	0.00304432
	O95399	Urotensin-2	UTS2	0.715913	1.64252	1.62229e-05
	P21589	5-nucleotidase	NT5E	0.713613	1.63991	0.000172081
	P11766	Alcohol dehydrogenase class-3	ADH5	0.712726	1.6389	0.0177073
	Q9C0E8	Protein lunapark	LNP	0.712068	1.63815	0.0174798
	P38646	Stress-70 protein, mitochondrial	HSPA9	0.709502	1.63524	0.00506884
	P16035	Metalloproteinase inhibitor 2	TIMP2	0.709227	1.63493	0.0118581
	P55212	Caspase-6;Caspase-6 subunit p18;Caspase-6 subunit p11	CASP6	0.707945	1.63348	0.0228982
	Q96BW9	Phosphatidate cytidylyltransferase, mitochondrial	TAMM41	0.704589	1.62968	0.0154123
	Q9Y287	Integral membrane protein 2B;BRI2, membrane form;BRI2 intracellular domain;BRI2C, soluble form;Bri23 peptide	ITM2B	0.703258	1.62818	0.037399
	P03915	NADH-ubiquinone oxidoreductase chain 5	MT-ND5	0.702881	1.62775	0.000418763
	Q15075	Early endosome antigen 1	EEA1	0.702713	1.62756	2.5079e-05
	Q8N4L2	Type 2 phosphatidylinositol 4,5-bisphosphate 4-phosphatase	TMEM55A	0.700881	1.6255	0.0134145
	Q9NQC3	Reticulon-4	RTN4	0.698354	1.62265	0.000704728
	Q86T03	Type 1 phosphatidylinositol 4,5-bisphosphate 4-phosphatase	TMEM55B	0.698024	1.62228	0.000425493
	Q9Y277	Voltage-dependent anion-selective channel protein 3	VDAC3	0.697201	1.62136	0.000904604
	P26006	Integrin alpha-3;Integrin alpha-3 heavy chain;Integrin alpha-3 light chain	ITGA3	0.696659	1.62075	1.35436e-05
	Q92542	Nicastrin	NCSTN	0.694101	1.61788	0.000350337
	P04440	HLA class II histocompatibility antigen, DP beta 1 chain	HLA-DPB1	0.68822	1.61129	0.0236137
	P17677	Neuromodulin	GAP43	0.686982	1.60991	0.00199373
	Q9Y3B3	Transmembrane emp24 domain-containing protein 7	TMED7	0.679778	1.60189	1.38123e-05
	P30462;P18463;Q95365;Q29836;Q29718;P30475;P30466;P03989;P30485;P30481;Q31610;P30486;P30461	HLA class I histocompatibility antigen, B-14 alpha chain;HLA class I histocompatibility antigen, B-37 alpha chain;HLA class I histocompatibility antigen, B-38 alpha chain;HLA class I histocompatibility antigen, B-67 alpha chain;HLA class I histocompatibility antigen, B-82 alpha chain;HLA class I histocompatibility antigen, B-39 alpha chain;HLA class I histocompatibility antigen, B-18 alpha chain;…	HLA-B	0.679094	1.60113	0.000437025
	Q12797	Aspartyl/asparaginyl beta-hydroxylase	ASPH	0.678673	1.60067	0.000899253
	Q6PIU2	Neutral cholesterol ester hydrolase 1	NCEH1	0.675022	1.59662	0.000156189
	Q14141	Septin-6	2006-09-01	0.674789	1.59636	0.022821
	Q9NP92	28S ribosomal protein S30, mitochondrial	MRPS30	0.674061	1.59556	0.0402395
	Q96KA5	Cleft lip and palate transmembrane protein 1-like protein	CLPTM1L	0.669775	1.59082	0.00745929
	Q9NPH0	Lysophosphatidic acid phosphatase type 6	ACP6	0.668363	1.58927	0.0152899
	Q86Y82	Syntaxin-12	STX12	0.666082	1.58676	0.0022349
	Q9UNK0	Syntaxin-8	STX8	0.663711	1.58415	0.0047995
	Q0ZGT2	Nexilin	NEXN	0.662483	1.5828	0.000889187
	A1L0T0	Acetolactate synthase-like protein	ILVBL	0.662207	1.5825	0.0193413
	P47755	F-actin-capping protein subunit alpha-2	CAPZA2	0.660209	1.58031	0.00702774
	Q92905	COP9 signalosome complex subunit 5	COPS5	0.657063	1.57687	0.0491633
	P25445	Tumor necrosis factor receptor superfamily member 6	FAS	0.654487	1.57406	0.0244235
	Q16836	Hydroxyacyl-coenzyme A dehydrogenase, mitochondrial	HADH	0.654321	1.57387	0.0394366
	O43852	Calumenin	CALU	0.651958	1.5713	3.55754e-05
	O60313	Dynamin-like 120 kDa protein, mitochondrial;Dynamin-like 120 kDa protein, form S1	OPA1	0.651462	1.57076	0.0223381
	Q96K37	Solute carrier family 35 member E1	SLC35E1	0.650112	1.56929	0.00589899
	Q15149	Plectin	PLEC	0.647556	1.56651	6.5892e-06
	Q9NP97;Q8TF09	Dynein light chain roadblock-type 1;Dynein light chain roadblock-type 2	DYNLRB1	0.646028	1.56485	0.0434085
	O75976	Carboxypeptidase D	CPD	0.645628	1.56442	2.22796e-05
	P43304	Glycerol-3-phosphate dehydrogenase, mitochondrial	GPD2	0.64509	1.56384	0.00670902
	P09525	Annexin A4	ANXA4	0.643931	1.56258	0.000931918
	Q96BI3	Gamma-secretase subunit APH-1A	APH1A	0.642513	1.56105	0.000615477
	O15118	Niemann-Pick C1 protein	NPC1	0.641065	1.55948	0.00112479
	Q8IVF2	Protein AHNAK2	AHNAK2	0.637461	1.55559	1.61214e-05
	Q13885	Tubulin beta-2A chain	TUBB2A	0.634243	1.55212	0.000222509
	Q13509	Tubulin beta-3 chain	TUBB3	0.632466	1.55021	0.043009
	Q9Y5S2	Serine/threonine-protein kinase MRCK beta	CDC42BPB	0.632446	1.55019	0.0145252
	Q14789	Golgin subfamily B member 1	GOLGB1	0.629214	1.54672	0.000112487
	Q96H78	Solute carrier family 25 member 44	SLC25A44	0.628808	1.54629	0.000524836
	Q9H299	SH3 domain-binding glutamic acid-rich-like protein 3	SH3BGRL3	0.625871	1.54314	0.00395828
	Q9P121;Q14982	Neurotrimin	NTM	0.619513	1.53636	0.00497068
	Q08722	Leukocyte surface antigen CD47	CD47	0.616813	1.53348	0.0133764
	Q9UP95;Q9UHW9	Solute carrier family 12 member 4	SLC12A4	0.615642	1.53224	0.00521504
	Q9UGI8	Testin	TES	0.61554	1.53213	0.0041785
	P05141;Q9H0C2	ADP/ATP translocase 2;ADP/ATP translocase 2, N-terminally processed	SLC25A5	0.612356	1.52875	0.00212542
	O15439	Multidrug resistance-associated protein 4	ABCC4	0.611794	1.52816	0.000582143
	O96008	Mitochondrial import receptor subunit TOM40 homolog	TOMM40	0.607944	1.52409	0.00519713
	Q969N2	GPI transamidase component PIG-T	PIGT	0.602368	1.51821	0.00780389
	P29401	Transketolase	TKT	0.602144	1.51797	0.000423557
	P48637	Glutathione synthetase	GSS	0.59919	1.51487	0.0344983
	Q9HAV7	GrpE protein homolog 1, mitochondrial	GRPEL1	0.59898	1.51464	0.0025758
	P55290	Cadherin-13	CDH13	0.594202	1.50964	0.0116293
	Q5THK1	Protein PRR14L	PRR14L	0.593928	1.50935	1.48266e-05
	Q99816	Tumor susceptibility gene 101 protein	TSG101	0.593238	1.50863	0.0143392
	P53634	Dipeptidyl peptidase 1;Dipeptidyl peptidase 1 exclusion domain chain;Dipeptidyl peptidase 1 heavy chain;Dipeptidyl peptidase 1 light chain	CTSC	0.59031	1.50557	0.00517034
	P49354	Protein farnesyltransferase/geranylgeranyltransferase type-1 subunit alpha	FNTA	0.587317	1.50245	0.032939
	Q9NUT2	ATP-binding cassette sub-family B member 8, mitochondrial	ABCB8	0.585966	1.50104	0.0109011
	P61769	Beta-2-microglobulin;Beta-2-microglobulin form pI 5.3	B2M	0.578141	1.49292	0.00974304
	Q5BJH7	Protein YIF1B	YIF1B	0.573458	1.48809	0.0219602
	P30443;P30455	HLA class I histocompatibility antigen, A-1 alpha chain;HLA class I histocompatibility antigen, A-36 alpha chain	HLA-A	0.570927	1.48548	0.000339283
	Q9Y2C4	Nuclease EXOG, mitochondrial	EXOG	0.563566	1.47792	0.0317657
	Q14847	LIM and SH3 domain protein 1	LASP1	0.560849	1.47514	0.000294218
	Q14696	LDLR chaperone MESD	MESDC2	0.556968	1.47117	0.0176625
	Q6P1A2	Lysophospholipid acyltransferase 5	LPCAT3	0.555601	1.46978	0.00236908
	P56559	ADP-ribosylation factor-like protein 4C	ARL4C	0.547988	1.46205	0.00293926
	Q96HS1	Serine/threonine-protein phosphatase PGAM5, mitochondrial	PGAM5	0.546901	1.46094	0.00100472
	O95394	Phosphoacetylglucosamine mutase	PGM3	0.544922	1.45894	0.00140063
	O00154;Q6ZUV0	Cytosolic acyl coenzyme A thioester hydrolase	ACOT7	0.542742	1.45674	0.00461596
	Q15155;P69849;Q5JPE7	Nodal modulator 1;Nodal modulator 3;Nodal modulator 2	NOMO1	0.539939	1.45391	0.00196484
	Q16555	Dihydropyrimidinase-related protein 2	DPYSL2	0.539385	1.45335	0.0125256
	P42025	Beta-centractin	ACTR1B	0.539341	1.45331	0.0487762
	P51571	Translocon-associated protein subunit delta	SSR4	0.53893	1.45289	0.0120289
	Q5JU69;Q8N2E6	Torsin-2A;Prosalusin;Salusin-alpha;Salusin-beta	TOR2A	0.537386	1.45134	0.0132091
	P12268	Inosine-5-monophosphate dehydrogenase 2	IMPDH2	0.533133	1.44707	0.000585552
	P14625;Q58FF3	Endoplasmin	HSP90B1	0.533003	1.44694	6.00786e-05
	P04632;Q96L46	Calpain small subunit 1	CAPNS1	0.525981	1.43991	0.0475012
	Q96A33	Coiled-coil domain-containing protein 47	CCDC47	0.524767	1.4387	0.0128248
	Q9NQR4	Omega-amidase NIT2	NIT2	0.523137	1.43708	0.0319036
	P07996	Thrombospondin-1	THBS1	0.517319	1.43129	0.00628838
	O15143	Actin-related protein 2/3 complex subunit 1B	ARPC1B	0.514657	1.42865	0.00224581
	P49454	Centromere protein F	CENPF	0.513667	1.42767	0.0200704
	P08183	Multidrug resistance protein 1	ABCB1	0.512821	1.42684	0.0140282
	Q71UM5	40S ribosomal protein S27-like	RPS27L	0.507246	1.42133	0.000245822
	Q13393	Phospholipase D1	PLD1	0.506186	1.42029	0.0176287
	P47895	Aldehyde dehydrogenase family 1 member A3	ALDH1A3	0.506003	1.42011	0.0340411
	O60664	Perilipin-3	PLIN3	0.503136	1.41729	0.00384367
	Q9BR76	Coronin-1B	CORO1B	0.503115	1.41727	0.0002403
	P19105	Myosin regulatory light chain 12A	MYL12A	0.502956	1.41711	0.0066561
	Q8N2G4	Ly6/PLAUR domain-containing protein 1	LYPD1	0.499033	1.41327	0.0410043
	P49006	MARCKS-related protein	MARCKSL1	0.498142	1.41239	0.0184088
	P19256	Lymphocyte function-associated antigen 3	CD58	0.496826	1.41111	0.0477474
	Q9NVI7	ATPase family AAA domain-containing protein 3A	ATAD3A	0.491472	1.40588	0.0377605
	P12236	ADP/ATP translocase 3;ADP/ATP translocase 3, N-terminally processed	SLC25A6	0.488562	1.40305	0.0101874
	P49768	Presenilin-1;Presenilin-1 NTF subunit;Presenilin-1 CTF subunit;Presenilin-1 CTF12	PSEN1	0.487869	1.40237	0.0396552
	O60568	Procollagen-lysine,2-oxoglutarate 5-dioxygenase 3	PLOD3	0.481157	1.39586	0.00381109
	P39656	Dolichyl-diphosphooligosaccharide--protein glycosyltransferase 48 kDa subunit	DDOST	0.480871	1.39559	0.0060558
	P19021	Peptidyl-glycine alpha-amidating monooxygenase;Peptidylglycine alpha-hydroxylating monooxygenase;Peptidyl-alpha-hydroxyglycine alpha-amidating lyase	PAM	0.480817	1.39553	0.0224372
	Q7Z7H5	Transmembrane emp24 domain-containing protein 4	TMED4	0.478749	1.39353	0.0289748
	Q15005	Signal peptidase complex subunit 2	SPCS2	0.477597	1.39242	0.00446306
	Q9BRA2	Thioredoxin domain-containing protein 17	TXNDC17	0.477327	1.39216	0.00120859
	P11413	Glucose-6-phosphate 1-dehydrogenase	G6PD	0.475418	1.39032	0.000839683
	P55145	Mesencephalic astrocyte-derived neurotrophic factor	MANF	0.474715	1.38964	0.00697477
	Q9H4A4	Aminopeptidase B	RNPEP	0.474417	1.38936	0.00190484
	P54289	Voltage-dependent calcium channel subunit alpha-2/delta-1;Voltage-dependent calcium channel subunit alpha-2-1;Voltage-dependent calcium channel subunit delta-1	CACNA2D1	0.470623	1.38571	0.00912601
	P16152	Carbonyl reductase [NADPH] 1	CBR1	0.468683	1.38385	0.00848506
	Q86SX6	Glutaredoxin-related protein 5, mitochondrial	GLRX5	0.467877	1.38307	0.0472711
	P53990	IST1 homolog	IST1	0.466923	1.38216	0.033158
	Q969E2	Secretory carrier-associated membrane protein 4	SCAMP4	0.46392	1.37928	0.0050637
	P50281;Q9Y5R2;P51511	Matrix metalloproteinase-14	MMP14	0.460863	1.37636	0.00171243
	P46977	Dolichyl-diphosphooligosaccharide--protein glycosyltransferase subunit STT3A	STT3A	0.460352	1.37588	0.00975598
	P52943	Cysteine-rich protein 2	CRIP2	0.457153	1.37283	0.00381624
	O60493	Sorting nexin-3	SNX3	0.455732	1.37148	0.00840601
	P16190;P16189;P30453;P30457;P18462	HLA class I histocompatibility antigen, A-33 alpha chain;HLA class I histocompatibility antigen, A-31 alpha chain;HLA class I histocompatibility antigen, A-34 alpha chain;HLA class I histocompatibility antigen, A-66 alpha chain;HLA class I histocompatibility antigen, A-25 alpha chain	HLA-A	0.45241	1.36832	0.0138631
	O75093	Slit homolog 1 protein	SLIT1	0.448359	1.36449	0.00895661
	Q92599	Septin-8	2008-09-01	0.446081	1.36233	0.0142914
	P09960	Leukotriene A-4 hydrolase	LTA4H	0.441701	1.3582	0.0336424
	P22314	Ubiquitin-like modifier-activating enzyme 1	UBA1	0.441429	1.35795	0.0005036
	Q5M775	Cytospin-B	SPECC1	0.438317	1.35502	0.0339168
	O75414	Nucleoside diphosphate kinase 6	NME6	0.436311	1.35314	0.03737
	P62070	Ras-related protein R-Ras2	RRAS2	0.435466	1.35235	0.014838
	Q14192	Four and a half LIM domains protein 2	FHL2	0.431145	1.3483	0.015762
	P04844	Dolichyl-diphosphooligosaccharide--protein glycosyltransferase subunit 2	RPN2	0.426387	1.34386	0.00341997
	P12883;P13533;Q9H6N6	Myosin-7;Myosin-6	MYH7	0.426065	1.34356	0.019484
	Q8N4Q1	Mitochondrial intermembrane space import and assembly protein 40	CHCHD4	0.424792	1.34238	0.0139383
	Q99497	Protein deglycase DJ-1	PARK7	0.417972	1.33605	0.00315521
	P23381	Tryptophan--tRNA ligase, cytoplasmic;T1-TrpRS;T2-TrpRS	WARS	0.415116	1.33341	0.0374329
	Q5TAT6	Collagen alpha-1(XIII) chain	COL13A1	0.411018	1.32962	0.0286129
	Q12999	Tetraspanin-31	TSPAN31	0.410158	1.32883	0.0185236
	P09382	Galectin-1	LGALS1	0.410127	1.3288	0.0133373
	Q9Y6M1	Insulin-like growth factor 2 mRNA-binding protein 2	IGF2BP2	0.407718	1.32659	0.00283993
	P17301	Integrin alpha-2	ITGA2	0.407589	1.32647	0.00221637
	P16615;O14983	Sarcoplasmic/endoplasmic reticulum calcium ATPase 2	ATP2A2	0.407081	1.326	0.00110975
	Q32P28	Prolyl 3-hydroxylase 1	LEPRE1	0.406698	1.32565	0.0152256
	Q15084	Protein disulfide-isomerase A6	PDIA6	0.404207	1.32336	0.0422919
	P31431	Syndecan-4	SDC4	0.402739	1.32202	0.0234814
	O95772	MLN64 N-terminal domain homolog	STARD3NL	0.397067	1.31683	0.0235872
	Q8N5M9	Protein jagunal homolog 1	JAGN1	0.395786	1.31566	0.0358622
	P08237	ATP-dependent 6-phosphofructokinase, muscle type	PFKM	0.395144	1.31507	0.0411728
	Q13336	Urea transporter 1	SLC14A1	0.393433	1.31351	0.0159471
	P35579;REV__Q9UKV3	Myosin-9	MYH9	0.389458	1.3099	0.00397375
	P08962	CD63 antigen	CD63	0.383596	1.30459	0.00314759
	Q14315	Filamin-C	FLNC	0.382768	1.30384	0.00116266
	Q9UJY1	Heat shock protein beta-8	HSPB8	0.37924	1.30066	0.0127558
	P61966;Q96PC3	AP-1 complex subunit sigma-1A	AP1S1	0.368991	1.29145	0.0209837
	P52209	6-phosphogluconate dehydrogenase, decarboxylating	PGD	0.367999	1.29056	0.0299813
	Q06830	Peroxiredoxin-1	PRDX1	0.361394	1.28467	0.00147779
	Q969X1	Protein lifeguard 3	TMBIM1	0.35915	1.28267	0.034673
	Q8TC12	Retinol dehydrogenase 11	RDH11	0.358176	1.2818	0.0163921
	P14550	Alcohol dehydrogenase [NADP(+)]	AKR1A1	0.355981	1.27986	0.0129978
	Q6DD88	Atlastin-3	ATL3	0.355773	1.27967	0.032536
	P09543	2,3-cyclic-nucleotide 3-phosphodiesterase	CNP	0.354743	1.27876	0.0031482
	O14828	Secretory carrier-associated membrane protein 3	SCAMP3	0.354577	1.27861	0.00435944
	Q12907	Vesicular integral-membrane protein VIP36	LMAN2	0.354042	1.27814	0.0199346
	O94856	Neurofascin	NFASC	0.353963	1.27807	0.0476586
	Q9BSJ8	Extended synaptotagmin-1	ESYT1	0.353649	1.27779	0.0221789
	Q8N490	Probable hydrolase PNKD	PNKD	0.345139	1.27027	0.00790509
	P30040	Endoplasmic reticulum resident protein 29	ERP29	0.344629	1.26982	0.00908063
	Q9H3N1	Thioredoxin-related transmembrane protein 1	TMX1	0.342378	1.26784	0.0258093
	Q13308	Inactive tyrosine-protein kinase 7	PTK7	0.338783	1.26469	0.00852405
	P17655	Calpain-2 catalytic subunit	CAPN2	0.338778	1.26468	0.0212898
	Q68D91	Metallo-beta-lactamase domain-containing protein 2	MBLAC2	0.33585	1.26212	0.0295513
	Q14203	Dynactin subunit 1	DCTN1	0.333792	1.26032	0.0463611
	O75828	Carbonyl reductase [NADPH] 3	CBR3	0.330566	1.25751	0.0438851
	P49189	4-trimethylaminobutyraldehyde dehydrogenase	ALDH9A1	0.328755	1.25593	0.0298324
	P42704;Q9NP80	Leucine-rich PPR motif-containing protein, mitochondrial	LRPPRC	0.32672	1.25416	0.0352606
	P43121	Cell surface glycoprotein MUC18	MCAM	0.318551	1.24708	0.00731895
	Q8TAD4	Zinc transporter 5	SLC30A5	0.315571	1.2445	0.0497999
	Q16643	Drebrin	DBN1	0.315323	1.24429	0.00831612
	Q9UJU6	Drebrin-like protein	DBNL	0.306099	1.23636	0.0298539
	Q13404	Ubiquitin-conjugating enzyme E2 variant 1	UBE2V1	0.305987	1.23626	0.0102717
	Q02952	A-kinase anchor protein 12	AKAP12	0.302482	1.23326	0.0138308
	Q14019	Coactosin-like protein	COTL1	0.301259	1.23222	0.0253862
	O75369	Filamin-B	FLNB	0.29944	1.23067	0.0297872
	P80723	Brain acid soluble protein 1	BASP1	0.296804	1.22842	0.0395037
	Q96T83	Sodium/hydrogen exchanger 7	SLC9A7	0.293076	1.22525	0.0266942
	Q96MX0	CKLF-like MARVEL transmembrane domain-containing protein 3	CMTM3	0.286033	1.21928	0.0246629
	Q96HE7;Q86YB8	ERO1-like protein alpha	ERO1L	0.284893	1.21832	0.0438734
	Q96S97	Myeloid-associated differentiation marker	MYADM	0.278057	1.21256	0.0486258
	Q9NZM1;REV__P24752	Myoferlin	MYOF	0.276585	1.21132	0.0219955
	P51149	Ras-related protein Rab-7a	RAB7A	0.269358	1.20527	0.0148388
	Q9UHB6;Q9BT23	LIM domain and actin-binding protein 1	LIMA1	0.237774	1.17917	0.0457669

## Sheet: Up in MA SEN regardless of NL
	Proteins UP in SEN-MA lysosomes, regardless of the N/L treatment (p < 0.05)
	Uniprot IDs	Protein name	Gene	Log2 (SEN Veh / CTRL Veh)	Fold UP in SEN	P value
	O00584	Ribonuclease T2	RNASET2	6.07029	67.1953	0
	P51688	N-sulphoglucosamine sulphohydrolase	SGSH	5.49974	45.2466	3.3e-09
	Q9HAT2	Sialate O-acetylesterase	SIAE	5.37113	41.3876	0
	P34059	N-acetylgalactosamine-6-sulfatase	GALNS	5.27246	38.6516	6e-10
	P10253	Lysosomal alpha-glucosidase;76 kDa lysosomal alpha-glucosidase;70 kDa lysosomal alpha-glucosidase	GAA	5.00906	32.2015	0
	Q9UM22	Mammalian ependymin-related protein 1	EPDR1	5.00565	32.1256	0
	P15289	Arylsulfatase A;Arylsulfatase A component B;Arylsulfatase A component C	ARSA	4.72906	26.5209	6.419e-07
	Q99519	Sialidase-1	NEU1	4.70947	26.1633	0
	P55268	Laminin subunit beta-2	LAMB2	4.42217	21.439	0
	Q9UHL4	Dipeptidyl peptidase 2	DPP7	4.09511	17.0903	2.74e-07
	P01834	Ig kappa chain C region	IGKC	3.93903	15.338	8e-10
	P04440	HLA class II histocompatibility antigen, DP beta 1 chain	HLA-DPB1	3.84428	14.363	2.7e-09
	Q8N490	Probable hydrolase PNKD	PNKD	3.84215	14.3418	0.00167652
	Q86WA6	Valacyclovir hydrolase	BPHL	3.74821	13.4377	5.11e-08
	P54802	Alpha-N-acetylglucosaminidase;Alpha-N-acetylglucosaminidase 82 kDa form;Alpha-N-acetylglucosaminidase 77 kDa form	NAGLU	3.73604	13.3248	4e-10
	Q9Y2E5	Epididymis-specific alpha-mannosidase	MAN2B2	3.72191	13.1949	8.67e-08
	Q5BVD1	TPA-induced transmembrane protein	TTMP	3.70535	13.0444	2e-08
	Q8TB22	Spermatogenesis-associated protein 20	SPATA20	3.70365	13.0289	5.5e-09
	P15848	Arylsulfatase B	ARSB	3.6806	12.8225	3.899e-06
	O00192	Armadillo repeat protein deleted in velo-cardio-facial syndrome	ARVCF	3.61338	12.2387	4.951e-07
	O43157	Plexin-B1	PLXNB1	3.59864	12.1143	0.00689506
	P04066	Tissue alpha-L-fucosidase	FUCA1	3.591	12.0503	1.0115e-06
	O43772	Mitochondrial carnitine/acylcarnitine carrier protein	SLC25A20	3.58649	12.0127	2e-10
	Q9UQ90	Paraplegin	SPG7	3.58565	12.0057	5.37e-07
	Q14728	Major facilitator superfamily domain-containing protein 10	MFSD10	3.5103	11.3947	2.3934e-05
	P43353;P48448	Aldehyde dehydrogenase family 3 member B1	ALDH3B1	3.4868	11.2106	0
	Q8NHP8	Putative phospholipase B-like 2;Putative phospholipase B-like 2 32 kDa form;Putative phospholipase B-like 2 45 kDa form	PLBD2	3.47404	11.1119	3.27e-07
	P38571	Lysosomal acid lipase/cholesteryl ester hydrolase	LIPA	3.45448	10.9623	7.5356e-06
	O00462	Beta-mannosidase	MANBA	3.40343	10.5812	1.41e-07
	P06280	Alpha-galactosidase A	GLA	3.35968	10.2651	5.58e-08
	P13686	Tartrate-resistant acid phosphatase type 5	ACP5	3.31994	9.98623	1.808e-07
	Q9NRA2	Sialin	SLC17A5	3.30794	9.90353	3e-10
	Q9BXS9	Solute carrier family 26 member 6	SLC26A6	3.2826	9.73107	0.00350771
	Q86UT6	NLR family member X1	NLRX1	3.28163	9.72455	2.7e-09
	Q96CM8	Acyl-CoA synthetase family member 2, mitochondrial	ACSF2	3.27573	9.68487	1.466e-07
	Q6JQN1	Acyl-CoA dehydrogenase family member 10	ACAD10	3.24799	9.5004	3.388e-07
	P15586	N-acetylglucosamine-6-sulfatase	GNS	3.24703	9.49411	1e-10
	Q5JS37	NHL repeat-containing protein 3	NHLRC3	3.23592	9.42128	2.49e-08
	Q9NPH0	Lysophosphatidic acid phosphatase type 6	ACP6	3.2213	9.32625	1.8085e-06
	Q6NUT3	Major facilitator superfamily domain-containing protein 12	MFSD12	3.19907	9.18369	4.68e-08
	Q15036	Sorting nexin-17	SNX17	3.1898	9.12487	5.135e-07
	O95822	Malonyl-CoA decarboxylase, mitochondrial	MLYCD	3.184	9.08826	6.5347e-06
	Q92905	COP9 signalosome complex subunit 5	COPS5	3.12834	8.7443	2.762e-07
	Q8NCC3	Group XV phospholipase A2	PLA2G15	3.12381	8.71688	6.9e-09
	Q13033	Striatin-3	STRN3	3.1045	8.60095	1.649e-07
	Q86VP1	Tax1-binding protein 1	TAX1BP1	3.096	8.55046	1.497e-06
	Q8N465	D-2-hydroxyglutarate dehydrogenase, mitochondrial	D2HGDH	3.08848	8.50597	7.47094e-05
	Q7Z3D6	UPF0317 protein C14orf159, mitochondrial	C14orf159	3.08224	8.46929	1.91376e-05
	P03891	NADH-ubiquinone oxidoreductase chain 2	MT-ND2	3.07991	8.45561	1.13746e-05
	Q92626	Peroxidasin homolog	PXDN	3.03926	8.22072	3e-10
	P31327	Carbamoyl-phosphate synthase [ammonia], mitochondrial	CPS1	3.02783	8.15584	1.59e-08
	Q9Y2G5	GDP-fucose protein O-fucosyltransferase 2	POFUT2	3.02704	8.15135	7.105e-07
	P18433	Receptor-type tyrosine-protein phosphatase alpha	PTPRA	3.01888	8.10536	0.000631345
	O00754	Lysosomal alpha-mannosidase;Lysosomal alpha-mannosidase A peptide;Lysosomal alpha-mannosidase B peptide;Lysosomal alpha-mannosidase C peptide;Lysosomal alpha-mannosidase D peptide;Lysosomal alpha-mannosidase E peptide	MAN2B1	3.01766	8.09851	0
	O43854	EGF-like repeat and discoidin I-like domain-containing protein 3	EDIL3	3.01167	8.06499	3e-10
	Q9UBR2	Cathepsin Z	CTSZ	3.00739	8.04107	0
	O00115	Deoxyribonuclease-2-alpha	DNASE2	2.98913	7.93993	5.85e-08
	P25774	Cathepsin S	CTSS	2.98406	7.9121	8e-10
	P16278	Beta-galactosidase	GLB1	2.98332	7.90804	0
	Q8N357	Solute carrier family 35 member F6	SLC35F6	2.98263	7.90425	0.000258087
	Q13510	Acid ceramidase;Acid ceramidase subunit alpha;Acid ceramidase subunit beta	ASAH1	2.98251	7.90362	2e-10
	P42785	Lysosomal Pro-X carboxypeptidase	PRCP	2.97497	7.86241	1.2e-09
	P27216	Annexin A13	ANXA13	2.96781	7.82349	0
	Q9HCM1	Uncharacterized protein KIAA1551	KIAA1551	2.96055	7.78423	0.00073727
	Q9NVC3	Putative sodium-coupled neutral amino acid transporter 7	SLC38A7	2.95262	7.74152	1.50572e-05
	P19367;Q2TB90	Hexokinase-1	HK1	2.9191	7.56373	0
	Q86VR2	Protein FAM134C	FAM134C	2.91748	7.55523	8.06e-08
	O75503	Ceroid-lipofuscinosis neuronal protein 5	CLN5	2.90443	7.48721	7.2e-09
	P05161	Ubiquitin-like protein ISG15	ISG15	2.9026	7.47773	3.08e-08
	Q9HB40	Retinoid-inducible serine carboxypeptidase	SCPEP1	2.88601	7.39225	3.846e-07
	O15228	Dihydroxyacetone phosphate acyltransferase	GNPAT	2.87323	7.32704	6.97e-08
	P20036	HLA class II histocompatibility antigen, DP alpha 1 chain	HLA-DPA1	2.83607	7.1407	6e-10
	Q02252	Methylmalonate-semialdehyde dehydrogenase [acylating], mitochondrial	ALDH6A1	2.83456	7.13324	6.87e-08
	Q9UHN1	DNA polymerase subunit gamma-2, mitochondrial	POLG2	2.83207	7.12097	0.000232244
	Q8WZ42	Titin	TTN	2.82868	7.10426	0.000435306
	O95415	Brain protein I3	BRI3	2.82531	7.08768	1.6e-09
	P00750	Tissue-type plasminogen activator;Tissue-type plasminogen activator chain A;Tissue-type plasminogen activator chain B	PLAT	2.82256	7.07417	1.15e-08
	Q9BT88	Synaptotagmin-11	SYT11	2.81949	7.05913	2.418e-07
	P12694	2-oxoisovalerate dehydrogenase subunit alpha, mitochondrial	BCKDHA	2.80981	7.01194	4.74e-08
	P35914;Q8TB92	Hydroxymethylglutaryl-CoA lyase, mitochondrial	HMGCL	2.79593	6.94477	2.55255e-05
	Q9BSH5	Haloacid dehalogenase-like hydrolase domain-containing protein 3	HDHD3	2.79491	6.93985	6.80487e-05
	Q5Y7A7;P01912	HLA class II histocompatibility antigen, DRB1-13 beta chain;HLA class II histocompatibility antigen, DRB1-3 chain	HLA-DRB1	2.78821	6.90772	1e-10
	P43155	Carnitine O-acetyltransferase	CRAT	2.78313	6.88343	4.6e-09
	Q9C0C9	E2/E3 hybrid ubiquitin-protein ligase UBE2O	UBE2O	2.76318	6.78893	1.8e-09
	P17405	Sphingomyelin phosphodiesterase	SMPD1	2.75046	6.72933	1.853e-06
	O15533	Tapasin	TAPBP	2.73951	6.67842	6.075e-07
	Q7L3T8	Probable proline--tRNA ligase, mitochondrial	PARS2	2.73302	6.64847	3.5205e-06
	O43504	Ragulator complex protein LAMTOR5	LAMTOR5	2.71453	6.56379	0
	O43166	Signal-induced proliferation-associated 1-like protein 1	SIPA1L1	2.70464	6.51896	0.000135507
	P61916	Epididymal secretory protein E1	NPC2	2.70352	6.51389	2.1e-09
	Q9H2H9	Sodium-coupled neutral amino acid transporter 1	SLC38A1	2.67843	6.4016	2.62e-08
	P04062	Glucosylceramidase	GBA	2.67331	6.37893	0
	Q9BPW8	Protein NipSnap homolog 1	NIPSNAP1	2.66832	6.35691	1.38e-07
	Q9H6R3	Acyl-CoA synthetase short-chain family member 3, mitochondrial	ACSS3	2.65274	6.28862	0.00526725
	Q9UBX1	Cathepsin F	CTSF	2.65255	6.28776	4.7e-09
	P17900	Ganglioside GM2 activator;Ganglioside GM2 activator isoform short	GM2A	2.64971	6.27542	1.13701e-05
	P83111	Serine beta-lactamase-like protein LACTB, mitochondrial	LACTB	2.64271	6.24502	0
	Q96GZ6	Solute carrier family 41 member 3	SLC41A3	2.64147	6.23966	5.2e-09
	P24941	Cyclin-dependent kinase 2	CDK2	2.64109	6.23805	0.000126026
	Q16762	Thiosulfate sulfurtransferase	TST	2.63838	6.22633	2.808e-07
	P51687	Sulfite oxidase, mitochondrial	SUOX	2.62974	6.18914	1.6923e-06
	O43567	E3 ubiquitin-protein ligase RNF13	RNF13	2.62831	6.18301	8.76788e-05
	P16219	Short-chain specific acyl-CoA dehydrogenase, mitochondrial	ACADS	2.62617	6.17385	0.000912204
	Q96HY6	DDRGK domain-containing protein 1	DDRGK1	2.61225	6.11457	9.68796e-05
	O15440	Multidrug resistance-associated protein 5	ABCC5	2.60715	6.093	3.03777e-05
	P10619	Lysosomal protective protein;Lysosomal protective protein 32 kDa chain;Lysosomal protective protein 20 kDa chain	CTSA	2.60136	6.0686	0
	P79483;Q9TQE0;P13761	HLA class II histocompatibility antigen, DR beta 3 chain;HLA class II histocompatibility antigen, DRB1-9 beta chain;HLA class II histocompatibility antigen, DRB1-7 beta chain	HLA-DRB3	2.59506	6.04216	0
	P10321	HLA class I histocompatibility antigen, Cw-7 alpha chain	HLA-C	2.58968	6.01965	0.000663266
	Q9BQ75	Protein CMSS1	CMSS1	2.58944	6.01864	0.000143365
	P01903	HLA class II histocompatibility antigen, DR alpha chain	HLA-DRA	2.58547	6.00213	0
	P51805	Plexin-A3	PLXNA3	2.58172	5.98651	7.793e-07
	Q8NBJ9	SID1 transmembrane family member 2	SIDT2	2.57699	5.96695	7.106e-07
	Q8IW45	ATP-dependent (S)-NAD(P)H-hydrate dehydratase	CARKD	2.57665	5.96552	1.3815e-06
	O14548	Cytochrome c oxidase subunit 7A-related protein, mitochondrial	COX7A2L	2.55426	5.87365	2.6204e-06
	O43505	Beta-1,4-glucuronyltransferase 1	B4GAT1	2.55292	5.86821	0.00052545
	Q16798	NADP-dependent malic enzyme, mitochondrial	ME3	2.53361	5.79018	2.23e-06
	Q96AQ6	Pre-B-cell leukemia transcription factor-interacting protein 1	PBXIP1	2.51833	5.72918	0.00504256
	P13473	Lysosome-associated membrane glycoprotein 2	LAMP2	2.49472	5.6362	1.18971e-05
	Q08380	Galectin-3-binding protein	LGALS3BP	2.49387	5.63286	4.1e-09
	Q9UHA4	Ragulator complex protein LAMTOR3	LAMTOR3	2.48851	5.61199	5.0689e-06
	Q8IV08	Phospholipase D3	PLD3	2.47732	5.56861	1.59e-08
	Q8WZ82	Ovarian cancer-associated gene 2 protein	OVCA2	2.47087	5.54379	0.00200998
	Q96JC1	Vam6/Vps39-like protein	VPS39	2.46949	5.53847	0.016608
	P30519	Heme oxygenase 2	HMOX2	2.46904	5.53675	1.084e-07
	Q6KCM7	Calcium-binding mitochondrial carrier protein SCaMC-2	SLC25A25	2.4677	5.5316	0.00224732
	Q9H5K3	Protein O-mannose kinase	POMK	2.4663	5.52626	1.94042e-05
	P06865	Beta-hexosaminidase subunit alpha	HEXA	2.46044	5.50384	1.61e-08
	Q96BI1	Solute carrier family 22 member 18	SLC22A18	2.4433	5.43886	3.6e-09
	P35052	Glypican-1;Secreted glypican-1	GPC1	2.43549	5.40947	0.000260233
	Q13867	Bleomycin hydrolase	BLMH	2.42862	5.38379	9.56e-07
	P28068	HLA class II histocompatibility antigen, DM beta chain	HLA-DMB	2.42202	5.35921	7.7197e-06
	P07858	Cathepsin B;Cathepsin B light chain;Cathepsin B heavy chain	CTSB	2.41408	5.32981	0
	P07711;Q5NE16;P43235;O60911	Cathepsin L1;Cathepsin L1 heavy chain;Cathepsin L1 light chain	CTSL	2.41278	5.32499	0.000138872
	O14773	Tripeptidyl-peptidase 1	TPP1	2.4122	5.32286	0
	Q07817	Bcl-2-like protein 1	BCL2L1	2.40834	5.30863	8.44624e-05
	P09110	3-ketoacyl-CoA thiolase, peroxisomal	ACAA1	2.40304	5.28916	0.000121841
	Q9P0P8	Uncharacterized protein C6orf203	C6orf203	2.39662	5.26569	9e-10
	O95479	GDH/6PGL endoplasmic bifunctional protein;Glucose 1-dehydrogenase;6-phosphogluconolactonase	H6PD	2.38808	5.23459	4.84662e-05
	Q5JPH6	Probable glutamate--tRNA ligase, mitochondrial	EARS2	2.38424	5.22069	2.38639e-05
	Q07954	Prolow-density lipoprotein receptor-related protein 1;Low-density lipoprotein receptor-related protein 1 85 kDa subunit;Low-density lipoprotein receptor-related protein 1 515 kDa subunit;Low-density lipoprotein receptor-related protein 1 intracellular domain	LRP1	2.37892	5.20148	2e-10
	P50897	Palmitoyl-protein thioesterase 1	PPT1	2.3676	5.16082	1.93259e-05
	Q9GZZ8	Extracellular glycoprotein lacritin	LACRT	2.35255	5.10725	0
	P25311	Zinc-alpha-2-glycoprotein	AZGP1	2.35177	5.10451	1.7263e-06
	P27144	Adenylate kinase 4, mitochondrial	AK4	2.351	5.10176	4.92e-08
	Q96LJ7	Dehydrogenase/reductase SDR family member 1	DHRS1	2.3506	5.10035	5.457e-07
	Q969G6	Riboflavin kinase	RFK	2.34686	5.08714	0
	P02452;CON__sw|Q862S4_CONT|CONT_Q862S4	Collagen alpha-1(I) chain	COL1A1	2.34641	5.08558	9.5e-09
	Q96AG3	Solute carrier family 25 member 46	SLC25A46	2.34619	5.08481	0.000214566
	Q70CQ3	Ubiquitin carboxyl-terminal hydrolase 30	USP30	2.33774	5.05512	2.3e-08
	P07339	Cathepsin D;Cathepsin D light chain;Cathepsin D heavy chain	CTSD	2.33742	5.05398	9e-10
	Q6RW13	Type-1 angiotensin II receptor-associated protein	AGTRAP	2.3198	4.99264	7.072e-07
	Q99766	ATP synthase subunit s, mitochondrial	ATP5S	2.31692	4.98266	3.071e-07
	Q4G176	Acyl-CoA synthetase family member 3, mitochondrial	ACSF3	2.31323	4.96993	1.0436e-06
	Q9NS93	Transmembrane 7 superfamily member 3	TM7SF3	2.31202	4.96578	2.43058e-05
	Q9Y2Q5	Ragulator complex protein LAMTOR2	LAMTOR2	2.30308	4.93509	1.11938e-05
	Q9P2E9;REV__Q9P2M7	Ribosome-binding protein 1	RRBP1	2.29023	4.89134	3.91e-07
	P21953	2-oxoisovalerate dehydrogenase subunit beta, mitochondrial	BCKDHB	2.29001	4.8906	0.000165798
	Q9HCM4	Band 4.1-like protein 5	EPB41L5	2.28975	4.88972	0.00115427
	Q15582	Transforming growth factor-beta-induced protein ig-h3	TGFBI	2.27707	4.84691	2.435e-07
	P49184	Deoxyribonuclease-1-like 1	DNASE1L1	2.27247	4.83151	0.000620197
	Q9NPJ3	Acyl-coenzyme A thioesterase 13;Acyl-coenzyme A thioesterase 13, N-terminally processed	ACOT13	2.26072	4.7923	6.76337e-05
	P01920	HLA class II histocompatibility antigen, DQ beta 1 chain	HLA-DQB1	2.24826	4.7511	1.05e-07
	Q9ULL4	Plexin-B3	PLXNB3	2.22863	4.68689	3.7094e-05
	P07099	Epoxide hydrolase 1	EPHX1	2.22847	4.68638	0.00299375
	Q9BQB6	Vitamin K epoxide reductase complex subunit 1	VKORC1	2.22345	4.67008	3.4e-09
	Q969Q5	Ras-related protein Rab-24	RAB24	2.22194	4.66522	0.000185829
	Q8IVH4	Methylmalonic aciduria type A protein, mitochondrial	MMAA	2.22129	4.66311	6.572e-07
	P27449	V-type proton ATPase 16 kDa proteolipid subunit	ATP6V0C	2.20771	4.6194	0.000166113
	Q5T3F8	CSC1-like protein 2	TMEM63B	2.20691	4.61684	6.296e-07
	Q9H2G2	STE20-like serine/threonine-protein kinase	SLK	2.20181	4.60057	0.00290545
	Q8IYQ7	Threonine synthase-like 1	THNSL1	2.20157	4.59978	0.00155656
	Q6T4R5	Nance-Horan syndrome protein	NHS	2.1953	4.57986	1.059e-07
	O95870	Abhydrolase domain-containing protein 16A	ABHD16A	2.16849	4.49554	4.4531e-06
	Q13618	Cullin-3	CUL3	2.16702	4.49094	0.000100775
	Q13049	E3 ubiquitin-protein ligase TRIM32	TRIM32	2.16286	4.47803	0.000299038
	P22304	Iduronate 2-sulfatase;Iduronate 2-sulfatase 42 kDa chain;Iduronate 2-sulfatase 14 kDa chain	IDS	2.15539	4.4549	5.66368e-05
	Q9NQT8;Q9H1H9	Kinesin-like protein KIF13B	KIF13B	2.15455	4.45229	0.0244674
	Q9UII2	ATPase inhibitor, mitochondrial	ATPIF1	2.15414	4.45104	0.000772776
	Q15526	Surfeit locus protein 1	SURF1	2.15341	4.44879	1.281e-07
	P09486	SPARC	SPARC	2.153	4.4475	7.16664e-05
	Q8N129	Protein canopy homolog 4	CNPY4	2.14913	4.43559	4.64013e-05
	Q9Y2Z9	Ubiquinone biosynthesis monooxygenase COQ6, mitochondrial	COQ6	2.14787	4.43172	0.00696329
	O00142	Thymidine kinase 2, mitochondrial	TK2	2.13767	4.4005	5.60964e-05
	O00233	26S proteasome non-ATPase regulatory subunit 9	PSMD9	2.13547	4.39381	2.833e-06
	Q96KR6	Protein FAM210B	FAM210B	2.13271	4.38542	0.00277367
	Q8NBW4	Sodium-coupled neutral amino acid transporter 9	SLC38A9	2.13027	4.37801	0.000146364
	Q16698	2,4-dienoyl-CoA reductase, mitochondrial	DECR1	2.12548	4.3635	4.3e-09
	Q16134	Electron transfer flavoprotein-ubiquinone oxidoreductase, mitochondrial	ETFDH	2.12082	4.34942	5.667e-07
	Q86X76	Nitrilase homolog 1	NIT1	2.10742	4.30921	1.7811e-06
	Q6P179	Endoplasmic reticulum aminopeptidase 2	ERAP2	2.10375	4.29826	5.80025e-05
	P04229;Q29974;Q30154;P13760;Q30167;P13762	HLA class II histocompatibility antigen, DRB1-1 beta chain;HLA class II histocompatibility antigen, DRB1-16 beta chain;HLA class II histocompatibility antigen, DR beta 5 chain;HLA class II histocompatibility antigen, DRB1-4 beta chain;HLA class II histocompatibility antigen, DRB1-10 beta chain	HLA-DRB1	2.09886	4.28371	3.8e-09
	Q8NEU8	DCC-interacting protein 13-beta	APPL2	2.09308	4.26658	2.2831e-05
	Q9H8M5	Metal transporter CNNM2	CNNM2	2.09205	4.26353	0.001999
	Q9Y3B8	Oligoribonuclease, mitochondrial	REXO2	2.09174	4.26261	4.4053e-06
	P78406	mRNA export factor	RAE1	2.09063	4.25934	0.000512398
	Q15119	[Pyruvate dehydrogenase (acetyl-transferring)] kinase isozyme 2, mitochondrial	PDK2	2.08049	4.22952	3.736e-06
	P00395	Cytochrome c oxidase subunit 1	MT-CO1	2.0802	4.22867	0.00478155
	O60831	PRA1 family protein 2	PRAF2	2.07405	4.21068	3.0946e-06
	Q9Y5L0	Transportin-3	TNPO3	2.07355	4.2092	1.325e-07
	P07602	Prosaposin;Saposin-A;Saposin-B-Val;Saposin-B;Saposin-C;Saposin-D	PSAP	2.07241	4.20589	1.37e-08
	P20039	HLA class II histocompatibility antigen, DRB1-11 beta chain	HLA-DRB1	2.06074	4.17199	5.36e-08
	P04233	HLA class II histocompatibility antigen gamma chain	CD74	2.06062	4.17166	3.7815e-05
	Q96AX1	Vacuolar protein sorting-associated protein 33A	VPS33A	2.05917	4.16745	0.00687658
	P06396	Gelsolin	GSN	2.05331	4.15058	1.8e-09
	Q7Z434	Mitochondrial antiviral-signaling protein	MAVS	2.05215	4.14722	2.0398e-06
	Q13488	V-type proton ATPase 116 kDa subunit a isoform 3	TCIRG1	2.04944	4.13944	1.377e-07
	O75718	Cartilage-associated protein	CRTAP	2.03723	4.10457	0.00800172
	Q6IAA8	Ragulator complex protein LAMTOR1	LAMTOR1	2.03291	4.0923	1.0593e-06
	Q9NQ34	Transmembrane protein 9B	TMEM9B	2.03229	4.09054	6.84738e-05
	P35237	Serpin B6	SERPINB6	2.02884	4.08077	0.00806436
	Q9NZ53	Podocalyxin-like protein 2	PODXL2	2.0272	4.07613	0.0083519
	P48735	Isocitrate dehydrogenase [NADP], mitochondrial	IDH2	2.02688	4.07524	8.157e-07
	Q9HCE7	E3 ubiquitin-protein ligase SMURF1	SMURF1	2.02686	4.07517	1.16394e-05
	Q0VGL1	Ragulator complex protein LAMTOR4;Ragulator complex protein LAMTOR4, N-terminally processed	LAMTOR4	2.02111	4.05895	0.000257393
	Q96AJ9	Vesicle transport through interaction with t-SNAREs homolog 1A	VTI1A	2.01739	4.04852	0.0010086
	Q9UJ14	Gamma-glutamyltransferase 7;Gamma-glutamyltransferase 7 heavy chain;Gamma-glutamyltransferase 7 light chain	GGT7	2.0164	4.04573	0.00171779
	P51797	Chloride transport protein 6	CLCN6	2.00974	4.0271	0.000298577
	Q96HD1	Cysteine-rich with EGF-like domain protein 1	CRELD1	2.00406	4.01126	0.00169039
	Q9NVA4	Transmembrane protein 184C	TMEM184C	1.99066	3.9742	4.11074e-05
	P30038	Delta-1-pyrroline-5-carboxylate dehydrogenase, mitochondrial	ALDH4A1	1.98576	3.96071	0.000135805
	Q93008;O00507	Probable ubiquitin carboxyl-terminal hydrolase FAF-X	USP9X	1.97407	3.92875	0.000257218
	P11117	Lysosomal acid phosphatase	ACP2	1.97212	3.92345	4.13e-08
	Q6UVY6	DBH-like monooxygenase protein 1	MOXD1	1.96412	3.90173	5.1941e-06
	Q6PCB7	Long-chain fatty acid transport protein 1	SLC27A1	1.96214	3.89638	6.8458e-05
	Q6PML9	Zinc transporter 9	SLC30A9	1.9601	3.89089	0.000405876
	Q9Y4P3	Transducin beta-like protein 2	TBL2	1.95209	3.86936	1.3626e-06
	Q14849	StAR-related lipid transfer protein 3	STARD3	1.94631	3.85387	0.00410869
	P0DPI2;A0A0B4J2D5	Glutamine amidotransferase-like class 1 domain-containing protein 3A, mitochondrial	GAL3A	1.94497	3.85029	2.9217e-06
	Q9H3U5	Major facilitator superfamily domain-containing protein 1	MFSD1	1.94176	3.84174	0.00015098
	Q8WUY8	N-acetyltransferase 14	NAT14	1.94118	3.8402	1.087e-07
	Q13616	Cullin-1	CUL1	1.93945	3.83559	0.00015125
	Q3KQZ1	Solute carrier family 25 member 35	SLC25A35	1.93879	3.83383	0.00120919
	O75348;O95670	V-type proton ATPase subunit G 1	ATP6V1G1	1.93841	3.83282	8.10972e-05
	Q68CP4	Heparan-alpha-glucosaminide N-acetyltransferase	HGSNAT	1.93269	3.81767	2e-10
	Q03519	Antigen peptide transporter 2	TAP2	1.93007	3.81074	6.07e-08
	Q9UBP4	Dickkopf-related protein 3	DKK3	1.9289	3.80765	7.96003e-05
	Q96GK7	Fumarylacetoacetate hydrolase domain-containing protein 2A	FAHD2A	1.92655	3.80145	3.5258e-06
	Q6PK18	2-oxoglutarate and iron-dependent oxygenase domain-containing protein 3	OGFOD3	1.92457	3.79624	0.00331973
	P78357	Contactin-associated protein 1	CNTNAP1	1.91905	3.78175	0.000227404
	Q9NZJ9	Diphosphoinositol polyphosphate phosphohydrolase 2	NUDT4	1.91402	3.76859	4.77654e-05
	P36404	ADP-ribosylation factor-like protein 2	ARL2	1.91317	3.76636	2.48e-08
	P45877	Peptidyl-prolyl cis-trans isomerase C	PPIC	1.91316	3.76632	6.1251e-06
	Q9H2U1	ATP-dependent RNA helicase DHX36	DHX36	1.9123	3.76409	2.495e-07
	Q96RQ3	Methylcrotonoyl-CoA carboxylase subunit alpha, mitochondrial	MCCC1	1.91202	3.76334	1.15e-08
	Q9UHG3	Prenylcysteine oxidase 1	PCYOX1	1.91045	3.75927	1.84e-08
	P35270	Sepiapterin reductase	SPR	1.9101	3.75835	4e-09
	Q16854	Deoxyguanosine kinase, mitochondrial	DGUOK	1.90698	3.75024	2.72824e-05
	Q8WWB7	Glycosylated lysosomal membrane protein	GLMP	1.90625	3.74833	6.71143e-05
	P39060	Collagen alpha-1(XVIII) chain;Endostatin	COL18A1	1.90325	3.74055	6.994e-07
	Q95IE3	HLA class II histocompatibility antigen, DRB1-12 beta chain	HLA-DRB1	1.90031	3.73292	0.000353185
	Q15165	Serum paraoxonase/arylesterase 2	PON2	1.89709	3.72462	0.000467953
	Q8TEA8	D-tyrosyl-tRNA(Tyr) deacylase 1	DTD1	1.89681	3.72389	0.00233093
	Q14249	Endonuclease G, mitochondrial	ENDOG	1.89398	3.71658	1.8521e-06
	Q6PJI9	WD repeat-containing protein 59	WDR59	1.89384	3.71624	0.00314887
	Q9BTZ2;Q6PKH6;P0CG22	Dehydrogenase/reductase SDR family member 4;Dehydrogenase/reductase SDR family member 4-like 2	DHRS4	1.89222	3.71205	2.44095e-05
	Q8N5M1	ATP synthase mitochondrial F1 complex assembly factor 2	ATPAF2	1.88927	3.70448	0.00173135
	Q6YP21	Kynurenine--oxoglutarate transaminase 3	CCBL2	1.88831	3.70201	2.6536e-06
	P21283	V-type proton ATPase subunit C 1	ATP6V1C1	1.88485	3.69315	1.4482e-06
	Q9UKU7	Isobutyryl-CoA dehydrogenase, mitochondrial	ACAD8	1.88145	3.68445	1.73e-08
	O43920	NADH dehydrogenase [ubiquinone] iron-sulfur protein 5	NDUFS5	1.87538	3.66899	2.8505e-06
	Q9BVL4	Selenoprotein O	SELO	1.87281	3.66246	0.000304746
	Q9NRV9	Heme-binding protein 1	HEBP1	1.87061	3.65686	2.84768e-05
	P48147	Prolyl endopeptidase	PREP	1.86952	3.65411	0.0112129
	Q16774	Guanylate kinase	GUK1	1.86545	3.64381	0.00373471
	Q6P2I3	Fumarylacetoacetate hydrolase domain-containing protein 2B	FAHD2B	1.86506	3.64284	9.67766e-05
	Q9BXS4	Transmembrane protein 59	TMEM59	1.86158	3.63407	3.2028e-06
	Q9UBG0	C-type mannose receptor 2	MRC2	1.86103	3.63267	1.464e-07
	Q709F0	Acyl-CoA dehydrogenase family member 11	ACAD11	1.85812	3.62536	0.000172019
	Q02318	Sterol 26-hydroxylase, mitochondrial	CYP27A1	1.85674	3.62189	2.0693e-06
	Q13219	Pappalysin-1	PAPPA	1.85321	3.61303	0.00962529
	P62491;P57735	Ras-related protein Rab-11A	RAB11A	1.8504	3.60601	0.00136877
	Q9NNW7	Thioredoxin reductase 2, mitochondrial	TXNRD2	1.84546	3.59367	0.000238034
	Q9BQT8	Mitochondrial 2-oxodicarboxylate carrier	SLC25A21	1.84393	3.58987	8.06e-08
	O60826	Coiled-coil domain-containing protein 22	CCDC22	1.84085	3.5822	0.00169276
	Q9P2C4	Transmembrane protein 181	TMEM181	1.84032	3.5809	0.00484982
	P04179	Superoxide dismutase [Mn], mitochondrial	SOD2	1.83852	3.57642	4.9e-09
	Q6DKK2	Tetratricopeptide repeat protein 19, mitochondrial	TTC19	1.83679	3.57214	6.48e-07
	Q03518	Antigen peptide transporter 1	TAP1	1.83035	3.55624	4.70006e-05
	P0CG08;B7ZAQ6	Golgi pH regulator B;Golgi pH regulator A	GPR89B	1.82961	3.5544	3.5475e-05
	Q9BSD7	Cancer-related nucleoside-triphosphatase	NTPCR	1.82379	3.54009	0.000333375
	P05455	Lupus La protein	SSB	1.8221	3.53596	0.000492974
	P53634	Dipeptidyl peptidase 1;Dipeptidyl peptidase 1 exclusion domain chain;Dipeptidyl peptidase 1 heavy chain;Dipeptidyl peptidase 1 light chain	CTSC	1.82181	3.53524	5.6e-08
	P22570	NADPH:adrenodoxin oxidoreductase, mitochondrial	FDXR	1.81489	3.51833	3.4e-09
	O75521	Enoyl-CoA delta isomerase 2, mitochondrial	ECI2	1.81248	3.51247	0.00186076
	Q14694	Ubiquitin carboxyl-terminal hydrolase 10	USP10	1.80799	3.50155	0.00116171
	Q14108	Lysosome membrane protein 2	SCARB2	1.80569	3.49596	6.238e-07
	Q9Y646	Carboxypeptidase Q	CPQ	1.8036	3.49089	0.000285021
	O43592	Exportin-T	XPOT	1.8028	3.48897	0.00106994
	O00154;Q6ZUV0	Cytosolic acyl coenzyme A thioester hydrolase	ACOT7	1.80105	3.48474	3.69e-08
	Q5HYK3	2-methoxy-6-polyprenyl-1,4-benzoquinol methylase, mitochondrial	COQ5	1.79088	3.46026	0.000382399
	O00746	Nucleoside diphosphate kinase, mitochondrial	NME4	1.78459	3.44521	0.000247401
	Q9UQ53	Alpha-1,3-mannosyl-glycoprotein 4-beta-N-acetylglucosaminyltransferase B	MGAT4B	1.77424	3.42057	0.0141432
	Q9NWS8	Required for meiotic nuclear division protein 1 homolog	RMND1	1.76531	3.39948	5.95974e-05
	Q8IY95	Transmembrane protein 192	TMEM192	1.761	3.38934	6.05e-07
	P28799	Granulins;Acrogranin;Paragranulin;Granulin-1;Granulin-2;Granulin-3;Granulin-4;Granulin-5;Granulin-6;Granulin-7	GRN	1.75925	3.38522	6.4e-09
	Q8NBM8	Prenylcysteine oxidase-like	PCYOX1L	1.74719	3.35703	0.00628818
	Q8NE00	Transmembrane protein 104	TMEM104	1.7442	3.35009	1.808e-06
	Q9Y4K0	Lysyl oxidase homolog 2	LOXL2	1.74151	3.34385	2.19e-08
	Q8WVY7	Ubiquitin-like domain-containing CTD phosphatase 1	UBLCP1	1.73967	3.33959	8.2553e-06
	Q8N8L6	ADP-ribosylation factor-like protein 10	ARL10	1.73644	3.33211	0.000260665
	Q9NVH6	Trimethyllysine dioxygenase, mitochondrial	TMLHE	1.73276	3.32363	0.0271568
	Q9H6Y7	E3 ubiquitin-protein ligase RNF167	RNF167	1.7317	3.32119	0.000423841
	Q13586	Stromal interaction molecule 1	STIM1	1.73023	3.31781	0.000181189
	P55060	Exportin-2	CSE1L	1.7294	3.31589	0.00381159
	Q969X5	Endoplasmic reticulum-Golgi intermediate compartment protein 1	ERGIC1	1.72605	3.3082	2.8869e-06
	P38117	Electron transfer flavoprotein subunit beta	ETFB	1.72553	3.30701	5.652e-07
	Q92820	Gamma-glutamyl hydrolase	GGH	1.7255	3.30694	1.72881e-05
	P23786	Carnitine O-palmitoyltransferase 2, mitochondrial	CPT2	1.72454	3.30474	7.498e-07
	P11182	Lipoamide acyltransferase component of branched-chain alpha-keto acid dehydrogenase complex, mitochondrial	DBT	1.72101	3.29668	4.3867e-06
	O00244	Copper transport protein ATOX1	ATOX1	1.7175	3.28867	0.000347516
	Q96LW7	Bcl10-interacting CARD protein	C9orf89	1.71609	3.28544	0.0107772
	P05166	Propionyl-CoA carboxylase beta chain, mitochondrial	PCCB	1.70602	3.26259	1.4874e-06
	Q86WA9	Sodium-independent sulfate anion transporter	SLC26A11	1.70481	3.25986	5.909e-07
	Q9UBQ7	Glyoxylate reductase/hydroxypyruvate reductase	GRHPR	1.69858	3.24581	8.049e-06
	Q643R3	Lysophospholipid acyltransferase LPCAT4	LPCAT4	1.69791	3.2443	0.000135132
	P61421	V-type proton ATPase subunit d 1	ATP6V0D1	1.69748	3.24334	5.89238e-05
	P13804	Electron transfer flavoprotein subunit alpha, mitochondrial	ETFA	1.69507	3.23792	1.85e-08
	Q8N2F6	Armadillo repeat-containing protein 10	ARMC10	1.68953	3.22551	3.59884e-05
	Q16775	Hydroxyacylglutathione hydrolase, mitochondrial	HAGH	1.6894	3.22522	3.843e-07
	P52758	Ribonuclease UK114	HRSP12	1.6841	3.21339	6.97429e-05
	Q9Y5K8	V-type proton ATPase subunit D	ATP6V1D	1.68321	3.21141	0.00234598
	P22830	Ferrochelatase, mitochondrial	FECH	1.68185	3.20838	1.755e-07
	Q6P1Q0	LETM1 domain-containing protein 1	LETMD1	1.68124	3.20703	6.393e-07
	P00156	Cytochrome b	MT-CYB	1.67865	3.20129	1.06746e-05
	Q86X83	COMM domain-containing protein 2	COMMD2	1.67857	3.2011	0.00758505
	P02792	Ferritin light chain	FTL	1.67465	3.19243	7.5688e-06
	Q9UFN0;Q9BS92	Protein NipSnap homolog 3A	NIPSNAP3A	1.67416	3.19133	6.6e-09
	Q86Y79	Probable peptidyl-tRNA hydrolase	PTRH1	1.66656	3.17456	0.0041091
	Q86Y39	NADH dehydrogenase [ubiquinone] 1 alpha subcomplex subunit 11	NDUFA11	1.66584	3.17298	0.000338873
	Q8WVC6	Dephospho-CoA kinase domain-containing protein	DCAKD	1.66572	3.17271	0.0104022
	O14972	Down syndrome critical region protein 3	DSCR3	1.66448	3.16999	0.001619
	Q9UIJ7	GTP:AMP phosphotransferase AK3, mitochondrial	AK3	1.66151	3.16347	3.12e-07
	Q8TB37	Iron-sulfur protein NUBPL	NUBPL	1.66104	3.16243	0.000411925
	Q96DP5	Methionyl-tRNA formyltransferase, mitochondrial	MTFMT	1.65326	3.14545	0.00755064
	Q14517	Protocadherin Fat 1;Protocadherin Fat 1, nuclear form	FAT1	1.65222	3.14318	0.0169965
	Q96AB3	Isochorismatase domain-containing protein 2, mitochondrial	ISOC2	1.64912	3.13642	0.000414401
	Q7Z7K0	COX assembly mitochondrial protein homolog	CMC1	1.64869	3.13548	2.9939e-06
	Q99757	Thioredoxin, mitochondrial	TXN2	1.64732	3.13251	0.00171266
	Q13286	Battenin	CLN3	1.64006	3.11679	0.000607855
	O95571	Persulfide dioxygenase ETHE1, mitochondrial	ETHE1	1.63982	3.11627	2.733e-07
	O94919	Endonuclease domain-containing 1 protein	ENDOD1	1.63948	3.11553	0.00029854
	Q9NUM4	Transmembrane protein 106B	TMEM106B	1.6384	3.1132	1.3831e-06
	Q9HD20	Manganese-transporting ATPase 13A1	ATP13A1	1.6339	3.1035	7.2816e-05
	O43464;P83110	Serine protease HTRA2, mitochondrial	HTRA2	1.63263	3.10078	6.36206e-05
	Q9UGC7	Peptide chain release factor 1-like, mitochondrial	MTRF1L	1.63206	3.09954	0.0103117
	Q6SZW1	Sterile alpha and TIR motif-containing protein 1	SARM1	1.62604	3.08664	0.00051109
	Q13449	Limbic system-associated membrane protein	LSAMP	1.62374	3.08173	9.523e-07
	P03905	NADH-ubiquinone oxidoreductase chain 4	MT-ND4	1.61777	3.06899	0.0033286
	Q96SL1	Disrupted in renal carcinoma protein 2	DIRC2	1.61615	3.06557	1.3735e-06
	Q9UI12	V-type proton ATPase subunit H	ATP6V1H	1.61232	3.05744	7.25e-08
	P30626	Sorcin	SRI	1.60988	3.05226	1.79844e-05
	Q96H78	Solute carrier family 25 member 44	SLC25A44	1.60757	3.04738	1.86525e-05
	Q12913	Receptor-type tyrosine-protein phosphatase eta	PTPRJ	1.60522	3.04242	0.00156858
	Q9Y3P9;B7ZAP0	Rab GTPase-activating protein 1	RABGAP1	1.60521	3.0424	1.3258e-06
	Q9UK76	Hematological and neurological expressed 1 protein;Hematological and neurological expressed 1 protein, N-terminally processed	HN1	1.60412	3.04011	5.4457e-06
	Q9BRJ7;Q96DE0	Protein syndesmos	NUDT16L1	1.60103	3.0336	0.00054132
	Q9UHQ9	NADH-cytochrome b5 reductase 1	CYB5R1	1.6006	3.0327	8.6e-08
	Q9BQ67	Glutamate-rich WD repeat-containing protein 1	GRWD1	1.59989	3.0312	0.00593019
	O43824	Putative GTP-binding protein 6	GTPBP6	1.59487	3.02067	1.63573e-05
	Q13438	Protein OS-9	OS9	1.5941	3.01906	0.00277007
	P13051	Uracil-DNA glycosylase	UNG	1.59308	3.01692	0.0448576
	Q9Y426	C2 domain-containing protein 2	C2CD2	1.5814	2.99259	0.000120123
	Q86TW2	Uncharacterized aarF domain-containing protein kinase 1	ADCK1	1.58122	2.99223	0.00153855
	P51798	H(+)/Cl(-) exchange transporter 7	CLCN7	1.57995	2.98959	4.9271e-06
	Q9C0E8	Protein lunapark	LNP	1.57984	2.98936	0.00277103
	Q9NP58	ATP-binding cassette sub-family B member 6, mitochondrial	ABCB6	1.57913	2.98789	1.90133e-05
	Q8TCD5	5(3)-deoxyribonucleotidase, cytosolic type	NT5C	1.57844	2.98646	0.00156414
	P19474	E3 ubiquitin-protein ligase TRIM21	TRIM21	1.57762	2.98478	0.000847451
	Q9Y6M9	NADH dehydrogenase [ubiquinone] 1 beta subcomplex subunit 9	NDUFB9	1.57633	2.9821	3.23e-08
	Q9BRT2	Ubiquinol-cytochrome-c reductase complex assembly factor 2	UQCC2	1.57437	2.97805	0.0238391
	P14854	Cytochrome c oxidase subunit 6B1	COX6B1	1.57246	2.97412	1.533e-07
	Q9UHC9	Niemann-Pick C1-like protein 1	NPC1L1	1.57032	2.96971	1.1e-09
	P58215	Lysyl oxidase homolog 3	LOXL3	1.57014	2.96934	0.0146407
	Q9H4B0	Probable tRNA N6-adenosine threonylcarbamoyltransferase, mitochondrial	OSGEPL1	1.56741	2.96373	0.000623336
	P30533	Alpha-2-macroglobulin receptor-associated protein	LRPAP1	1.5668	2.96246	3.57246e-05
	Q96D53	AarF domain-containing protein kinase 4	ADCK4	1.56064	2.94984	9.5776e-06
	Q9NRG7	Epimerase family protein SDR39U1	SDR39U1	1.55899	2.94647	6.6845e-06
	O75208	Ubiquinone biosynthesis protein COQ9, mitochondrial	COQ9	1.54982	2.9278	7.0582e-06
	P17050	Alpha-N-acetylgalactosaminidase	NAGA	1.54771	2.92353	0.000573882
	Q96RR1	Twinkle protein, mitochondrial	PEO1	1.54556	2.91917	0.000159447
	Q8N474	Secreted frizzled-related protein 1	SFRP1	1.54237	2.91273	0.000317231
	Q8N2K0	Monoacylglycerol lipase ABHD12	ABHD12	1.54107	2.9101	0.000470628
	P26885	Peptidyl-prolyl cis-trans isomerase FKBP2	FKBP2	1.53847	2.90485	0.0018021
	Q9BWM7	Sideroflexin-3	SFXN3	1.534	2.89587	1.8e-08
	P07741	Adenine phosphoribosyltransferase	APRT	1.53331	2.8945	0.0277066
	Q8N5Z0	Kynurenine/alpha-aminoadipate aminotransferase, mitochondrial	AADAT	1.53288	2.89364	0.0173862
	Q86UY8	5-nucleotidase domain-containing protein 3	NT5DC3	1.52781	2.88348	5.754e-07
	Q9NUH8	Transmembrane protein 14B	TMEM14B	1.52734	2.88254	0.026685
	Q8N1F8	Serine/threonine-protein kinase 11-interacting protein	STK11IP	1.52645	2.88076	0.000778766
	A0AVT1	Ubiquitin-like modifier-activating enzyme 6	UBA6	1.52202	2.87194	0.00107331
	Q969S3	Zinc finger protein 622	ZNF622	1.52023	2.86836	0.00295645
	Q8N4L2	Type 2 phosphatidylinositol 4,5-bisphosphate 4-phosphatase	TMEM55A	1.5188	2.86553	7.431e-07
	Q9HCC0	Methylcrotonoyl-CoA carboxylase beta chain, mitochondrial	MCCC2	1.51595	2.85988	3.9e-09
	O00468	Agrin;Agrin N-terminal 110 kDa subunit;Agrin C-terminal 110 kDa subunit;Agrin C-terminal 90 kDa fragment;Agrin C-terminal 22 kDa fragment	AGRN	1.51529	2.85857	0.00708428
	Q9P0J1	[Pyruvate dehydrogenase [acetyl-transferring]]-phosphatase 1, mitochondrial	PDP1	1.51416	2.85632	7e-10
	O14735	CDP-diacylglycerol--inositol 3-phosphatidyltransferase	CDIPT	1.51336	2.85474	0.000490084
	Q8N697	Solute carrier family 15 member 4	SLC15A4	1.51091	2.84991	2.45532e-05
	P08236	Beta-glucuronidase	GUSB	1.50977	2.84764	2.998e-07
	Q8TD43	Transient receptor potential cation channel subfamily M member 4	TRPM4	1.50215	2.83265	0.00234849
	Q6P587	Acylpyruvase FAHD1, mitochondrial	FAHD1	1.50078	2.82996	7.6736e-06
	Q96E52	Metalloendopeptidase OMA1, mitochondrial	OMA1	1.50009	2.8286	0.0133591
	Q9BWS9	Chitinase domain-containing protein 1	CHID1	1.49915	2.82675	1.05632e-05
	Q9BY32	Inosine triphosphate pyrophosphatase	ITPA	1.49644	2.82146	0.00500896
	O43678	NADH dehydrogenase [ubiquinone] 1 alpha subcomplex subunit 2	NDUFA2	1.49351	2.81573	6.42017e-05
	Q8N6G6	ADAMTS-like protein 1	ADAMTSL1	1.48943	2.80778	2.09844e-05
	Q9Y5S1	Transient receptor potential cation channel subfamily V member 2	TRPV2	1.48667	2.80241	1.55e-07
	Q99943	1-acyl-sn-glycerol-3-phosphate acyltransferase alpha	AGPAT1	1.48589	2.8009	0.000144591
	Q9Y5X2	Sorting nexin-8	SNX8	1.48454	2.79828	0.00197501
	Q8IYB8	ATP-dependent RNA helicase SUPV3L1, mitochondrial	SUPV3L1	1.48401	2.79726	0.0001134
	P08069	Insulin-like growth factor 1 receptor;Insulin-like growth factor 1 receptor alpha chain;Insulin-like growth factor 1 receptor beta chain	IGF1R	1.48022	2.78992	1.76338e-05
	P45954	Short/branched chain specific acyl-CoA dehydrogenase, mitochondrial	ACADSB	1.47978	2.78906	5.76638e-05
	Q9NQH7	Probable Xaa-Pro aminopeptidase 3	XPNPEP3	1.47566	2.78111	6.14338e-05
	Q6P1X6	UPF0598 protein C8orf82	C8orf82	1.47542	2.78065	5.00072e-05
	Q92791	Synaptonemal complex protein SC65	LEPREL4	1.47385	2.77762	0.00012075
	Q14558	Phosphoribosyl pyrophosphate synthase-associated protein 1	PRPSAP1	1.46545	2.7615	0.00560893
	P07686	Beta-hexosaminidase subunit beta;Beta-hexosaminidase subunit beta chain B;Beta-hexosaminidase subunit beta chain A	HEXB	1.46528	2.76117	1.59e-08
	Q5VWZ2	Lysophospholipase-like protein 1	LYPLAL1	1.45655	2.74452	3.69338e-05
	P58557	Putative ribonuclease	YBEY	1.45292	2.73761	0.00559736
	P50336	Protoporphyrinogen oxidase	PPOX	1.45196	2.73579	1.2617e-06
	P31431	Syndecan-4	SDC4	1.4506	2.73321	3.6884e-06
	Q8NCW5	NAD(P)H-hydrate epimerase	APOA1BP	1.4473	2.72698	0.00296382
	Q9H9P8	L-2-hydroxyglutarate dehydrogenase, mitochondrial	L2HGDH	1.44523	2.72306	4.0093e-05
	Q5TEU4	NADH dehydrogenase [ubiquinone] 1 alpha subcomplex assembly factor 5	NDUFAF5	1.44439	2.72148	0.0175053
	Q9UEU0	Vesicle transport through interaction with t-SNAREs homolog 1B	VTI1B	1.44326	2.71934	0.000177988
	Q9H2J4	Phosducin-like protein 3	PDCL3	1.44292	2.7187	0.00133649
	Q16595	Frataxin, mitochondrial;Frataxin intermediate form;Frataxin(56-210);Frataxin(78-210);Frataxin mature form	FXN	1.43696	2.70749	0.00249852
	Q8NCN5	Pyruvate dehydrogenase phosphatase regulatory subunit, mitochondrial	PDPR	1.43669	2.70699	6.505e-07
	P36543;Q96A05	V-type proton ATPase subunit E 1	ATP6V1E1	1.4359	2.70552	2.71641e-05
	Q8NCG7	Sn1-specific diacylglycerol lipase beta	DAGLB	1.43265	2.69942	8.85461e-05
	P11279	Lysosome-associated membrane glycoprotein 1	LAMP1	1.4325	2.69913	4.75e-08
	O75648	Mitochondrial tRNA-specific 2-thiouridylase 1	TRMU	1.42966	2.69383	0.0267588
	Q10588	ADP-ribosyl cyclase/cyclic ADP-ribose hydrolase 2	BST1	1.42573	2.6865	1.7535e-06
	O95182	NADH dehydrogenase [ubiquinone] 1 alpha subcomplex subunit 7	NDUFA7	1.42108	2.67786	6.245e-07
	P23919	Thymidylate kinase	DTYMK	1.42075	2.67724	6.12e-08
	Q9H553	Alpha-1,3/1,6-mannosyltransferase ALG2	ALG2	1.41988	2.67563	0.006358
	Q9Y5R4	HemK methyltransferase family member 1	HEMK1	1.41874	2.67353	0.000773119
	Q86WC4	Osteopetrosis-associated transmembrane protein 1	OSTM1	1.41841	2.6729	3.19e-08
	Q8WW59	SPRY domain-containing protein 4	SPRYD4	1.41229	2.6616	7.2e-08
	P82921	28S ribosomal protein S21, mitochondrial	MRPS21	1.4022	2.64304	0.000873573
	Q93034	Cullin-5	CUL5	1.40183	2.64236	0.0332419
	Q9Y287	Integral membrane protein 2B;BRI2, membrane form;BRI2 intracellular domain;BRI2C, soluble form;Bri23 peptide	ITM2B	1.39995	2.63893	3.8093e-06
	Q8TD22	Sideroflexin-5	SFXN5	1.39588	2.63149	7.3992e-06
	Q6UW02	Cytochrome P450 20A1	CYP20A1	1.39532	2.63047	0.00691446
	O75153	Clustered mitochondria protein homolog	CLUH	1.39467	2.62928	9.3683e-06
	P02794	Ferritin heavy chain;Ferritin heavy chain, N-terminally processed	FTH1	1.39185	2.62415	7.018e-07
	O14874	[3-methyl-2-oxobutanoate dehydrogenase [lipoamide]] kinase, mitochondrial	BCKDK	1.38992	2.62064	0.01024
	Q9NVS9	Pyridoxine-5-phosphate oxidase	PNPO	1.38954	2.61995	0.00301775
	Q96QE5	Transcription elongation factor, mitochondrial	TEFM	1.38113	2.60472	0.00243212
	Q9UI09	NADH dehydrogenase [ubiquinone] 1 alpha subcomplex subunit 12	NDUFA12	1.38051	2.6036	1.36902e-05
	Q9NZ08	Endoplasmic reticulum aminopeptidase 1	ERAP1	1.38032	2.60326	0.000137426
	P49419	Alpha-aminoadipic semialdehyde dehydrogenase	ALDH7A1	1.37923	2.60129	4.362e-07
	Q8NFF5	FAD synthase;Molybdenum cofactor biosynthesis protein-like region;FAD synthase region	FLAD1	1.37911	2.60109	0.000194959
	P33316	Deoxyuridine 5-triphosphate nucleotidohydrolase, mitochondrial	DUT	1.3783	2.59962	5.4622e-06
	P10606	Cytochrome c oxidase subunit 5B, mitochondrial	COX5B	1.37745	2.59809	1.5697e-06
	Q9H4G4	Golgi-associated plant pathogenesis-related protein 1	GLIPR2	1.37723	2.59769	5.32476e-05
	Q9BV79	Trans-2-enoyl-CoA reductase, mitochondrial	MECR	1.37636	2.59612	5.33e-08
	Q6P1A2	Lysophospholipid acyltransferase 5	LPCAT3	1.37464	2.59303	8.254e-07
	O75674	TOM1-like protein 1	TOM1L1	1.37264	2.58944	0.00237375
	Q9NZJ7	Mitochondrial carrier homolog 1	MTCH1	1.36902	2.58295	0.00332018
	O94901	SUN domain-containing protein 1	SUN1	1.36699	2.57932	1.81007e-05
	Q5JRA6	Melanoma inhibitory activity protein 3	MIA3	1.36469	2.5752	0.0229601
	P07093	Glia-derived nexin	SERPINE2	1.3636	2.57326	1.42408e-05
	O60238	BCL2/adenovirus E1B 19 kDa protein-interacting protein 3-like	BNIP3L	1.36327	2.57267	1.55549e-05
	Q9GZY8	Mitochondrial fission factor	MFF	1.36248	2.57126	0.0478705
	O43760	Synaptogyrin-2	SYNGR2	1.36094	2.56853	1.595e-07
	P46976	Glycogenin-1	GYG1	1.36004	2.56693	5.27146e-05
	P39210	Protein Mpv17	MPV17	1.35957	2.56609	0.00299932
	Q5UCC4	ER membrane protein complex subunit 10	EMC10	1.35732	2.5621	0.00235836
	P30536	Translocator protein	TSPO	1.35425	2.55664	3.10909e-05
	O95372	Acyl-protein thioesterase 2	LYPLA2	1.35232	2.55322	0.00120661
	A2RRP1	Neuroblastoma-amplified sequence	NBAS	1.34912	2.54757	0.010145
	Q56VL3	OCIA domain-containing protein 2	OCIAD2	1.34868	2.54679	0.000196311
	O75608	Acyl-protein thioesterase 1	LYPLA1	1.34735	2.54445	2.70527e-05
	Q6P087	RNA pseudouridylate synthase domain-containing protein 3	RPUSD3	1.3467	2.54329	0.000938415
	P31944	Caspase-14;Caspase-14 subunit p17, mature form;Caspase-14 subunit p10, mature form;Caspase-14 subunit p20, intermediate form;Caspase-14 subunit p8, intermediate form	CASP14	1.34525	2.54074	0.0133279
	Q9BQ69	O-acetyl-ADP-ribose deacetylase MACROD1	MACROD1	1.34508	2.54045	0.000257869
	P48651	Phosphatidylserine synthase 1	PTDSS1	1.34366	2.53794	0.000548559
	P11172	Uridine 5-monophosphate synthase;Orotate phosphoribosyltransferase;Orotidine 5-phosphate decarboxylase	UMPS	1.34223	2.53543	0.000117409
	P30044	Peroxiredoxin-5, mitochondrial	PRDX5	1.34165	2.5344	7.66e-08
	Q99643	Succinate dehydrogenase cytochrome b560 subunit, mitochondrial	SDHC	1.34122	2.53366	0.00177944
	P50454	Serpin H1	SERPINH1	1.34106	2.53337	6.3143e-06
	P09417	Dihydropteridine reductase	QDPR	1.34055	2.53247	8.241e-07
	P17568	NADH dehydrogenase [ubiquinone] 1 beta subcomplex subunit 7	NDUFB7	1.33968	2.53095	0.000166708
	Q96EY8	Cob(I)yrinic acid a,c-diamide adenosyltransferase, mitochondrial	MMAB	1.33801	2.52802	0.00020209
	Q8IYU8	Calcium uptake protein 2, mitochondrial	MICU2	1.33718	2.52657	7.9184e-06
	O15460	Prolyl 4-hydroxylase subunit alpha-2	P4HA2	1.337	2.52626	0.00240088
	Q9NQX3	Gephyrin;Molybdopterin adenylyltransferase;Molybdopterin molybdenumtransferase	GPHN	1.33614	2.52474	0.00804605
	Q7L592	NADH dehydrogenase [ubiquinone] complex I, assembly factor 7	NDUFAF7	1.33417	2.5213	5.191e-07
	Q9NWU1	3-oxoacyl-[acyl-carrier-protein] synthase, mitochondrial	OXSM	1.33356	2.52023	9.56985e-05
	Q9NX46	Poly(ADP-ribose) glycohydrolase ARH3	ADPRHL2	1.33118	2.51609	0.00212796
	P07919	Cytochrome b-c1 complex subunit 6, mitochondrial	UQCRH	1.33013	2.51426	0.000149676
	Q8WVM8	Sec1 family domain-containing protein 1	SCFD1	1.33008	2.51416	0.000582563
	P28288	ATP-binding cassette sub-family D member 3	ABCD3	1.3289	2.51211	7.27797e-05
	Q8N3Z3	GTP-binding protein 8	GTPBP8	1.32246	2.50093	0.00015066
	P26440	Isovaleryl-CoA dehydrogenase, mitochondrial	IVD	1.32094	2.49828	9.33e-08
	Q01628;P13164;Q01629;C9JQL5	Interferon-induced transmembrane protein 3	IFITM3	1.3167	2.49095	0.00223834
	Q9H6V9	UPF0554 protein C2orf43	C2orf43	1.31478	2.48765	0.000792347
	O43306;O95622	Adenylate cyclase type 6	ADCY6	1.31393	2.48618	0.00166724
	Q9GZT8	NIF3-like protein 1	NIF3L1	1.31007	2.47954	0.000184112
	P86397	Hydroxyacyl-thioester dehydratase type 2, mitochondrial	RPP14	1.3093	2.47822	0.000700674
	O75570	Peptide chain release factor 1, mitochondrial	MTRF1	1.3074	2.47495	0.000142168
	Q8NFV4	Alpha/beta hydrolase domain-containing protein 11	ABHD11	1.30733	2.47483	3.3556e-06
	Q9H7Z7	Prostaglandin E synthase 2;Prostaglandin E synthase 2 truncated form	PTGES2	1.3063	2.47307	5.42833e-05
	P98160	Basement membrane-specific heparan sulfate proteoglycan core protein;Endorepellin;LG3 peptide	HSPG2	1.30339	2.46808	0.00362529
	Q86UP2	Kinectin	KTN1	1.30176	2.4653	0.000915512
	O15173	Membrane-associated progesterone receptor component 2	PGRMC2	1.29938	2.46122	0.000418823
	P14735	Insulin-degrading enzyme	IDE	1.29534	2.45435	0.00901651
	Q5HYI8	Rab-like protein 3	RABL3	1.29463	2.45313	0.00386743
	P05496;Q06055;P48201	ATP synthase F(0) complex subunit C1, mitochondrial;ATP synthase F(0) complex subunit C2, mitochondrial;ATP synthase F(0) complex subunit C3, mitochondrial	ATP5G1	1.29429	2.45256	0.010272
	P11498	Pyruvate carboxylase, mitochondrial	PC	1.29358	2.45135	3.46176e-05
	P61020	Ras-related protein Rab-5B	RAB5B	1.29302	2.45041	0.000232691
	Q96AY3	Peptidyl-prolyl cis-trans isomerase FKBP10	FKBP10	1.29045	2.44604	4.30976e-05
	P38606	V-type proton ATPase catalytic subunit A	ATP6V1A	1.28913	2.4438	3.67e-08
	Q96CB9	5-methylcytosine rRNA methyltransferase NSUN4	NSUN4	1.28864	2.44298	0.000367773
	Q9NVJ2	ADP-ribosylation factor-like protein 8B	ARL8B	1.28665	2.4396	5.7224e-06
	Q9ULH1	Arf-GAP with SH3 domain, ANK repeat and PH domain-containing protein 1	ASAP1	1.28396	2.43507	0.00121471
	P21281;P15313	V-type proton ATPase subunit B, brain isoform	ATP6V1B2	1.28211	2.43195	1.816e-07
	P31146	Coronin-1A	CORO1A	1.28104	2.43014	0.00130459
	P14406	Cytochrome c oxidase subunit 7A2, mitochondrial	COX7A2	1.27991	2.42823	0.000893467
	A3KMH1	von Willebrand factor A domain-containing protein 8	VWA8	1.27862	2.42608	8.693e-07
	P46199	Translation initiation factor IF-2, mitochondrial	MTIF2	1.27557	2.42095	4.53325e-05
	Q14318	Peptidyl-prolyl cis-trans isomerase FKBP8	FKBP8	1.27401	2.41832	0.00081755
	Q96DB5	Regulator of microtubule dynamics protein 1	RMDN1	1.27321	2.41698	7.661e-07
	Q9NTX5	Ethylmalonyl-CoA decarboxylase	ECHDC1	1.27274	2.4162	0.000278647
	P05121	Plasminogen activator inhibitor 1	SERPINE1	1.2723	2.41546	2.9177e-06
	Q96C01	Protein FAM136A	FAM136A	1.27074	2.41286	7.5806e-06
	P36969	Phospholipid hydroperoxide glutathione peroxidase, mitochondrial	GPX4	1.26837	2.40889	0.00284775
	Q8TCG2	Phosphatidylinositol 4-kinase type 2-beta	PI4K2B	1.26597	2.4049	0.00433239
	Q02413	Desmoglein-1	DSG1	1.26394	2.40151	0.00246879
	Q9HD34	LYR motif-containing protein 4	LYRM4	1.26383	2.40133	2.4271e-06
	Q9Y673	Dolichyl-phosphate beta-glucosyltransferase	ALG5	1.2623	2.39878	0.000870676
	Q6UWP7	Lysocardiolipin acyltransferase 1	LCLAT1	1.26181	2.39796	0.00258675
	P23434	Glycine cleavage system H protein, mitochondrial	GCSH	1.26059	2.39594	6.11094e-05
	Q6NVY1	3-hydroxyisobutyryl-CoA hydrolase, mitochondrial	HIBCH	1.25975	2.39454	6.69e-07
	P30740	Leukocyte elastase inhibitor	SERPINB1	1.25004	2.37849	0.00406629
	Q07812	Apoptosis regulator BAX	BAX	1.24824	2.37551	1.4e-07
	O15382	Branched-chain-amino-acid aminotransferase, mitochondrial	BCAT2	1.24737	2.37407	1.0126e-06
	Q13057	Bifunctional coenzyme A synthase;Phosphopantetheine adenylyltransferase;Dephospho-CoA kinase	COASY	1.2469	2.37331	0.0460829
	Q9HBH1	Peptide deformylase, mitochondrial	PDF	1.24192	2.36513	9.88023e-05
	P56937	3-keto-steroid reductase	HSD17B7	1.23743	2.35778	0.0110916
	Q6IN84	rRNA methyltransferase 1, mitochondrial	MRM1	1.23343	2.35125	0.00182146
	P55290	Cadherin-13	CDH13	1.23321	2.3509	0.0011483
	Q8N4Q1	Mitochondrial intermembrane space import and assembly protein 40	CHCHD4	1.23194	2.34883	5.9634e-06
	Q16795	NADH dehydrogenase [ubiquinone] 1 alpha subcomplex subunit 9, mitochondrial	NDUFA9	1.23192	2.3488	4.08386e-05
	Q6YN16	Hydroxysteroid dehydrogenase-like protein 2	HSDL2	1.2288	2.34372	0.000172008
	P49448	Glutamate dehydrogenase 2, mitochondrial	GLUD2	1.22848	2.34319	0.00340446
	P04040	Catalase	CAT	1.22819	2.34272	6.0075e-06
	Q53EP0	Fibronectin type III domain-containing protein 3B	FNDC3B	1.2205	2.33028	0.00204848
	P56556	NADH dehydrogenase [ubiquinone] 1 alpha subcomplex subunit 6	NDUFA6	1.21954	2.32872	0.00125103
	Q9H1K1	Iron-sulfur cluster assembly enzyme ISCU, mitochondrial	ISCU	1.21872	2.3274	1.721e-06
	Q9H936;Q9H1K4	Mitochondrial glutamate carrier 1	SLC25A22	1.21683	2.32435	2.39e-08
	Q9NZD8	Maspardin	SPG21	1.21546	2.32214	0.000732358
	O15118	Niemann-Pick C1 protein	NPC1	1.21059	2.31433	4.438e-07
	Q16773	Kynurenine--oxoglutarate transaminase 1	CCBL1	1.21059	2.31433	8.59964e-05
	Q14142	Tripartite motif-containing protein 14	TRIM14	1.21049	2.31415	0.000770547
	Q13011	Delta(3,5)-Delta(2,4)-dienoyl-CoA isomerase, mitochondrial	ECH1	1.20824	2.31055	5.76389e-05
	P51788	Chloride channel protein 2	CLCN2	1.20654	2.30783	0.00153864
	O15357	Phosphatidylinositol 3,4,5-trisphosphate 5-phosphatase 2	INPPL1	1.20547	2.30612	0.0463755
	Q9Y2Q3	Glutathione S-transferase kappa 1	GSTK1	1.20531	2.30587	0.000168233
	Q14165	Malectin	MLEC	1.20161	2.29997	4.0268e-06
	Q9P291	Armadillo repeat-containing X-linked protein 1	ARMCX1	1.20055	2.29827	0.000435958
	Q9P2X0	Dolichol-phosphate mannosyltransferase subunit 3	DPM3	1.19964	2.29682	0.00937231
	Q9BPX6	Calcium uptake protein 1, mitochondrial	MICU1	1.19896	2.29574	0.0185079
	Q9NR45	Sialic acid synthase	NANS	1.19833	2.29474	0.00186575
	Q96N66	Lysophospholipid acyltransferase 7	MBOAT7	1.19702	2.29265	0.0045902
	O75051	Plexin-A2	PLXNA2	1.1908	2.28279	0.0171738
	Q9Y291	28S ribosomal protein S33, mitochondrial	MRPS33	1.18815	2.27861	1.084e-07
	O75323	Protein NipSnap homolog 2	GBAS	1.18562	2.2746	1.476e-07
	Q9BTY2	Plasma alpha-L-fucosidase	FUCA2	1.1849	2.27348	0.000408849
	Q8NBL1	Protein O-glucosyltransferase 1	POGLUT1	1.18425	2.27246	0.00112363
	Q460N5	Poly [ADP-ribose] polymerase 14	PARP14	1.18307	2.27059	0.000137179
	P07203	Glutathione peroxidase 1	GPX1	1.18222	2.26926	1.8817e-06
	Q9ULI3	Protein HEG homolog 1	HEG1	1.18177	2.26854	0.00187754
	Q969S9	Ribosome-releasing factor 2, mitochondrial	GFM2	1.18166	2.26838	0.00035333
	P53007	Tricarboxylate transport protein, mitochondrial	SLC25A1	1.18155	2.26821	0.000370632
	P33121;Q9ULC5;Q9UKU0	Long-chain-fatty-acid--CoA ligase 1	ACSL1	1.18087	2.26713	7.5878e-06
	P52306	Rap1 GTPase-GDP dissociation stimulator 1	RAP1GDS1	1.18044	2.26646	0.0120575
	O75380	NADH dehydrogenase [ubiquinone] iron-sulfur protein 6, mitochondrial	NDUFS6	1.17999	2.26576	1.57356e-05
	P82909	28S ribosomal protein S36, mitochondrial	MRPS36	1.17874	2.26379	5.90035e-05
	P60059	Protein transport protein Sec61 subunit gamma	SEC61G	1.17824	2.263	0.00328076
	Q9UGM6	Tryptophan--tRNA ligase, mitochondrial	WARS2	1.17717	2.26132	0.0286905
	O43676	NADH dehydrogenase [ubiquinone] 1 beta subcomplex subunit 3	NDUFB3	1.17516	2.25819	4.154e-07
	Q4G0N4	NAD kinase 2, mitochondrial	NADK2	1.17371	2.25591	0.000414395
	Q96B77	Transmembrane protein 186	TMEM186	1.17281	2.2545	0.000420879
	Q9H4I9	Essential MCU regulator, mitochondrial	SMDT1	1.17028	2.25055	0.0133882
	P25445	Tumor necrosis factor receptor superfamily member 6	FAS	1.17019	2.25042	0.000116393
	P04080	Cystatin-B	CSTB	1.1696	2.24949	0.00325158
	Q8IZA0	Dyslexia-associated protein KIAA0319-like protein	KIAA0319L	1.16888	2.24838	1.80278e-05
	P22033	Methylmalonyl-CoA mutase, mitochondrial	MUT	1.16822	2.24735	0.000400157
	O43819	Protein SCO2 homolog, mitochondrial	SCO2	1.16764	2.24644	3.00809e-05
	P49454	Centromere protein F	CENPF	1.16566	2.24335	1.5133e-06
	Q53S33	BolA-like protein 3	BOLA3	1.16478	2.24199	1.71014e-05
	O00483	Cytochrome c oxidase subunit NDUFA4	NDUFA4	1.16247	2.2384	0.00307298
	Q9C0H2	Protein tweety homolog 3	TTYH3	1.16145	2.23682	0.0013095
	Q9H2K0	Translation initiation factor IF-3, mitochondrial	MTIF3	1.16015	2.2348	0.00755001
	Q9UBE0	SUMO-activating enzyme subunit 1;SUMO-activating enzyme subunit 1, N-terminally processed	SAE1	1.15886	2.23281	0.0419442
	Q7Z333	Probable helicase senataxin	SETX	1.15709	2.23007	0.0156939
	O15162	Phospholipid scramblase 1	PLSCR1	1.15647	2.22911	0.00360647
	Q9NVA1	Ubiquinol-cytochrome-c reductase complex assembly factor 1	UQCC1	1.1546	2.22623	0.00013179
	Q9NW81	ATP synthase subunit s-like protein	ATP5SL	1.15284	2.22351	0.00752535
	Q9H2U2	Inorganic pyrophosphatase 2, mitochondrial	PPA2	1.15018	2.21942	2.33551e-05
	P13674	Prolyl 4-hydroxylase subunit alpha-1	P4HA1	1.1487	2.21713	8.34835e-05
	Q96P63	Serpin B12	SERPINB12	1.14848	2.2168	5.96782e-05
	Q9BWH2	FUN14 domain-containing protein 2	FUNDC2	1.1472	2.21484	0.000512756
	Q13393	Phospholipase D1	PLD1	1.14654	2.21382	8.81577e-05
	Q86T03	Type 1 phosphatidylinositol 4,5-bisphosphate 4-phosphatase	TMEM55B	1.14446	2.21064	5.78807e-05
	Q9H0R3	Transmembrane protein 222	TMEM222	1.14064	2.20479	0.000207455
	Q8N4Q0	Zinc-binding alcohol dehydrogenase domain-containing protein 2	ZADH2	1.14048	2.20454	0.00016604
	P29353	SHC-transforming protein 1	SHC1	1.12775	2.18518	0.00305933
	Q99567	Nuclear pore complex protein Nup88	NUP88	1.12652	2.18332	0.00505192
	Q9BRQ6	MICOS complex subunit MIC25	CHCHD6	1.12522	2.18135	2.173e-07
	Q8WUY1	Protein THEM6	THEM6	1.12264	2.17746	6.56138e-05
	Q13445	Transmembrane emp24 domain-containing protein 1	TMED1	1.12126	2.17537	0.000103059
	Q9NVH0	Exonuclease 3-5 domain-containing protein 2	EXD2	1.11999	2.17345	0.00548511
	Q8N428	Polypeptide N-acetylgalactosaminyltransferase 16	GALNT16	1.11767	2.16996	0.000183505
	Q92575	UBX domain-containing protein 4	UBXN4	1.11688	2.16877	0.000116257
	Q99985	Semaphorin-3C	SEMA3C	1.11619	2.16773	0.000650154
	P19174	1-phosphatidylinositol 4,5-bisphosphate phosphodiesterase gamma-1	PLCG1	1.11525	2.16633	0.00966667
	Q9BT17	Mitochondrial ribosome-associated GTPase 1	MTG1	1.11457	2.1653	0.0128233
	Q6P4F2	Adrenodoxin-like protein, mitochondrial	FDX1L	1.11366	2.16394	7.884e-07
	P02461	Collagen alpha-1(III) chain	COL3A1	1.11256	2.16228	0.000207681
	Q96T83	Sodium/hydrogen exchanger 7	SLC9A7	1.11253	2.16224	0.00026552
	O14653	Golgi SNAP receptor complex member 2	GOSR2	1.11205	2.16152	0.0495346
	P55084	Trifunctional enzyme subunit beta, mitochondrial;3-ketoacyl-CoA thiolase	HADHB	1.11143	2.16059	8.42e-08
	Q8IWL3	Iron-sulfur cluster co-chaperone protein HscB, mitochondrial	HSCB	1.10981	2.15817	0.00503126
	Q01459	Di-N-acetylchitobiase	CTBS	1.10917	2.15722	0.0171012
	Q9UNW1	Multiple inositol polyphosphate phosphatase 1	MINPP1	1.10878	2.15664	0.0139871
	O95183	Vesicle-associated membrane protein 5	VAMP5	1.10648	2.15319	0.0158296
	Q6ZXV5	Transmembrane and TPR repeat-containing protein 3	TMTC3	1.10066	2.14453	4.2069e-06
	P05165	Propionyl-CoA carboxylase alpha chain, mitochondrial	PCCA	1.10019	2.14383	5.28025e-05
	O14495	Lipid phosphate phosphohydrolase 3	PPAP2B	1.09999	2.14353	0.0290885
	Q96BM9	ADP-ribosylation factor-like protein 8A	ARL8A	1.09994	2.14346	3.17956e-05
	P54886	Delta-1-pyrroline-5-carboxylate synthase;Glutamate 5-kinase;Gamma-glutamyl phosphate reductase	ALDH18A1	1.09935	2.14257	3.20103e-05
	Q5T1Q4	Solute carrier family 35 member F1	SLC35F1	1.09337	2.13371	0.00532986
	O75915	PRA1 family protein 3	ARL6IP5	1.09171	2.13127	5.52501e-05
	Q9NZQ3	NCK-interacting protein with SH3 domain	NCKIPSD	1.09157	2.13106	0.000227633
	Q9NW15	Anoctamin-10	ANO10	1.09107	2.13032	0.0146049
	P00846	ATP synthase subunit a	MT-ATP6	1.08879	2.12695	6.723e-07
	Q92643	GPI-anchor transamidase	PIGK	1.08699	2.12431	3.89931e-05
	Q9NWV4	UPF0587 protein C1orf123	C1orf123	1.08626	2.12323	0.00017725
	P21741	Midkine	MDK	1.08586	2.12264	0.000697054
	Q15031	Probable leucine--tRNA ligase, mitochondrial	LARS2	1.08521	2.12168	0.000200678
	Q9NXH8	Torsin-4A	TOR4A	1.0805	2.11477	0.00501509
	Q15904	V-type proton ATPase subunit S1	ATP6AP1	1.07965	2.11352	0.000168984
	P51808	Dynein light chain Tctex-type 3	DYNLT3	1.07924	2.11292	0.000266041
	O60518	Ran-binding protein 6	RANBP6	1.07813	2.1113	0.0463369
	Q9BS26	Endoplasmic reticulum resident protein 44	ERP44	1.078	2.1111	0.00476746
	A8MXV4	Nucleoside diphosphate-linked moiety X motif 19, mitochondrial	NUDT19	1.07765	2.1106	4.0442e-06
	P30084	Enoyl-CoA hydratase, mitochondrial	ECHS1	1.07244	2.10299	1.4951e-06
	O95168	NADH dehydrogenase [ubiquinone] 1 beta subcomplex subunit 4	NDUFB4	1.07182	2.10209	1.37e-07
	Q92506	Estradiol 17-beta-dehydrogenase 8	HSD17B8	1.07056	2.10025	0.00174875
	Q6UXV4	MICOS complex subunit MIC27	APOOL	1.06937	2.09852	3.3901e-06
	Q9BXP2	Solute carrier family 12 member 9	SLC12A9	1.06933	2.09846	0.00543735
	P40926	Malate dehydrogenase, mitochondrial	MDH2	1.06833	2.09701	1.47393e-05
	Q7L5N7	Lysophosphatidylcholine acyltransferase 2	LPCAT2	1.06558	2.09301	0.000511562
	Q9NZL4	Hsp70-binding protein 1	HSPBP1	1.05603	2.0792	0.000112669
	Q9BYN8	28S ribosomal protein S26, mitochondrial	MRPS26	1.05453	2.07704	1.08284e-05
	Q9HA77	Probable cysteine--tRNA ligase, mitochondrial	CARS2	1.0545	2.077	0.00358616
	P49590	Probable histidine--tRNA ligase, mitochondrial	HARS2	1.05079	2.07167	8.4529e-06
	P30505;Q9TNN7	HLA class I histocompatibility antigen, Cw-8 alpha chain;HLA class I histocompatibility antigen, Cw-5 alpha chain	HLA-C	1.05078	2.07165	1.6579e-06
	Q9NSC5	Homer protein homolog 3	HOMER3	1.05032	2.07099	0.0169863
	Q9NRZ7	1-acyl-sn-glycerol-3-phosphate acyltransferase gamma	AGPAT3	1.04701	2.06624	0.0280774
	Q9NWT8	Aurora kinase A-interacting protein	AURKAIP1	1.04697	2.06619	5.893e-07
	Q9Y3D6	Mitochondrial fission 1 protein	FIS1	1.04668	2.06577	0.0402756
	Q5JTJ3	Cytochrome c oxidase assembly factor 6 homolog	COA6	1.04381	2.06167	3.73031e-05
	O75431	Metaxin-2	MTX2	1.04047	2.0569	0.00954674
	P54819	Adenylate kinase 2, mitochondrial;Adenylate kinase 2, mitochondrial, N-terminally processed	AK2	1.03851	2.0541	4.1143e-06
	O75352	Mannose-P-dolichol utilization defect 1 protein	MPDU1	1.03712	2.05212	0.000587267
	Q9H300	Presenilins-associated rhomboid-like protein, mitochondrial;P-beta	PARL	1.03535	2.04961	2.5029e-05
	O95298;E9PQ53	NADH dehydrogenase [ubiquinone] 1 subunit C2;NADH dehydrogenase [ubiquinone] 1 subunit C2, isoform 2	NDUFC2	1.03329	2.04669	0.0031604
	P82912	28S ribosomal protein S11, mitochondrial	MRPS11	1.03318	2.04653	1.22795e-05
	Q9BYD2	39S ribosomal protein L9, mitochondrial	MRPL9	1.03247	2.04552	2.09422e-05
	P49821	NADH dehydrogenase [ubiquinone] flavoprotein 1, mitochondrial	NDUFV1	1.03201	2.04487	0.000867893
	P30460;P30480;P30479;P01889;Q04826	HLA class I histocompatibility antigen, B-8 alpha chain;HLA class I histocompatibility antigen, B-42 alpha chain;HLA class I histocompatibility antigen, B-41 alpha chain;HLA class I histocompatibility antigen, B-7 alpha chain;HLA class I histocompatibility antigen, B-40 alpha chain	HLA-B	1.03161	2.0443	1.3086e-06
	O00217	NADH dehydrogenase [ubiquinone] iron-sulfur protein 8, mitochondrial	NDUFS8	1.03143	2.04405	0.00441245
	O43909	Exostosin-like 3	EXTL3	1.03111	2.04359	0.00184417
	Q9H3H1	tRNA dimethylallyltransferase, mitochondrial	TRIT1	1.03071	2.04302	0.00884941
	Q8IVL6	Prolyl 3-hydroxylase 3	LEPREL2	1.02697	2.03775	0.00989588
	Q9NXD2	Myotubularin-related protein 10	MTMR10	1.02691	2.03765	0.00148626
	Q14554	Protein disulfide-isomerase A5	PDIA5	1.02477	2.03464	0.000922149
	Q9NQR4	Omega-amidase NIT2	NIT2	1.02447	2.03421	0.000852873
	Q70HW3	S-adenosylmethionine mitochondrial carrier protein	SLC25A26	1.02437	2.03407	0.00943473
	Q96SB4;Q9UPE1;P78362	SRSF protein kinase 1;SRSF protein kinase 3;SRSF protein kinase 2;SRSF protein kinase 2 N-terminal;SRSF protein kinase 2 C-terminal	SRPK1	1.02374	2.03319	0.0270811
	Q9UBX3	Mitochondrial dicarboxylate carrier	SLC25A10	1.02093	2.02923	0.000981891
	Q5JTZ9	Alanine--tRNA ligase, mitochondrial	AARS2	1.02025	2.02827	5.27236e-05
	O75306	NADH dehydrogenase [ubiquinone] iron-sulfur protein 2, mitochondrial	NDUFS2	1.01787	2.02492	1.5064e-06
	Q9UMR5	Lysosomal thioesterase PPT2	PPT2	1.01546	2.02154	2.54266e-05
	Q96ER9	Coiled-coil domain-containing protein 51	CCDC51	1.01146	2.01595	1.44078e-05
	P42765	3-ketoacyl-CoA thiolase, mitochondrial	ACAA2	1.01125	2.01565	2.0151e-06
	P17677	Neuromodulin	GAP43	1.00989	2.01375	0.016277
	O94905	Erlin-2	ERLIN2	1.00753	2.01047	2.0746e-05
	Q15293	Reticulocalbin-1	RCN1	1.00717	2.00996	7.962e-07
	Q29963	HLA class I histocompatibility antigen, Cw-6 alpha chain	HLA-C	1.00564	2.00783	2.1407e-06
	Q9Y394	Dehydrogenase/reductase SDR family member 7	DHRS7	1.00084	2.00117	0.0116602
	Q9H9S5	Fukutin-related protein	FKRP	0.999544	1.99937	0.00484461
	P82663	28S ribosomal protein S25, mitochondrial	MRPS25	0.997275	1.99623	0.00131888
	Q86U28	Iron-sulfur cluster assembly 2 homolog, mitochondrial	ISCA2	0.995315	1.99352	0.00216875
	Q68D91	Metallo-beta-lactamase domain-containing protein 2	MBLAC2	0.994286	1.99209	0.000163183
	P30837;P00352;P05091	Aldehyde dehydrogenase X, mitochondrial	ALDH1B1	0.993979	1.99167	1.07811e-05
	Q9HD42	Charged multivesicular body protein 1a	CHMP1A	0.992451	1.98956	0.00541603
	O95292	Vesicle-associated membrane protein-associated protein B/C	VAPB	0.990061	1.98627	0.000398008
	P49748	Very long-chain specific acyl-CoA dehydrogenase, mitochondrial	ACADVL	0.989433	1.9854	1.0102e-06
	Q8IZ52	Chondroitin sulfate synthase 2	CHPF	0.987593	1.98287	0.00235576
	P28331	NADH-ubiquinone oxidoreductase 75 kDa subunit, mitochondrial	NDUFS1	0.987283	1.98245	8.761e-07
	Q12999	Tetraspanin-31	TSPAN31	0.986575	1.98147	1.72958e-05
	P19404	NADH dehydrogenase [ubiquinone] flavoprotein 2, mitochondrial	NDUFV2	0.984917	1.9792	0.00792106
	P12273	Prolactin-inducible protein	PIP	0.980626	1.97332	0.00563072
	Q92685	Dol-P-Man:Man(5)GlcNAc(2)-PP-Dol alpha-1,3-mannosyltransferase	ALG3	0.980491	1.97314	0.041176
	Q9NP81	Serine--tRNA ligase, mitochondrial	SARS2	0.980201	1.97274	1.2293e-06
	O43181	NADH dehydrogenase [ubiquinone] iron-sulfur protein 4, mitochondrial	NDUFS4	0.9796	1.97192	0.00748208
	Q9H974	Queuine tRNA-ribosyltransferase subunit QTRTD1	QTRTD1	0.978826	1.97086	0.000284265
	O00264	Membrane-associated progesterone receptor component 1	PGRMC1	0.978783	1.9708	8.84387e-05
	O95772	MLN64 N-terminal domain homolog	STARD3NL	0.977595	1.96918	6.7846e-06
	Q9BZC7	ATP-binding cassette sub-family A member 2	ABCA2	0.976409	1.96756	0.021776
	Q9Y375	Complex I intermediate-associated protein 30, mitochondrial	NDUFAF1	0.976029	1.96704	3.21284e-05
	Q9Y6I9	Testis-expressed sequence 264 protein	TEX264	0.97445	1.96489	2.09512e-05
	Q96HY7	Probable 2-oxoglutarate dehydrogenase E1 component DHKTD1, mitochondrial	DHTKD1	0.97235	1.96203	0.0224418
	O14880	Microsomal glutathione S-transferase 3	MGST3	0.969468	1.95812	0.00208116
	P31937	3-hydroxyisobutyrate dehydrogenase, mitochondrial	HIBADH	0.969169	1.95771	0.00133811
	Q9P0S3;Q53FV1	ORM1-like protein 1;ORM1-like protein 2	ORMDL1	0.96564	1.95293	0.000118359
	P82914	28S ribosomal protein S15, mitochondrial	MRPS15	0.965192	1.95232	0.00149811
	O75396	Vesicle-trafficking protein SEC22b	SEC22B	0.961287	1.94705	0.000509966
	Q99797	Mitochondrial intermediate peptidase	MIPEP	0.961202	1.94693	0.000135644
	Q709C8	Vacuolar protein sorting-associated protein 13C	VPS13C	0.959374	1.94447	3.78332e-05
	P32322	Pyrroline-5-carboxylate reductase 1, mitochondrial	PYCR1	0.958235	1.94293	3.4832e-06
	P30511	HLA class I histocompatibility antigen, alpha chain F	HLA-F	0.957325	1.94171	6.7006e-05
	Q96CU9	FAD-dependent oxidoreductase domain-containing protein 1	FOXRED1	0.95205	1.93462	0.00320999
	P05106	Integrin beta-3	ITGB3	0.951567	1.93397	0.0039227
	Q9Y4E1;Q641Q2;Q5SRD0	WASH complex subunit FAM21C;WASH complex subunit FAM21A	FAM21C	0.949541	1.93126	0.0317688
	Q9NUB1	Acetyl-coenzyme A synthetase 2-like, mitochondrial	ACSS1	0.94937	1.93103	0.00228328
	Q8IZ81	ELMO domain-containing protein 2	ELMOD2	0.949323	1.93097	0.0152385
	P51553	Isocitrate dehydrogenase [NAD] subunit gamma, mitochondrial	IDH3G	0.948185	1.92944	0.000453964
	Q9Y5L4	Mitochondrial import inner membrane translocase subunit Tim13	TIMM13	0.943759	1.92353	0.0152557
	Q9BW92	Threonine--tRNA ligase, mitochondrial	TARS2	0.943107	1.92266	0.0036562
	Q5TAT6	Collagen alpha-1(XIII) chain	COL13A1	0.942747	1.92219	0.000340246
	Q8N1G4	Leucine-rich repeat-containing protein 47	LRRC47	0.942538	1.92191	0.0284255
	O75746	Calcium-binding mitochondrial carrier protein Aralar1	SLC25A12	0.940358	1.919	4.2675e-06
	Q9Y3D7	Mitochondrial import inner membrane translocase subunit TIM16	PAM16	0.93851	1.91655	7.98538e-05
	Q9Y2B0	Protein canopy homolog 2	CNPY2	0.938178	1.91611	0.00725984
	Q8IUX1	Complex I assembly factor TMEM126B, mitochondrial	TMEM126B	0.936545	1.91394	0.030526
	O60783	28S ribosomal protein S14, mitochondrial	MRPS14	0.935812	1.91297	0.0017299
	Q9Y2C4	Nuclease EXOG, mitochondrial	EXOG	0.933628	1.91007	0.00174098
	P78536	Disintegrin and metalloproteinase domain-containing protein 17	ADAM17	0.930524	1.90597	0.00440682
	Q7KZN9	Cytochrome c oxidase assembly protein COX15 homolog	COX15	0.929985	1.90526	0.000137245
	Q9NSE4	Isoleucine--tRNA ligase, mitochondrial	IARS2	0.927661	1.90219	7.574e-06
	Q9BUR5	Apolipoprotein O	APOO	0.925468	1.8993	0.00167468
	P40939	Trifunctional enzyme subunit alpha, mitochondrial;Long-chain enoyl-CoA hydratase;Long chain 3-hydroxyacyl-CoA dehydrogenase	HADHA	0.924966	1.89864	4.349e-07
	Q14061	Cytochrome c oxidase copper chaperone	COX17	0.92443	1.89793	5.65616e-05
	Q92973	Transportin-1	TNPO1	0.919743	1.89178	0.00247071
	Q8WUK0	Phosphatidylglycerophosphatase and protein-tyrosine phosphatase 1	PTPMT1	0.919496	1.89145	0.00611035
	Q96I51	Williams-Beuren syndrome chromosomal region 16 protein	WBSCR16	0.918119	1.88965	0.00258855
	P02751	Fibronectin;Anastellin;Ugl-Y1;Ugl-Y2;Ugl-Y3	FN1	0.91654	1.88758	0.00965351
	Q99470	Stromal cell-derived factor 2	SDF2	0.915853	1.88668	0.000183355
	Q96FQ6	Protein S100-A16	S100A16	0.915095	1.88569	0.015682
	P0C7P0	CDGSH iron-sulfur domain-containing protein 3, mitochondrial	CISD3	0.914924	1.88547	0.00499745
	P25325	3-mercaptopyruvate sulfurtransferase	MPST	0.914679	1.88515	0.000435922
	Q9BTV4	Transmembrane protein 43	TMEM43	0.912036	1.8817	0.00022208
	O14569	Cytochrome b561 domain-containing protein 2	CYB561D2	0.911038	1.8804	0.00139221
	O60504	Vinexin	SORBS3	0.910449	1.87963	0.00065578
	O00330	Pyruvate dehydrogenase protein X component, mitochondrial	PDHX	0.908255	1.87677	0.00328363
	O43674	NADH dehydrogenase [ubiquinone] 1 beta subcomplex subunit 5, mitochondrial	NDUFB5	0.906561	1.87457	0.00585168
	P08582	Melanotransferrin	MFI2	0.905304	1.87294	7.268e-07
	Q9BZF9	Uveal autoantigen with coiled-coil domains and ankyrin repeats	UACA	0.899364	1.86524	0.0212928
	O15400	Syntaxin-7	STX7	0.89568	1.86049	0.000652087
	P11766	Alcohol dehydrogenase class-3	ADH5	0.893379	1.85752	0.0491351
	P21964	Catechol O-methyltransferase	COMT	0.891715	1.85538	0.00481901
	Q6UW68	Transmembrane protein 205	TMEM205	0.886099	1.84817	0.000119463
	Q96MX0	CKLF-like MARVEL transmembrane domain-containing protein 3	CMTM3	0.885021	1.84679	1.993e-05
	Q9Y305	Acyl-coenzyme A thioesterase 9, mitochondrial	ACOT9	0.884433	1.84604	3.57077e-05
	Q9BTW9	Tubulin-specific chaperone D	TBCD	0.883146	1.84439	0.000788189
	Q9BYT8	Neurolysin, mitochondrial	NLN	0.882664	1.84378	2.38114e-05
	Q9H488	GDP-fucose protein O-fucosyltransferase 1	POFUT1	0.880132	1.84054	0.0045034
	Q96BQ5	Coiled-coil domain-containing protein 127	CCDC127	0.879864	1.8402	0.00449577
	Q9H2W6	39S ribosomal protein L46, mitochondrial	MRPL46	0.879751	1.84006	0.0327934
	O15258	Protein RER1	RER1	0.879288	1.83947	0.00596012
	Q9H0V9	VIP36-like protein	LMAN2L	0.878467	1.83842	0.0379051
	Q9BQ95	Evolutionarily conserved signaling intermediate in Toll pathway, mitochondrial	ECSIT	0.877965	1.83778	0.000719362
	O95166;Q9H0R8	Gamma-aminobutyric acid receptor-associated protein;Gamma-aminobutyric acid receptor-associated protein-like 1	GABARAP	0.876096	1.8354	0.0396212
	Q08554	Desmocollin-1	DSC1	0.876062	1.83536	0.000431097
	Q9BTU6	Phosphatidylinositol 4-kinase type 2-alpha	PI4K2A	0.875576	1.83474	0.000368038
	Q92665	28S ribosomal protein S31, mitochondrial	MRPS31	0.874167	1.83295	0.000422907
	Q96Q11	CCA tRNA nucleotidyltransferase 1, mitochondrial	TRNT1	0.87384	1.83253	0.000105515
	Q5T160	Probable arginine--tRNA ligase, mitochondrial	RARS2	0.872968	1.83143	5.93996e-05
	P36551	Oxygen-dependent coproporphyrinogen-III oxidase, mitochondrial	CPOX	0.872751	1.83115	0.000124262
	Q9NXR7	BRCA1-A complex subunit BRE	BRE	0.871107	1.82907	0.0484769
	Q96BW9	Phosphatidate cytidylyltransferase, mitochondrial	TAMM41	0.869889	1.82752	0.00498209
	Q5JRX3	Presequence protease, mitochondrial	PITRM1	0.869432	1.82694	1.5807e-05
	P17693	HLA class I histocompatibility antigen, alpha chain G	HLA-G	0.86676	1.82356	0.0311973
	O15235	28S ribosomal protein S12, mitochondrial	MRPS12	0.86397	1.82004	0.0157909
	P08962	CD63 antigen	CD63	0.862578	1.81828	2.04795e-05
	Q9UI30	Multifunctional methyltransferase subunit TRM112-like protein	TRMT112	0.861195	1.81654	0.00592464
	Q6XZF7	Dynamin-binding protein	DNMBP	0.860421	1.81557	0.00215692
	Q96EL2	28S ribosomal protein S24, mitochondrial	MRPS24	0.858746	1.81346	0.0154957
	P09622	Dihydrolipoyl dehydrogenase, mitochondrial	DLD	0.854173	1.80772	0.000128041
	Q9HDC9	Adipocyte plasma membrane-associated protein	APMAP	0.852965	1.80621	0.000269017
	Q13505	Metaxin-1	MTX1	0.850259	1.80283	0.00297448
	Q9Y276	Mitochondrial chaperone BCS1	BCS1L	0.848881	1.8011	0.000588322
	Q9P0J0	NADH dehydrogenase [ubiquinone] 1 alpha subcomplex subunit 13	NDUFA13	0.846772	1.79847	0.000197916
	Q8IVS2	Malonyl-CoA-acyl carrier protein transacylase, mitochondrial	MCAT	0.845159	1.79646	0.010816
	Q5ST30	Valine--tRNA ligase, mitochondrial	VARS2	0.845126	1.79642	0.015501
	Q9BV86	N-terminal Xaa-Pro-Lys N-methyltransferase 1;N-terminal Xaa-Pro-Lys N-methyltransferase 1, N-terminally processed	NTMT1	0.843857	1.79484	0.0269409
	Q9H2V7	Protein spinster homolog 1	SPNS1	0.843382	1.79425	0.0366121
	Q9BVQ7	Spermatogenesis-associated protein 5-like protein 1	SPATA5L1	0.843057	1.79385	0.0184299
	Q5THK1	Protein PRR14L	PRR14L	0.842218	1.7928	0.0151621
	Q15118	[Pyruvate dehydrogenase (acetyl-transferring)] kinase isozyme 1, mitochondrial	PDK1	0.840835	1.79109	0.00336582
	P53597	Succinyl-CoA ligase [ADP/GDP-forming] subunit alpha, mitochondrial	SUCLG1	0.8393	1.78918	2.85248e-05
	Q9P035	Very-long-chain (3R)-3-hydroxyacyl-CoA dehydratase 3	HACD3	0.836635	1.78588	0.0105311
	Q10713	Mitochondrial-processing peptidase subunit alpha	PMPCA	0.836261	1.78542	0.00235994
	Q8NBJ7	Sulfatase-modifying factor 2	SUMF2	0.833896	1.78249	0.00012942
	Q9HCN8	Stromal cell-derived factor 2-like protein 1	SDF2L1	0.833291	1.78175	0.000172097
	Q5XKP0	Protein QIL1	QIL1	0.832405	1.78065	0.00166754
	O95721	Synaptosomal-associated protein 29	SNAP29	0.832145	1.78033	0.0212045
	P16035	Metalloproteinase inhibitor 2	TIMP2	0.825401	1.77203	0.00854258
	Q08378	Golgin subfamily A member 3	GOLGA3	0.824684	1.77115	9.0939e-06
	P45974;Q92995	Ubiquitin carboxyl-terminal hydrolase 5	USP5	0.824564	1.771	0.00938232
	Q70UQ0	Inhibitor of nuclear factor kappa-B kinase-interacting protein	IKBIP	0.823843	1.77011	0.00502728
	O95470	Sphingosine-1-phosphate lyase 1	SGPL1	0.823582	1.76979	0.000264838
	O95139	NADH dehydrogenase [ubiquinone] 1 beta subcomplex subunit 6	NDUFB6	0.822582	1.76857	0.0111003
	Q9Y697	Cysteine desulfurase, mitochondrial	NFS1	0.821811	1.76762	0.00013087
	L0R6Q1		SLC35A4	0.81572	1.76018	0.00175401
	O43934	UNC93-like protein MFSD11	MFSD11	0.813328	1.75726	0.0236115
	O43237	Cytoplasmic dynein 1 light intermediate chain 2	DYNC1LI2	0.811911	1.75554	0.00422126
	O14657	Torsin-1B	TOR1B	0.809254	1.75231	0.00173505
	Q13724	Mannosyl-oligosaccharide glucosidase	MOGS	0.807475	1.75015	0.000136288
	Q86TX2	Acyl-coenzyme A thioesterase 1	ACOT1	0.807118	1.74971	0.000173654
	Q9P2R7	Succinyl-CoA ligase [ADP-forming] subunit beta, mitochondrial	SUCLA2	0.805981	1.74833	5.14785e-05
	Q8NBX0	Saccharopine dehydrogenase-like oxidoreductase	SCCPDH	0.805898	1.74823	0.00183503
	P51572	B-cell receptor-associated protein 31	BCAP31	0.803947	1.74587	3.00057e-05
	Q5BJH7	Protein YIF1B	YIF1B	0.802794	1.74448	3.10058e-05
	Q8N4V1	Membrane magnesium transporter 1	MMGT1	0.801097	1.74243	0.000276925
	Q9NQ50	39S ribosomal protein L40, mitochondrial	MRPL40	0.800906	1.7422	0.0014775
	P32004	Neural cell adhesion molecule L1	L1CAM	0.800757	1.74202	0.00587148
	Q13263	Transcription intermediary factor 1-beta	TRIM28	0.798452	1.73923	0.00895776
	Q13907	Isopentenyl-diphosphate Delta-isomerase 1	IDI1	0.792288	1.73182	0.0196048
	Q5TGZ0	MICOS complex subunit MIC10	MINOS1	0.792055	1.73154	0.000131146
	P51970	NADH dehydrogenase [ubiquinone] 1 alpha subcomplex subunit 8	NDUFA8	0.784459	1.72245	0.00447272
	Q9UBV2	Protein sel-1 homolog 1	SEL1L	0.784071	1.72198	0.0309062
	P00403	Cytochrome c oxidase subunit 2	MT-CO2	0.78341	1.72119	0.000257221
	Q96A26	Protein FAM162A	FAM162A	0.782974	1.72067	6.37783e-05
	Q9NVH1	DnaJ homolog subfamily C member 11	DNAJC11	0.781811	1.71929	0.00038976
	Q8TCT8	Signal peptide peptidase-like 2A	SPPL2A	0.777951	1.71469	0.00233211
	Q8WWC4	Uncharacterized protein C2orf47, mitochondrial	C2orf47	0.776306	1.71274	0.00113574
	P56378	6.8 kDa mitochondrial proteolipid	MP68	0.776155	1.71256	0.000684182
	Q8WVQ1	Soluble calcium-activated nucleotidase 1	CANT1	0.773219	1.70908	0.0454841
	Q96C36	Pyrroline-5-carboxylate reductase 2	PYCR2	0.772705	1.70847	8.01511e-05
	P82650	28S ribosomal protein S22, mitochondrial	MRPS22	0.769324	1.70447	0.00105758
	Q00765	Receptor expression-enhancing protein 5	REEP5	0.768431	1.70342	0.00264525
	P54098	DNA polymerase subunit gamma-1	POLG	0.768238	1.70319	0.000778645
	P56134	ATP synthase subunit f, mitochondrial	ATP5J2	0.766838	1.70154	0.00126492
	Q6NXT4	Zinc transporter 6	SLC30A6	0.763307	1.69738	0.0264445
	O75489	NADH dehydrogenase [ubiquinone] iron-sulfur protein 3, mitochondrial	NDUFS3	0.76157	1.69534	1.05659e-05
	Q4G0F5	Vacuolar protein sorting-associated protein 26B	VPS26B	0.760263	1.6938	0.0212081
	P60602	Reactive oxygen species modulator 1	ROMO1	0.757961	1.6911	0.00144833
	Q5D862	Filaggrin-2	FLG2	0.757295	1.69032	0.0336603
	Q99798	Aconitate hydratase, mitochondrial	ACO2	0.756407	1.68928	8.0681e-06
	Q02809	Procollagen-lysine,2-oxoglutarate 5-dioxygenase 1	PLOD1	0.755446	1.68815	0.0028457
	Q9BVS5	tRNA (adenine(58)-N(1))-methyltransferase, mitochondrial	TRMT61B	0.754031	1.6865	0.0170132
	Q5RI15	Cytochrome c oxidase protein 20 homolog	COX20	0.753249	1.68559	0.0159124
	Q02218;Q9ULD0	2-oxoglutarate dehydrogenase, mitochondrial	OGDH	0.75302	1.68532	0.000215945
	P30508;Q07000;Q29960;P30510;P30501;P04222	HLA class I histocompatibility antigen, Cw-12 alpha chain;HLA class I histocompatibility antigen, Cw-15 alpha chain;HLA class I histocompatibility antigen, Cw-16 alpha chain;HLA class I histocompatibility antigen, Cw-14 alpha chain;HLA class I histocompatibility antigen, Cw-2 alpha chain;HLA class I histocompatibility antigen, Cw-3 alpha chain	HLA-C	0.752675	1.68491	0.000417423
	P09960	Leukotriene A-4 hydrolase	LTA4H	0.752451	1.68465	0.030908
	Q8WWV3	Reticulon-4-interacting protein 1, mitochondrial	RTN4IP1	0.752149	1.6843	0.034088
	P12235	ADP/ATP translocase 1	SLC25A4	0.751403	1.68343	8.46749e-05
	Q8TCT9	Minor histocompatibility antigen H13	HM13	0.750554	1.68244	3.39274e-05
	Q14696	LDLR chaperone MESD	MESDC2	0.750308	1.68215	0.00605206
	P23368	NAD-dependent malic enzyme, mitochondrial	ME2	0.747389	1.67875	0.000334985
	Q9Y263	Phospholipase A-2-activating protein	PLAA	0.746514	1.67773	0.000128373
	Q13825	Methylglutaconyl-CoA hydratase, mitochondrial	AUH	0.746214	1.67738	0.0493466
	Q9UBV7	Beta-1,4-galactosyltransferase 7;Xylosylprotein 4-beta-galactosyltransferase	B4GALT7	0.745347	1.67638	0.0012455
	P67812	Signal peptidase complex catalytic subunit SEC11A	SEC11A	0.745228	1.67624	0.00860147
	P36542	ATP synthase subunit gamma, mitochondrial	ATP5C1	0.74518	1.67618	0.00912335
	P22061	Protein-L-isoaspartate(D-aspartate) O-methyltransferase	PCMT1	0.743802	1.67458	0.022109
	P00387	NADH-cytochrome b5 reductase 3;NADH-cytochrome b5 reductase 3 membrane-bound form;NADH-cytochrome b5 reductase 3 soluble form	CYB5R3	0.740778	1.67108	0.00101974
	P16152	Carbonyl reductase [NADPH] 1	CBR1	0.739384	1.66946	0.0043298
	Q9H3M7	Thioredoxin-interacting protein	TXNIP	0.738993	1.66901	0.0229154
	Q86Y82	Syntaxin-12	STX12	0.738403	1.66833	0.00484556
	Q9NX00	Transmembrane protein 160	TMEM160	0.736436	1.66606	0.0333285
	P42126	Enoyl-CoA delta isomerase 1, mitochondrial	ECI1	0.735556	1.66504	0.000177076
	P48449	Lanosterol synthase	LSS	0.729936	1.65856	0.0210101
	Q8NF37	Lysophosphatidylcholine acyltransferase 1	LPCAT1	0.728815	1.65728	0.0275709
	Q9Y2Q9	28S ribosomal protein S28, mitochondrial	MRPS28	0.727916	1.65624	0.00224621
	O95831	Apoptosis-inducing factor 1, mitochondrial	AIFM1	0.727465	1.65573	0.00050163
	Q02978	Mitochondrial 2-oxoglutarate/malate carrier protein	SLC25A11	0.726757	1.65491	4.14605e-05
	P08559;P29803	Pyruvate dehydrogenase E1 component subunit alpha, somatic form, mitochondrial	PDHA1	0.725234	1.65317	4.13658e-05
	P09669	Cytochrome c oxidase subunit 6C	COX6C	0.724132	1.65191	1.49804e-05
	P82932	28S ribosomal protein S6, mitochondrial	MRPS6	0.7227	1.65027	0.00371421
	Q9BW72	HIG1 domain family member 2A, mitochondrial	HIGD2A	0.722257	1.64976	0.0318822
	Q9Y6G3	39S ribosomal protein L42, mitochondrial	MRPL42	0.720138	1.64734	0.000403598
	Q8N183	Mimitin, mitochondrial	NDUFAF2	0.71745	1.64427	0.0240689
	Q9UNK0	Syntaxin-8	STX8	0.715424	1.64197	0.0314613
	P11177	Pyruvate dehydrogenase E1 component subunit beta, mitochondrial	PDHB	0.715366	1.6419	4.18414e-05
	P28838	Cytosol aminopeptidase	LAP3	0.713231	1.63947	4.41441e-05
	Q9H0U6	39S ribosomal protein L18, mitochondrial	MRPL18	0.712638	1.6388	0.0200052
	O75414	Nucleoside diphosphate kinase 6	NME6	0.712555	1.6387	0.0362933
	P17081	Rho-related GTP-binding protein RhoQ	RHOQ	0.710357	1.63621	0.0402882
	Q5T653	39S ribosomal protein L2, mitochondrial	MRPL2	0.708168	1.63373	0.00338312
	Q9NUJ1	Mycophenolic acid acyl-glucuronide esterase, mitochondrial	ABHD10	0.707828	1.63334	0.0181095
	Q9H078	Caseinolytic peptidase B protein homolog	CLPB	0.70669	1.63206	9.36662e-05
	P60468	Protein transport protein Sec61 subunit beta	SEC61B	0.706313	1.63163	9.15479e-05
	Q7Z7N9	Transmembrane protein 179B	TMEM179B	0.706042	1.63132	0.0161657
	P34810	Macrosialin	CD68	0.7059	1.63116	0.0435687
	Q16540	39S ribosomal protein L23, mitochondrial	MRPL23	0.700397	1.62495	0.00427811
	Q9Y606	tRNA pseudouridine synthase A, mitochondrial	PUS1	0.699068	1.62346	0.0288733
	Q7Z4G4	tRNA (guanine(10)-N2)-methyltransferase homolog	TRMT11	0.697506	1.6217	0.0278821
	O95140	Mitofusin-2	MFN2	0.696801	1.62091	0.00241825
	Q7Z2W9	39S ribosomal protein L21, mitochondrial	MRPL21	0.696467	1.62053	0.00311214
	Q92947	Glutaryl-CoA dehydrogenase, mitochondrial	GCDH	0.695487	1.61943	0.0184632
	Q99497	Protein deglycase DJ-1	PARK7	0.695368	1.6193	0.00121673
	Q96EY1	DnaJ homolog subfamily A member 3, mitochondrial	DNAJA3	0.69411	1.61789	0.0172891
	Q9Y3D3	28S ribosomal protein S16, mitochondrial	MRPS16	0.688302	1.61139	0.00229505
	Q92552	28S ribosomal protein S27, mitochondrial	MRPS27	0.688249	1.61133	0.013884
	Q9H061	Transmembrane protein 126A	TMEM126A	0.687108	1.61005	0.00662441
	Q9BXW7	Cat eye syndrome critical region protein 5	CECR5	0.684861	1.60755	0.000566167
	Q9HBL7	Plasminogen receptor (KT)	PLGRKT	0.684054	1.60665	0.0157542
	Q6NUM9	All-trans-retinol 13,14-reductase	RETSAT	0.682557	1.60498	0.0481613
	Q9NZU0	Leucine-rich repeat transmembrane protein FLRT3	FLRT3	0.682325	1.60472	0.00125756
	Q96DA6	Mitochondrial import inner membrane translocase subunit TIM14	DNAJC19	0.682211	1.6046	0.000266376
	P21912	Succinate dehydrogenase [ubiquinone] iron-sulfur subunit, mitochondrial	SDHB	0.682166	1.60455	0.000309414
	P61803	Dolichyl-diphosphooligosaccharide--protein glycosyltransferase subunit DAD1	DAD1	0.681199	1.60347	0.0362044
	Q14563	Semaphorin-3A	SEMA3A	0.680639	1.60285	0.0250986
	Q9BUE6	Iron-sulfur cluster assembly 1 homolog, mitochondrial	ISCA1	0.680014	1.60216	0.008349
	Q8N5M9	Protein jagunal homolog 1	JAGN1	0.679471	1.60155	0.0116766
	Q6UB28	Methionine aminopeptidase 1D, mitochondrial	METAP1D	0.679468	1.60155	0.00917147
	Q9ULM3	YEATS domain-containing protein 2	YEATS2	0.677967	1.59988	0.0234353
	P53701	Cytochrome c-type heme lyase	HCCS	0.676701	1.59848	8.38538e-05
	P26012	Integrin beta-8	ITGB8	0.676428	1.59818	0.00348986
	Q6P1M0	Long-chain fatty acid transport protein 4	SLC27A4	0.673895	1.59537	0.0396139
	Q9NUQ8	ATP-binding cassette sub-family F member 3	ABCF3	0.67323	1.59464	0.0443085
	O95363	Phenylalanine--tRNA ligase, mitochondrial	FARS2	0.67152	1.59275	0.0419455
	Q9Y512	Sorting and assembly machinery component 50 homolog	SAMM50	0.667283	1.58808	0.000212935
	Q96IX5	Up-regulated during skeletal muscle growth protein 5	USMG5	0.66634	1.58704	3.29327e-05
	Q9Y676	28S ribosomal protein S18b, mitochondrial	MRPS18B	0.664378	1.58488	0.00107464
	Q9NYU2	UDP-glucose:glycoprotein glucosyltransferase 1	UGGT1	0.659196	1.5792	0.00181958
	P20339	Ras-related protein Rab-5A	RAB5A	0.658479	1.57842	0.0412938
	Q96EY7	Pentatricopeptide repeat domain-containing protein 3, mitochondrial	PTCD3	0.657771	1.57764	0.000287517
	Q3SXM5	Inactive hydroxysteroid dehydrogenase-like protein 1	HSDL1	0.656797	1.57658	0.0015168
	O75976	Carboxypeptidase D	CPD	0.654906	1.57451	0.00764676
	O75828	Carbonyl reductase [NADPH] 3	CBR3	0.652304	1.57168	5.87433e-05
	P82930	28S ribosomal protein S34, mitochondrial	MRPS34	0.650939	1.57019	0.000146942
	O96000	NADH dehydrogenase [ubiquinone] 1 beta subcomplex subunit 10	NDUFB10	0.650423	1.56963	0.0321329
	Q969X1	Protein lifeguard 3	TMBIM1	0.640072	1.55841	0.00736944
	P17813	Endoglin	ENG	0.63954	1.55783	0.0170179
	P30049	ATP synthase subunit delta, mitochondrial	ATP5D	0.639016	1.55727	0.0343872
	P43897	Elongation factor Ts, mitochondrial	TSFM	0.63744	1.55557	0.00155036
	Q7Z4W1	L-xylulose reductase	DCXR	0.634215	1.55209	0.00730248
	Q5VTU8;P56381	ATP synthase subunit epsilon-like protein, mitochondrial;ATP synthase subunit epsilon, mitochondrial	ATP5EP2	0.634147	1.55202	9.7583e-05
	Q96DD7	Protein shisa-4	SHISA4	0.633703	1.55154	0.0218749
	O75879	Glutamyl-tRNA(Gln) amidotransferase subunit B, mitochondrial	GATB	0.632657	1.55042	0.0176224
	Q9C0C2	182 kDa tankyrase-1-binding protein	TNKS1BP1	0.632177	1.5499	0.0376964
	O14949	Cytochrome b-c1 complex subunit 8	UQCRQ	0.630289	1.54788	0.000441414
	P49411	Elongation factor Tu, mitochondrial	TUFM	0.629579	1.54711	3.65048e-05
	Q96I99	Succinyl-CoA ligase [GDP-forming] subunit beta, mitochondrial	SUCLG2	0.628849	1.54633	7.54287e-05
	Q9Y6M1	Insulin-like growth factor 2 mRNA-binding protein 2	IGF2BP2	0.627543	1.54493	0.00140478
	P82673	28S ribosomal protein S35, mitochondrial	MRPS35	0.626662	1.54399	0.00762254
	Q9NRW1	Ras-related protein Rab-6B	RAB6B	0.625422	1.54266	0.00843684
	O75439	Mitochondrial-processing peptidase subunit beta	PMPCB	0.624217	1.54137	0.000315723
	Q53GQ0	Very-long-chain 3-oxoacyl-CoA reductase	HSD17B12	0.623204	1.54029	0.0119796
	P24752	Acetyl-CoA acetyltransferase, mitochondrial	ACAT1	0.620154	1.53704	0.000178048
	Q14764	Major vault protein	MVP	0.619003	1.53581	0.0124145
	Q99627	COP9 signalosome complex subunit 8	COPS8	0.61291	1.52934	0.0252839
	P14314	Glucosidase 2 subunit beta	PRKCSH	0.609086	1.52529	6.89529e-05
	O15126	Secretory carrier-associated membrane protein 1	SCAMP1	0.601833	1.51764	0.0127807
	P20674	Cytochrome c oxidase subunit 5A, mitochondrial	COX5A	0.598503	1.51414	0.0172801
	Q9BYD6	39S ribosomal protein L1, mitochondrial	MRPL1	0.597548	1.51314	0.00242471
	Q969V3	Nicalin	NCLN	0.595872	1.51139	0.0151832
	Q32P28	Prolyl 3-hydroxylase 1	LEPRE1	0.594845	1.51031	0.0410013
	Q8NE86	Calcium uniporter protein, mitochondrial	MCU	0.592859	1.50823	0.0072951
	Q8N5N7	39S ribosomal protein L50, mitochondrial	MRPL50	0.587338	1.50247	0.0412485
	Q9HD33	39S ribosomal protein L47, mitochondrial	MRPL47	0.584761	1.49979	0.0013688
	Q92542	Nicastrin	NCSTN	0.584438	1.49945	0.00653591
	P08574	Cytochrome c1, heme protein, mitochondrial	CYC1	0.580887	1.49577	0.00172598
	Q9NX40	OCIA domain-containing protein 1	OCIAD1	0.580578	1.49545	0.00277832
	P49189	4-trimethylaminobutyraldehyde dehydrogenase	ALDH9A1	0.580412	1.49528	0.000750483
	P61009	Signal peptidase complex subunit 3	SPCS3	0.57948	1.49431	0.0118703
	P24539	ATP synthase F(0) complex subunit B1, mitochondrial	ATP5F1	0.57905	1.49387	0.00126305
	O75394	39S ribosomal protein L33, mitochondrial	MRPL33	0.576245	1.49096	0.00155028
	Q8TCC3	39S ribosomal protein L30, mitochondrial	MRPL30	0.5759	1.49061	0.00973323
	P49810	Presenilin-2;Presenilin-2 NTF subunit;Presenilin-2 CTF subunit	PSEN2	0.570129	1.48466	0.0231901
	Q9NX63	MICOS complex subunit MIC19	CHCHD3	0.569332	1.48384	0.000343084
	P63218	Guanine nucleotide-binding protein G(I)/G(S)/G(O) subunit gamma-5	GNG5	0.568381	1.48286	0.0227654
	O75947	ATP synthase subunit d, mitochondrial	ATP5H	0.565742	1.48015	0.00124121
	P36957	Dihydrolipoyllysine-residue succinyltransferase component of 2-oxoglutarate dehydrogenase complex, mitochondrial	DLST	0.565318	1.47971	0.000231853
	Q9Y3A5	Ribosome maturation protein SBDS	SBDS	0.56485	1.47923	0.0418509
	Q9H9J2	39S ribosomal protein L44, mitochondrial	MRPL44	0.561821	1.47613	0.00319474
	O94826	Mitochondrial import receptor subunit TOM70	TOMM70A	0.560643	1.47493	0.00124166
	P31930	Cytochrome b-c1 complex subunit 1, mitochondrial	UQCRC1	0.558364	1.4726	0.000245742
	P48047	ATP synthase subunit O, mitochondrial	ATP5O	0.558275	1.47251	0.00079506
	Q8TC12	Retinol dehydrogenase 11	RDH11	0.556721	1.47092	0.000890747
	Q13454	Tumor suppressor candidate 3	TUSC3	0.554699	1.46886	0.00591458
	P14550	Alcohol dehydrogenase [NADP(+)]	AKR1A1	0.554605	1.46877	0.0255777
	Q14197	Peptidyl-tRNA hydrolase ICT1, mitochondrial	ICT1	0.554408	1.46857	0.010724
	Q9BSJ8	Extended synaptotagmin-1	ESYT1	0.552068	1.46619	0.00279929
	Q16740	ATP-dependent Clp protease proteolytic subunit, mitochondrial	CLPP	0.550744	1.46484	0.0117295
	P51648	Fatty aldehyde dehydrogenase	ALDH3A2	0.550062	1.46415	0.0283094
	Q9NPL8	Complex I assembly factor TIMMDC1, mitochondrial	TIMMDC1	0.549436	1.46351	0.0376174
	Q9UBR5	Chemokine-like factor	CKLF	0.544135	1.45815	0.011861
	Q9GZT6	Coiled-coil domain-containing protein 90B, mitochondrial	CCDC90B	0.539853	1.45382	0.0301052
	Q04837	Single-stranded DNA-binding protein, mitochondrial	SSBP1	0.537533	1.45149	0.00021143
	Q9UDW1	Cytochrome b-c1 complex subunit 9	UQCR10	0.535632	1.44958	0.00268131
	O75340	Programmed cell death protein 6	PDCD6	0.533081	1.44702	0.0138631
	P09543	2,3-cyclic-nucleotide 3-phosphodiesterase	CNP	0.53298	1.44692	0.000770308
	P55789	FAD-linked sulfhydryl oxidase ALR	GFER	0.53198	1.44591	0.0308944
	O75390	Citrate synthase, mitochondrial	CS	0.527092	1.44102	0.0253366
	Q9UI14	Prenylated Rab acceptor protein 1	RABAC1	0.526839	1.44077	0.001914
	Q9HAU0	Pleckstrin homology domain-containing family A member 5	PLEKHA5	0.526713	1.44064	0.0291383
	Q9P0M9	39S ribosomal protein L27, mitochondrial	MRPL27	0.523706	1.43764	0.000754923
	P00505	Aspartate aminotransferase, mitochondrial	GOT2	0.520915	1.43486	0.00173387
	Q7L0Y3	Mitochondrial ribonuclease P protein 1	TRMT10C	0.517927	1.4319	0.00085836
	Q99714	3-hydroxyacyl-CoA dehydrogenase type-2	HSD17B10	0.516071	1.43006	0.0427997
	P50213	Isocitrate dehydrogenase [NAD] subunit alpha, mitochondrial	IDH3A	0.515726	1.42971	0.000673976
	Q06136	3-ketodihydrosphingosine reductase	KDSR	0.514959	1.42895	0.00554386
	O60762	Dolichol-phosphate mannosyltransferase subunit 1	DPM1	0.511657	1.42569	0.0084798
	P99999;CON__sw|P62894_CONT|CONT_P62894;CON__sw|P00004_CONT|CONT_CYC_HORSE	Cytochrome c	CYCS	0.510185	1.42423	0.00795644
	Q15075	Early endosome antigen 1	EEA1	0.508118	1.42219	0.000680889
	P30048	Thioredoxin-dependent peroxide reductase, mitochondrial	PRDX3	0.506913	1.42101	0.00191053
	P23284	Peptidyl-prolyl cis-trans isomerase B	PPIB	0.505988	1.4201	0.000354872
	Q13423	NAD(P) transhydrogenase, mitochondrial	NNT	0.505115	1.41924	0.000953634
	Q6PIU2	Neutral cholesterol ester hydrolase 1	NCEH1	0.50338	1.41753	0.0156186
	P46977	Dolichyl-diphosphooligosaccharide--protein glycosyltransferase subunit STT3A	STT3A	0.502832	1.41699	0.0110444
	Q13885	Tubulin beta-2A chain	TUBB2A	0.499195	1.41342	0.00317009
	P14927	Cytochrome b-c1 complex subunit 7	UQCRB	0.497207	1.41148	0.00177604
	Q9H9B4	Sideroflexin-1	SFXN1	0.488835	1.40331	0.00884519
	P13073	Cytochrome c oxidase subunit 4 isoform 1, mitochondrial	COX4I1	0.48765	1.40216	0.000228088
	O95202	LETM1 and EF-hand domain-containing protein 1, mitochondrial	LETM1	0.485813	1.40037	0.00601689
	O60493	Sorting nexin-3	SNX3	0.485497	1.40007	0.0100933
	Q969E2	Secretory carrier-associated membrane protein 4	SCAMP4	0.482549	1.39721	0.00336082
	Q9NVS2	28S ribosomal protein S18a, mitochondrial	MRPS18A	0.476279	1.39115	0.0282136
	Q9Y5M8	Signal recognition particle receptor subunit beta	SRPRB	0.473679	1.38865	0.00777706
	Q8IXM3	39S ribosomal protein L41, mitochondrial	MRPL41	0.472438	1.38745	0.0467363
	Q9Y6C9	Mitochondrial carrier homolog 2	MTCH2	0.470328	1.38542	0.00431341
	Q969H8	Myeloid-derived growth factor	MYDGF	0.462462	1.37789	0.0068766
	Q9NZE8	39S ribosomal protein L35, mitochondrial	MRPL35	0.457542	1.3732	0.030531
	Q96A35	39S ribosomal protein L24, mitochondrial	MRPL24	0.456938	1.37262	0.0105393
	Q99523	Sortilin	SORT1	0.456444	1.37216	0.0257678
	P22695	Cytochrome b-c1 complex subunit 2, mitochondrial	UQCRC2	0.455877	1.37162	0.00699309
	Q7Z7H8	39S ribosomal protein L10, mitochondrial	MRPL10	0.454189	1.37001	0.0393731
	Q14697	Neutral alpha-glucosidase AB	GANAB	0.451894	1.36783	0.00367935
	Q71UM5	40S ribosomal protein S27-like	RPS27L	0.450102	1.36614	0.0284201
	Q16822;P35558	Phosphoenolpyruvate carboxykinase [GTP], mitochondrial	PCK2	0.449501	1.36557	0.00614216
	Q9UJS0	Calcium-binding mitochondrial carrier protein Aralar2	SLC25A13	0.448717	1.36483	0.00134898
	Q9NQC3	Reticulon-4	RTN4	0.446356	1.36259	0.00200932
	Q9NPH3	Interleukin-1 receptor accessory protein	IL1RAP	0.444756	1.36108	0.0170539
	Q9NZU5	LIM and cysteine-rich domains protein 1	LMCD1	0.443954	1.36033	0.0244284
	Q9BU61	NADH dehydrogenase [ubiquinone] 1 alpha subcomplex assembly factor 3	NDUFAF3	0.442527	1.35898	0.016713
	Q15070	Mitochondrial inner membrane protein OXA1L	OXA1L	0.440646	1.35721	0.0275483
	P56559	ADP-ribosylation factor-like protein 4C	ARL4C	0.440397	1.35698	0.0436048
	Q9Y4L1;Q9BXT5	Hypoxia up-regulated protein 1	HYOU1	0.437582	1.35433	0.00289657
	Q96GC5	39S ribosomal protein L48, mitochondrial	MRPL48	0.437255	1.35403	0.0198077
	Q8IWB7	WD repeat and FYVE domain-containing protein 1	WDFY1	0.434769	1.35169	0.0180737
	Q9H845	Acyl-CoA dehydrogenase family member 9, mitochondrial	ACAD9	0.428727	1.34604	0.0150384
	P30101	Protein disulfide-isomerase A3	PDIA3	0.427315	1.34473	0.0104608
	Q9Y3D5	28S ribosomal protein S18c, mitochondrial	MRPS18C	0.423522	1.3412	0.0242472
	P10515	Dihydrolipoyllysine-residue acetyltransferase component of pyruvate dehydrogenase complex, mitochondrial	DLAT	0.420531	1.33842	0.0130713
	Q9UDR5	Alpha-aminoadipic semialdehyde synthase, mitochondrial;Lysine ketoglutarate reductase;Saccharopine dehydrogenase	AASS	0.415816	1.33405	0.0435673
	Q14254	Flotillin-2	FLOT2	0.4156	1.33385	0.0441462
	P11310	Medium-chain specific acyl-CoA dehydrogenase, mitochondrial	ACADM	0.412832	1.3313	0.00467271
	Q9Y2R9	28S ribosomal protein S7, mitochondrial	MRPS7	0.412734	1.33121	0.0237557
	Q6NUK1	Calcium-binding mitochondrial carrier protein SCaMC-1	SLC25A24	0.412114	1.33063	0.010909
	P27824	Calnexin	CANX	0.408308	1.32713	0.00162926
	P36776	Lon protease homolog, mitochondrial	LONP1	0.399346	1.31891	0.0230285
	Q9UP95;Q9UHW9	Solute carrier family 12 member 4	SLC12A4	0.398508	1.31814	0.0353762
	P51151;Q9NP90	Ras-related protein Rab-9A	RAB9A	0.396847	1.31663	0.0451553
	Q53H12	Acylglycerol kinase, mitochondrial	AGK	0.396217	1.31605	0.0446912
	Q8IXI1	Mitochondrial Rho GTPase 2	RHOT2	0.393279	1.31338	0.0157268
	Q96CQ1;Q9BSK2	Solute carrier family 25 member 36	SLC25A36	0.387136	1.30779	0.0408917
	Q12797	Aspartyl/asparaginyl beta-hydroxylase	ASPH	0.386568	1.30728	0.0142204
	Q53TN4	Cytochrome b reductase 1	CYBRD1	0.377419	1.29902	0.0455109
	Q96BR5	Cytochrome c oxidase assembly factor 7	COA7	0.377379	1.29898	0.0288545
	Q8TAE8	Growth arrest and DNA damage-inducible proteins-interacting protein 1	GADD45GIP1	0.362115	1.28531	0.0480396
	O75964	ATP synthase subunit g, mitochondrial	ATP5L	0.358084	1.28172	0.0368145
	O15260	Surfeit locus protein 4	SURF4	0.352822	1.27706	0.0489983
	Q96JJ7	Protein disulfide-isomerase TMX3	TMX3	0.351752	1.27611	0.0312609
	Q9BQ48	39S ribosomal protein L34, mitochondrial	MRPL34	0.346728	1.27167	0.0459377
	O75880	Protein SCO1 homolog, mitochondrial	SCO1	0.344733	1.26992	0.0358263
	P45880	Voltage-dependent anion-selective channel protein 2	VDAC2	0.343926	1.26921	0.0350334
	Q16891	MICOS complex subunit MIC60	IMMT	0.342123	1.26762	0.0114975
	Q6P1L8	39S ribosomal protein L14, mitochondrial	MRPL14	0.335393	1.26172	0.0489827
	Q00325	Phosphate carrier protein, mitochondrial	SLC25A3	0.334915	1.2613	0.00644748
	P25705	ATP synthase subunit alpha, mitochondrial	ATP5A1	0.33412	1.26061	0.0237848
	Q99623	Prohibitin-2	PHB2	0.331879	1.25865	0.0243879
	Q9H3K2	Growth hormone-inducible transmembrane protein	GHITM	0.331448	1.25828	0.011777
	Q9Y3D9	28S ribosomal protein S23, mitochondrial	MRPS23	0.313456	1.24268	0.045774
	Q9BZE1	39S ribosomal protein L37, mitochondrial	MRPL37	0.302172	1.233	0.0261975
	Q8TCS8	Polyribonucleotide nucleotidyltransferase 1, mitochondrial	PNPT1	0.297549	1.22906	0.0190101
	Q9BT22	Chitobiosyldiphosphodolichol beta-mannosyltransferase	ALG1	0.287656	1.22066	0.0441195
	O14828	Secretory carrier-associated membrane protein 3	SCAMP3	0.282209	1.21606	0.0241765
	P07237	Protein disulfide-isomerase	P4HB	0.267048	1.20334	0.0223933
	Q9Y4W6	AFG3-like protein 2	AFG3L2	0.261579	1.19879	0.0322997
	P11717	Cation-independent mannose-6-phosphate receptor	IGF2R	0.252789	1.19151	0.0388743
	Q00059	Transcription factor A, mitochondrial	TFAM	0.236104	1.17781	0.0473897

## Sheet: Up in SEN also in Basisty 2020
	Proteins up in SEN lysosomes, regardless of the N/L treatment, also present in the list of 25 SASP proteins that are age-associated plasma proteins (Basisty et al., 2020)
				MA SEN lysosomes			CMA SEN lysosomes
	Uniprot IDs	Protein name	Gene	Log2 (SEN Veh / CTRL Veh)	Fold UP in SEN	P value	Log2 (SEN Veh / CTRL Veh)	Fold UP in SEN	P value
	Q9UBR2	Cathepsin Z	CTSZ	3.00739	8.04107	0	1.76474	3.39813	8.3e-09
	P07858	Cathepsin B	CTSB	2.41408	5.32981	0	2.23434	4.70546	0
	P07339	Cathepsin D	CTSD	2.33742	5.05398	9e-10	2.34575	5.08326	0
	P06396	Gelsolin	GSN	2.05331	4.15058	1.8e-09	2.53414	5.7923	3e-10
	P02751	Fibronectin	FN1	0.91654	1.88758	0.00965351	Not present
	P16035	Metalloproteinase inhibitor 2	TIMP2	0.825401	1.77203	0.00854258	0.709227	1.63493	0.0118581
	Q99497	Protein deglycase DJ-1	PARK7	0.695368	1.6193	0.00121673	0.417972	1.33605	0.00315521
	P08253	72 kDa type IV collagenase;PEX	MMP2	Not present			1.25183	2.38144	0.00232641
	Q14019	Coactosin-like protein	COTL1	Not present			0.301259	1.23222	0.0253862
